# Supplementary material for: Genome-wide screens identify SEL1L as an intracellular rheostat controlling collagen turnover
Source: Nat Commun. 2024 Feb 20;15:1531. doi: 10.1038/s41467-024-45817-8 (PMC10879544; doi:10.1038/s41467-024-45817-8)
Supplement: Supplementary file 4 — Supplementary Data 1 [file 41467_2024_45817_MOESM4_ESM.xlsx]

## Sheet: CRISPRi, screen 1
id	num	neg|score	neg|p-value	neg|fdr	neg|rank	neg|goodsgrna	neg|lfc	pos|score	pos|p-value	pos|fdr	pos|rank	pos|goodsgrna	pos|lfc
TRAM2	10	2.3907e-09	2.2049e-07	0.00165	1	8	-3.0351	0.22667	0.46667	0.993888	9464	2	-3.0351
TFAP4	9	7.043e-09	2.2049e-07	0.00165	2	8	-3.3369	0.073824	0.21289	0.981807	4412	1	-3.3369
MRC2	5	4.3148e-08	2.2049e-07	0.00165	3	5	-8.593	0.99947	0.99946	0.999861	22442	0	-8.593
BCAR1	52	9.8235e-07	2.7562e-05	0.154703	4	30	-1.508	0.5474	0.90375	0.999861	15957	14	-1.508
SP4	12	1.2606e-05	0.00012326	0.461221	5	7	-1.9011	0.27091	0.5449	0.99974	10561	3	-1.9011
CRP	8	1.4421e-05	0.00011091	0.461221	6	7	-4.0636	0.47066	0.68388	0.999861	14665	1	-4.0636
EP300	10	1.8911e-05	0.00016427	0.526874	7	7	-3.0743	0.017086	0.072008	0.945536	1477	2	-3.0743
AHCTF1	10	2.4882e-05	0.00021807	0.577008	8	5	-0.0074345	0.045535	0.15602	0.981292	3094	4	-0.0074345
CCDC22	12	3.1211e-05	0.00030516	0.624334	9	8	-2.1621	0.49009	0.7421	0.999861	15013	2	-2.1621
SEL1L	11	3.4425e-05	0.00031288	0.624334	10	9	-4.4809	0.98021	0.98056	0.999861	22010	1	-4.4809
NAMPT	10	5.3383e-05	0.00045576	0.624334	11	6	-1.4186	0.74089	0.86478	0.999861	18734	1	-1.4186
RBM34	9	7.0205e-05	0.00052632	0.624334	12	8	-3.0629	0.92705	0.93845	0.999861	21159	1	-3.0629
ZBTB48	10	7.4646e-05	0.00062686	0.624334	13	7	-0.71776	0.40049	0.65313	0.999861	13321	2	-0.71776
CCDC132	9	7.7964e-05	0.00058585	0.624334	14	7	-2.891	0.54066	0.74454	0.999861	15840	1	-2.891
AWAT2	11	7.873e-05	0.000708	0.624334	15	10	-4.1131	0.95052	0.96472	0.999861	21507	1	-4.1131
BLOC1S2	20	8.3214e-05	0.00099354	0.670792	16	16	-1.9907	0.3886	0.72036	0.999861	13123	3	-1.9907
FAM192A	11	8.3692e-05	0.00075563	0.628346	17	7	-2.7079	0.095114	0.27706	0.989054	5290	2	-2.7079
PPIL3	7	9.0971e-05	0.00055145	0.624334	18	6	-4.0205	0.94938	0.94944	0.999861	21485	0	-4.0205
METTL20	30	9.2436e-05	0.0013113	0.673338	19	18	-1.7145	0.47074	0.82486	0.999861	14666	9	-1.7145
ZNF813	8	9.9526e-05	0.0007177	0.624334	20	7	-3.0269	0.15422	0.3443	0.993888	7329	1	-3.0269
RIOK3	6	0.00011375	0.00062906	0.624334	21	6	-3.4402	0.99989	0.99989	0.999891	22452	0	-3.4402
UGT1A10	6	0.00011988	0.0006617	0.624334	22	5	-3.8459	0.77	0.80633	0.999861	19122	1	-3.8459
GPKOW	9	0.00012303	0.00092761	0.670792	23	7	-4.122	0.90138	0.92684	0.999861	20822	1	-4.122
CSDE1	9	0.00012429	0.00093775	0.670792	24	7	-2.828	0.1375	0.3314	0.993888	6839	1	-2.828
PAK6	35	0.0001274	0.0018718	0.673338	25	28	-2.1897	0.79867	0.96973	0.999861	19526	4	-2.1897
DZIP3	11	0.00012797	0.0011327	0.673338	26	9	-2.9688	0.66738	0.84109	0.999861	17748	2	-2.9688
LYL1	7	0.00013859	0.00084603	0.670792	27	7	-3.2558	0.99879	0.99875	0.999861	22426	0	-3.2558
R3HDM4	11	0.00014021	0.001235	0.673338	28	6	-1.8574	0.040512	0.1458	0.980619	2828	3	-1.8574
PLA2G2C	9	0.00014289	0.0010833	0.673338	29	7	-3.1294	0.23642	0.46723	0.993888	9716	1	-3.1294
OR6B1	8	0.00014522	0.0010158	0.670792	30	7	-3.2015	0.57637	0.74408	0.999861	16376	1	-3.2015
GRIN2D	8	0.00015131	0.0010661	0.673338	31	5	-1.644	0.1668	0.36402	0.993888	7743	3	-1.644
SMCO2	8	0.0001741	0.0012063	0.673338	32	4	-1.9331	0.41377	0.63001	0.999861	13580	3	-1.9331
ITK	6	0.00018226	0.0010013	0.670792	33	6	-3.3144	0.99982	0.99982	0.999861	22451	0	-3.3144
MCF2	18	0.00018245	0.0019652	0.673338	34	12	-3.0169	0.825	0.95013	0.999861	19848	1	-3.0169
CABS1	10	0.00018736	0.0014841	0.673338	35	9	-4.1326	0.56336	0.76628	0.999861	16190	1	-4.1326
HSPA9	8	0.00018766	0.0013064	0.673338	36	8	-2.3503	0.99981	0.99981	0.999861	22450	0	-2.3503
OR5P3	7	0.00019158	0.0011534	0.673338	37	3	-0.41245	0.07453	0.19623	0.981807	4447	4	-0.41245
PYGM	10	0.0001959	0.0015679	0.673338	38	9	-3.0482	0.69637	0.84591	0.999861	18168	1	-3.0482
RNGTT	9	0.00020638	0.0015357	0.673338	39	6	-2.7846	0.30143	0.549	0.99974	11268	3	-2.7846
INPP5D	10	0.00020779	0.0016433	0.673338	40	8	-3.5244	0.52387	0.73857	0.999861	15556	1	-3.5244
PAH	9	0.00021639	0.001616	0.673338	41	7	-2.3836	0.26207	0.50058	0.998711	10353	1	-2.3836
RASGRP2	24	0.00022237	0.0027268	0.7226	42	18	-2.3422	0.44178	0.78228	0.999861	14141	4	-2.3422
GRM6	7	0.00022641	0.0013598	0.673338	43	5	-2.3071	0.034709	0.11429	0.965022	2509	1	-2.3071
random_AGTCGACATCTCCAGTCGCT	1	0.00022643	0.0002313	0.577008	44	1	-10.811	0.99977	0.9998	0.999861	22449	0	-10.811
OR2K2	10	0.0002272	0.0017941	0.673338	45	8	-4.4551	0.98573	0.98578	0.999861	22129	0	-4.4551
LRRC55	8	0.00022967	0.0015939	0.673338	46	8	-3.0027	0.99977	0.99978	0.999861	22448	0	-3.0027
SMARCC1	9	0.0002414	0.0017849	0.673338	47	8	-3.5466	0.89734	0.92527	0.999861	20755	1	-3.5466
NAPA	8	0.00024155	0.0016773	0.673338	48	5	-1.6729	0.12328	0.29443	0.993888	6328	3	-1.6729
TUSC3	10	0.00024159	0.0019031	0.673338	49	5	-1.1136	0.42552	0.67014	0.999861	13813	3	-1.1136
SYNRG	7	0.00024407	0.0014718	0.673338	50	6	-3.454	0.92848	0.92839	0.999861	21183	0	-3.454
LAP3	10	0.00024986	0.0019626	0.673338	51	6	-2.0941	0.47051	0.70115	0.999861	14659	3	-2.0941
IFI27	12	0.00025512	0.0023798	0.712409	52	8	-2.3686	0.32539	0.60586	0.999861	11779	3	-2.3686
GRM4	24	0.00025966	0.0031347	0.752916	53	9	-1.0008	0.5382	0.84504	0.999861	15805	7	-1.0008
ZNF518A	17	0.00026328	0.002632	0.720659	54	11	-2.0799	0.59276	0.84407	0.999861	16641	5	-2.0799
SLC2A5	8	0.00026977	0.0018568	0.673338	55	5	-2.2649	0.33241	0.55234	0.999861	11945	3	-2.2649
AP1G1	12	0.00027216	0.002505	0.720659	56	11	-4.5905	0.98941	0.98936	0.999861	22206	0	-4.5905
CEACAM7	10	0.00027959	0.0021747	0.6877	57	7	-3.0902	0.51617	0.73311	0.999861	15435	3	-3.0902
SCYL2	9	0.00028252	0.0020759	0.673338	58	7	-4.021	0.27827	0.52134	0.999626	10735	1	-4.021
FBXO38	11	0.00028491	0.002445	0.720659	59	4	1.0085	0.00041049	0.0029134	0.808445	70	5	1.0085
HHLA3	9	0.00028522	0.0020953	0.673338	60	6	-3.6798	0.96125	0.9614	0.999861	21670	1	-3.6798
CNPY3	10	0.00028826	0.0022312	0.695751	61	9	-3.6217	0.99616	0.9961	0.999861	22361	0	-3.6217
SLC1A4	19	0.00030424	0.0032798	0.752916	62	16	-2.255	0.89542	0.97426	0.999861	20723	3	-2.255
CCDC17	8	0.00030828	0.002087	0.673338	63	5	-3.2452	0.58031	0.74632	0.999861	16445	2	-3.2452
PEX3	7	0.00031979	0.0019207	0.673338	64	7	-3.2763	0.99968	0.99968	0.999861	22447	0	-3.2763
VPS16	8	0.00034457	0.0023088	0.709192	65	3	-1.8365	0.31481	0.53524	0.999626	11528	2	-1.8365
AP1M1	9	0.00034652	0.0025443	0.720659	66	7	-2.7021	0.056996	0.17518	0.981476	3629	2	-2.7021
SELT	9	0.00034774	0.0025526	0.720659	67	9	-3.7046	0.99921	0.9992	0.999861	22435	0	-3.7046
TCEA1	11	0.0003585	0.0030501	0.752916	68	6	-2.0251	0.1936	0.43651	0.993888	8570	5	-2.0251
MPG	19	0.00035967	0.0038094	0.791942	69	9	-0.61595	0.11844	0.36683	0.993888	6144	7	-0.61595
RNF32	20	0.00036996	0.0039475	0.795136	70	16	-2.5407	0.38366	0.71588	0.999861	13034	2	-2.5407
OR8B4	9	0.00037239	0.0027374	0.7226	71	8	-2.9241	0.88177	0.91965	0.999861	20539	1	-2.9241
random_GTGACCTATCGACGGAAACG	1	0.00037573	0.0003777	0.624334	72	1	-10.679	0.99962	0.99965	0.999861	22446	0	-10.679
HECA	9	0.00038361	0.0028111	0.725447	73	7	-3.6845	0.82344	0.90298	0.999861	19830	1	-3.6845
TCF7L2	7	0.00039418	0.0023374	0.709192	74	5	-2.4394	0.38724	0.59862	0.999861	13094	2	-2.4394
CSNK2A1	9	0.00040296	0.0029606	0.752916	75	7	-3.4289	0.95965	0.95996	0.999861	21641	1	-3.4289
random_GACTCGGGGACGTAACATCA	1	0.00042549	0.00043327	0.624334	76	1	-10.654	0.99957	0.9996	0.999861	22445	0	-10.654
FOXE3	10	0.00043226	0.0033477	0.752916	77	7	-2.6592	0.19579	0.43001	0.993888	8623	3	-2.6592
GPR158	7	0.00043537	0.0025919	0.720659	78	4	-1.5018	0.41014	0.61273	0.999861	13529	1	-1.5018
ARL14	9	0.00044651	0.0032485	0.752916	79	9	-2.3691	0.99955	0.99956	0.999861	22444	0	-2.3691
RAB1A	10	0.00045259	0.0034941	0.761655	80	8	-3.4009	0.25796	0.50314	0.99878	10247	2	-3.4009
LIPE	5	0.00045421	0.0020993	0.673338	81	3	-2.3216	0.57645	0.67299	0.999861	16377	1	-2.3216
COPB1	9	0.00045712	0.0033045	0.752916	82	8	-3.5776	0.69305	0.82659	0.999861	18118	1	-3.5776
HCRT	9	0.00046673	0.0033614	0.752916	83	7	-3.4043	0.90012	0.92636	0.999861	20811	1	-3.4043
RRN3	8	0.00047181	0.0031074	0.752916	84	6	-2.728	0.74439	0.84884	0.999861	18776	1	-2.728
EPN1	8	0.00049122	0.0032313	0.752916	85	5	-2.3598	0.62681	0.77317	0.999861	17146	2	-2.3598
SORL1	10	0.00049411	0.0038046	0.791942	86	9	-2.9067	0.99302	0.99298	0.999861	22291	0	-2.9067
ATPAF1	20	0.00051185	0.0052949	0.830289	87	14	-2.9568	0.95247	0.98826	0.999861	21544	3	-2.9568
SRP68	15	0.00051427	0.0048612	0.830289	88	11	-2.4206	0.81415	0.93417	0.999861	19705	1	-2.4206
CDC42EP1	8	0.00051644	0.003387	0.752916	89	6	-3.3611	0.87735	0.90265	0.999861	20476	1	-3.3611
TLR3	8	0.00052233	0.0034267	0.754271	90	7	-3.2704	0.87242	0.90051	0.999861	20407	1	-3.2704
C11orf74	16	0.00052539	0.0049754	0.830289	91	11	-1.7684	0.086681	0.28686	0.993572	4977	4	-1.7684
REST	18	0.00052551	0.0052726	0.830289	92	14	-1.9598	0.54497	0.82391	0.999861	15927	2	-1.9598
MCU	10	0.0005283	0.0040542	0.795136	93	6	-1.3692	0.046069	0.15753	0.981292	3118	4	-1.3692
WWC3	9	0.00053265	0.0037967	0.791942	94	9	-3.1974	0.99947	0.99947	0.999861	22443	0	-3.1974
FXYD5	20	0.00053284	0.0054856	0.830289	95	14	-2.6294	0.52022	0.81624	0.999861	15502	3	-2.6294
SDK1	11	0.00054479	0.0045111	0.830289	96	8	-2.4441	0.20006	0.44628	0.993888	8742	2	-2.4441
SH2D3C	31	0.00055342	0.0067116	0.830289	97	19	-1.2075	0.3706	0.75244	0.999861	12715	6	-1.2075
NACAD	9	0.00056636	0.0040158	0.795136	98	5	-1.8159	0.27278	0.51438	0.999626	10615	4	-1.8159
random_AATGACTGGTATGCCGCAGA	1	0.00058474	0.00059158	0.624334	99	1	-10.572	0.99942	0.99945	0.999861	22441	0	-10.572
TGM1	11	0.00058984	0.004814	0.830289	100	10	-3.7182	0.97924	0.97975	0.999861	21986	1	-3.7182
KRTAP24-1	9	0.00059394	0.0042081	0.812008	101	5	-2.2759	0.57235	0.76916	0.999861	16315	2	-2.2759
MAGEA4	23	0.00059722	0.0064033	0.830289	102	12	-0.94673	0.1837	0.49871	0.998711	8281	9	-0.94673
TBCA	6	0.00060153	0.0031572	0.752916	103	6	-1.8527	0.9994	0.99942	0.999861	22440	0	-1.8527
DUS3L	8	0.00060297	0.0039378	0.795136	104	5	-3.14	0.97074	0.97059	0.999861	21832	0	-3.14
WRNIP1	9	0.00060449	0.0042817	0.814692	105	4	-1.4987	0.47179	0.68825	0.999861	14683	3	-1.4987
TMEM156	1	0.00060465	0.00061187	0.624334	106	1	-2.2103	0.9994	0.99943	0.999861	22439	0	-2.2103
MS4A3	8	0.00061692	0.0040127	0.795136	107	3	-1.0462	0.14792	0.33436	0.993888	7130	2	-1.0462
KRTAP7-1	8	0.0006263	0.0040727	0.795136	108	7	-2.703	0.16984	0.36879	0.993888	7844	1	-2.703
RNASE8	11	0.0006503	0.0052391	0.830289	109	9	-3.077	0.67523	0.84602	0.999861	17868	1	-3.077
ARL6IP6	11	0.00065466	0.0052695	0.830289	110	9	-3.8682	0.74188	0.88105	0.999861	18748	2	-3.8682
OSBPL1A	30	0.00066939	0.0078396	0.830289	111	18	-1.1123	0.026649	0.14423	0.980619	2065	6	-1.1123
EAF1	9	0.0006729	0.0047302	0.830289	112	9	-3.6443	0.99933	0.99932	0.999861	22438	0	-3.6443
random_CCGCGTGACACAGCCGTCCG	1	0.00067432	0.00068419	0.624334	113	1	-9.5418	0.99933	0.99936	0.999861	22437	0	-9.5418
ZNF331	59	0.00068475	0.009854	0.830289	114	32	-1.0122	0.16704	0.55983	0.999861	7751	18	-1.0122
JAKMIP2	9	0.00070145	0.0049256	0.830289	115	5	-1.1268	0.10055	0.26953	0.987194	5479	4	-1.1268
PTOV1	8	0.00070639	0.0045834	0.830289	116	7	-1.9584	0.66187	0.79453	0.999861	17645	1	-1.9584
ZNF513	19	0.00071186	0.0069678	0.830289	117	16	-3.1574	0.99567	0.99772	0.999861	22352	1	-3.1574
IFNA4	1	0.00071413	0.00072299	0.624334	118	1	-10.533	0.99929	0.99932	0.999861	22436	0	-10.533
CLN3	19	0.00071432	0.0069872	0.830289	119	9	-0.46551	0.069848	0.25594	0.986881	4209	9	-0.46551
TTC17	11	0.00071538	0.0056872	0.830289	120	10	-2.9571	0.99819	0.99824	0.999861	22408	0	-2.9571
EPHA1	9	0.00071731	0.0050389	0.830289	121	5	-2.0071	0.033898	0.12056	0.969793	2463	2	-2.0071
AFF2	16	0.00071747	0.0066066	0.830289	122	14	-2.459	0.96111	0.98521	0.999861	21667	1	-2.459
DPEP1	19	0.00072097	0.0070542	0.830289	123	15	-2.079	0.0079597	0.047584	0.937213	757	4	-2.079
ACSL1	34	0.00074806	0.0090728	0.830289	124	23	-1.6135	0.048553	0.22998	0.986881	3242	8	-1.6135
SRSF2	11	0.00075336	0.0059403	0.830289	125	10	-2.2361	0.62653	0.81575	0.999861	17144	1	-2.2361
CYP2W1	8	0.00075497	0.0048938	0.830289	126	6	-3.4618	0.95172	0.95177	0.999861	21530	0	-3.4618
RNF219	11	0.00075827	0.0059782	0.830289	127	10	-2.6634	0.76812	0.89046	0.999861	19084	1	-2.6634
CCDC61	9	0.00076911	0.0053873	0.830289	128	8	-2.4499	0.99568	0.99567	0.999861	22353	0	-2.4499
PODXL	10	0.00077062	0.0058009	0.830289	129	9	-2.8252	0.94602	0.95572	0.999861	21433	1	-2.8252
HDAC9	36	0.00077492	0.0095361	0.830289	130	26	-1.8283	0.21244	0.58884	0.999861	9093	9	-1.8283
FCAR	6	0.00077666	0.004052	0.795136	131	6	-3.6301	0.99752	0.99753	0.999861	22385	0	-3.6301
PAN2	20	0.00078799	0.0078436	0.830289	132	16	-2.25	0.87753	0.96994	0.999861	20478	2	-2.25
SMARCD1	9	0.000792	0.005528	0.830289	133	6	-2.6413	0.7926	0.88312	0.999861	19433	2	-2.6413
FAM167B	8	0.00079311	0.0051333	0.830289	134	5	-2.3035	0.41088	0.62728	0.999861	13536	3	-2.3035
FNDC3B	19	0.0008034	0.0077607	0.830289	135	8	0.10048	0.14174	0.40918	0.993888	6964	8	0.10048
SLC4A5	16	0.00080611	0.0073106	0.830289	136	12	-2.3225	0.1806	0.45883	0.993888	8175	2	-2.3225
VN1R4	10	0.00082083	0.0061683	0.830289	137	7	-1.8624	0.74216	0.86534	0.999861	18753	1	-1.8624
HIST1H4A	9	0.0008227	0.0057339	0.830289	138	6	-2.0704	0.18549	0.39896	0.993888	8333	2	-2.0704
RC3H1	10	0.00083556	0.0062675	0.830289	139	4	-1.1513	0.45825	0.6927	0.999861	14457	2	-1.1513
CPS1	16	0.00083573	0.0075516	0.830289	140	7	-0.41082	0.039849	0.16297	0.981476	2781	8	-0.41082
LCE1E	11	0.00083757	0.0065083	0.830289	141	6	-2.5139	0.62723	0.81618	0.999861	17153	2	-2.5139
SPRR2D	8	0.00085508	0.0055165	0.830289	142	7	-3.206	0.89389	0.91059	0.999861	20702	1	-3.206
UCN3	10	0.00085547	0.0064051	0.830289	143	5	-0.73912	0.093824	0.26085	0.986881	5247	4	-0.73912
EIF2S2	8	0.00085564	0.00552	0.830289	144	5	-1.3957	0.30674	0.52741	0.999626	11370	3	-1.3957
ATAD3A	15	0.00086521	0.007609	0.830289	145	11	-2.7751	0.52262	0.79456	0.999861	15540	2	-2.7751
DENND3	11	0.00087553	0.0067786	0.830289	146	7	-1.9371	0.50636	0.74367	0.999861	15286	1	-1.9371
PCDHA12	9	0.00087973	0.006096	0.830289	147	5	-1.8156	0.81624	0.89816	0.999861	19729	2	-1.8156
PAPLN	11	0.00089153	0.0068924	0.830289	148	10	-1.425	0.91997	0.95586	0.999861	21076	1	-1.425
EPB41L2	19	0.00089788	0.0085716	0.830289	149	5	0.85217	0.010209	0.058745	0.937213	944	9	0.85217
UCN	10	0.00090968	0.0068077	0.830289	150	5	-0.78852	0.25698	0.50203	0.998711	10222	2	-0.78852
ZNF599	10	0.00092028	0.0068778	0.830289	151	4	-1.2443	0.85681	0.92439	0.999861	20230	2	-1.2443
NDC1	9	0.00092865	0.0064395	0.830289	152	9	-1.2927	0.99907	0.99907	0.999861	22433	0	-1.2927
FAM179B	9	0.0009336	0.0064675	0.830289	153	7	-3.1312	0.77663	0.87332	0.999861	19203	2	-3.1312
NCOA7	23	0.00093507	0.0096137	0.830289	154	16	-2.1342	0.47559	0.80246	0.999861	14755	4	-2.1342
CDC27	7	0.00093719	0.0054556	0.830289	155	7	-3.4814	0.99906	0.99903	0.999861	22432	0	-3.4814
random_GACGATTGTCGAAGCAACCA	1	0.00095301	0.00095628	0.670792	156	1	-10.438	0.99905	0.99907	0.999861	22431	0	-10.438
OR1E1	9	0.00095436	0.0066009	0.830289	157	8	-3.1096	0.80501	0.891	0.999861	19594	1	-3.1096
VPS37D	6	0.00097003	0.0050574	0.830289	158	3	-1.1228	0.20298	0.37868	0.993888	8824	3	-1.1228
HIST1H4E	7	0.00097499	0.0056488	0.830289	159	1	0.31159	0.04784	0.14194	0.97944	3215	3	0.31159
RIPPLY2	10	0.00099731	0.0073973	0.830289	160	6	-1.9215	0.33285	0.58734	0.999861	11955	3	-1.9215
DNAH2	9	0.0010128	0.0069916	0.830289	161	8	-3.8683	0.99538	0.99538	0.999861	22345	0	-3.8683
C15orf59	10	0.001015	0.0075036	0.830289	162	7	-3.5545	0.53823	0.74864	0.999861	15806	3	-3.5545
LAPTM4B	8	0.0010255	0.0065784	0.830289	163	8	-2.674	0.99897	0.99899	0.999861	22430	0	-2.674
SBNO1	5	0.0010407	0.0046125	0.830289	164	5	-2.344	0.99896	0.99898	0.999861	22429	0	-2.344
LDHAL6B	10	0.0010407	0.0076681	0.830289	165	5	-1.543	0.26135	0.50704	0.99878	10338	4	-1.543
AIPL1	12	0.0010418	0.0081479	0.830289	166	6	-1.1741	0.21031	0.46587	0.993888	9031	5	-1.1741
EMB	11	0.0010425	0.0079022	0.830289	167	5	-1.2435	0.42443	0.68273	0.999861	13789	4	-1.2435
STK11IP	8	0.0010497	0.0067411	0.830289	168	5	-2.0351	0.21971	0.44242	0.993888	9299	3	-2.0351
MRPS30	7	0.001062	0.0061229	0.830289	169	4	-1.376	0.086731	0.22011	0.985008	4980	3	-1.376
OR2D2	9	0.0010705	0.0073647	0.830289	170	3	-0.85433	0.17113	0.37906	0.993888	7886	4	-0.85433
UFL1	9	0.001074	0.0073858	0.830289	171	7	-3.0952	0.83595	0.9064	0.999861	19978	1	-3.0952
CACNG1	10	0.0010839	0.0079441	0.830289	172	6	-2.6225	0.44154	0.68119	0.999861	14134	3	-2.6225
DNASE1L2	8	0.0010871	0.006996	0.830289	173	5	-2.5264	0.94902	0.94912	0.999861	21481	1	-2.5264
EXOSC2	9	0.0010982	0.0075331	0.830289	174	9	-2.425	0.9989	0.99891	0.999861	22428	0	-2.425
OR5AK2	8	0.001111	0.0071406	0.830289	175	4	-1.6014	0.47066	0.68388	0.999861	14664	1	-1.6014
FAM180B	10	0.0011196	0.0081606	0.830289	176	8	-2.1281	0.029169	0.10901	0.964538	2197	2	-2.1281
CCL18	11	0.0011216	0.0084429	0.830289	177	4	0.094542	0.11165	0.3055	0.993888	5907	5	0.094542
C16orf47	9	0.0011326	0.0077488	0.830289	178	7	-3.154	0.78231	0.87671	0.999861	19292	2	-3.154
IL6ST	9	0.0011326	0.0077488	0.830289	179	7	-2.9382	0.95527	0.95638	0.999861	21587	1	-2.9382
ZNF169	9	0.001135	0.0077651	0.830289	180	5	-2.5775	0.69405	0.82711	0.999861	18130	2	-2.5775
SHISA5	32	0.0011397	0.012802	0.833765	181	23	-2.0628	0.74811	0.95302	0.999861	18835	5	-2.0628
PPP3CB	9	0.0011449	0.0078308	0.830289	182	9	-3.065	0.99853	0.99853	0.999861	22421	0	-3.065
SLC2A1	10	0.0011534	0.0083725	0.830289	183	9	-2.9428	0.67732	0.83824	0.999861	17897	1	-2.9428
KMT2A	11	0.0011602	0.0086859	0.830289	184	10	-3.3693	0.60398	0.80194	0.999861	16823	1	-3.3693
MMEL1	12	0.0011639	0.0090298	0.830289	185	7	-1.5004	0.36473	0.63907	0.999861	12591	3	-1.5004
FGFR1	13	0.0011701	0.0094946	0.830289	186	7	-1.9243	0.59183	0.81958	0.999861	16624	2	-1.9243
ZNF667	11	0.0011926	0.0088905	0.830289	187	7	-0.81712	0.21613	0.47003	0.993888	9201	3	-0.81712
P4HTM	10	0.0011957	0.0086356	0.830289	188	8	-2.9655	0.95929	0.96305	0.999861	21639	1	-2.9655
VPS37A	11	0.0012312	0.0091264	0.830289	189	4	-1.5141	0.68535	0.85238	0.999861	18003	3	-1.5141
MAN2C1	7	0.0012341	0.0070701	0.830289	190	6	-2.2408	0.36348	0.57582	0.999861	12567	1	-2.2408
USP27X	7	0.001236	0.0070846	0.830289	191	5	-2.1232	0.47771	0.65592	0.999861	14795	1	-2.1232
GJD2	9	0.0012455	0.0084751	0.830289	192	8	-3.1429	0.87426	0.91716	0.999861	20429	1	-3.1429
GNAL	24	0.0012497	0.012603	0.833765	193	16	-1.0921	0.045922	0.20349	0.981807	3111	7	-1.0921
random_TACGATCGGAGTGTGCGCCA	1	0.0012541	0.0012486	0.673338	194	1	-10.362	0.99875	0.99877	0.999861	22425	0	-10.362
SLC51B	10	0.0012559	0.0090007	0.830289	195	6	-2.5216	0.001318	0.00799	0.875567	173	2	-2.5216
RNMTL1	6	0.0012633	0.0064849	0.830289	196	5	-2.5614	0.58187	0.7177	0.999861	16468	1	-2.5614
NPNT	11	0.0012759	0.0094258	0.830289	197	7	-2.3691	0.017031	0.073867	0.947225	1473	4	-2.3691
ZPLD1	5	0.0012933	0.0057216	0.830289	198	5	-2.9371	0.99871	0.99872	0.999861	22424	0	-2.9371
CPXCR1	8	0.001304	0.0082916	0.830289	199	6	-2.873	0.54845	0.72856	0.999861	15970	2	-2.873
C2CD5	10	0.0013128	0.0093478	0.830289	200	5	-1.529	0.070514	0.21476	0.981807	4248	4	-1.529
PEF1	12	0.0013132	0.010078	0.830289	201	7	-1.7833	0.086237	0.25951	0.986881	4954	5	-1.7833
ITGAV	18	0.001324	0.011926	0.833765	202	15	-2.1333	0.89363	0.97089	0.999861	20699	2	-2.1333
FYTTD1	19	0.0013302	0.01231	0.833765	203	11	-1.7969	0.89762	0.97469	0.999861	20764	2	-1.7969
ADAM8	12	0.0013391	0.010255	0.830289	204	11	-0.48439	0.08216	0.25082	0.986881	4799	1	-0.48439
RYR1	12	0.0013428	0.010287	0.830289	205	7	-0.90836	0.53701	0.77977	0.999861	15781	4	-0.90836
TMEM87A	9	0.0013503	0.0091559	0.830289	206	5	-1.1449	0.12977	0.32019	0.993888	6567	4	-1.1449
ZNF407	10	0.001355	0.0096229	0.830289	207	9	-2.0976	0.6163	0.80396	0.999861	16999	1	-2.0976
TRNP1	9	0.0013554	0.0091877	0.830289	208	7	-2.4889	0.57914	0.77219	0.999861	16424	2	-2.4889
KAT7	11	0.001368	0.010026	0.830289	209	6	-1.6931	0.31706	0.5801	0.999861	11577	3	-1.6931
random_GTACGCCAGGACTTTGTGAC	1	0.0013909	0.0013915	0.673338	210	1	-10.316	0.99861	0.99864	0.999861	22423	0	-10.316
TUBG1	8	0.0013948	0.0088173	0.830289	211	7	-3.1386	0.94402	0.94442	0.999861	21397	1	-3.1386
FAM154B	9	0.0014033	0.0094779	0.830289	212	7	-3.0689	0.40438	0.63309	0.999861	13418	1	-3.0689
RNF31	10	0.0014095	0.0099537	0.830289	213	9	-2.1542	0.9973	0.99729	0.999861	22379	0	-2.1542
CCDC53	9	0.00141	0.0095273	0.830289	214	6	-1.1371	0.15321	0.3539	0.993888	7296	3	-1.1371
MYO16	19	0.0014157	0.013032	0.833765	215	12	-1.7129	0.21396	0.52928	0.999626	9145	5	-1.7129
INTS7	7	0.0014233	0.0080985	0.830289	216	5	-2.009	0.56814	0.71683	0.999861	16250	2	-2.009
ELF2	20	0.0014382	0.013508	0.838279	217	15	-1.8173	0.97324	0.99355	0.999861	21875	2	-1.8173
RRBP1	9	0.0014424	0.0097341	0.830289	218	8	-2.7739	0.75899	0.86282	0.999861	18974	1	-2.7739
TBC1D20	11	0.0014497	0.010559	0.830289	219	7	-1.3942	0.3358	0.59849	0.999861	12013	4	-1.3942
PIEZO2	9	0.0014568	0.0098289	0.830289	220	7	-2.596	0.8692	0.91558	0.999861	20366	1	-2.596
ZNF827	8	0.0014617	0.0092274	0.830289	221	7	-3.032	0.7025	0.82049	0.999861	18243	1	-3.032
KLHL3	20	0.0014626	0.013706	0.841768	222	12	-1.8013	0.84103	0.95975	0.999861	20039	4	-1.8013
SHD	9	0.0014687	0.0099069	0.830289	223	9	-2.6413	0.99853	0.99854	0.999861	22422	0	-2.6413
AFTPH	10	0.001471	0.010333	0.830289	224	8	-2.7339	0.88791	0.93608	0.999861	20629	1	-2.7339
GET4	7	0.0014786	0.0083913	0.830289	225	7	-3.3483	0.99852	0.99848	0.999861	22420	0	-3.3483
MRM1	9	0.0014849	0.010002	0.830289	226	6	-2.9487	0.86846	0.91535	0.999861	20356	1	-2.9487
SEPP1	8	0.0014895	0.0094011	0.830289	227	5	-0.8376	0.057714	0.17464	0.981476	3672	3	-0.8376
NEDD8-MDP1	12	0.0014993	0.011377	0.830289	228	11	-3.2	0.98754	0.98757	0.999861	22159	1	-3.2
RPS2	11	0.0015077	0.010941	0.830289	229	8	-2.1209	0.54297	0.76517	0.999861	15878	2	-2.1209
HBQ1	11	0.0015317	0.011086	0.830289	230	6	-0.57044	0.1488	0.36661	0.993888	7155	4	-0.57044
IMMT	9	0.0015347	0.010315	0.830289	231	6	-2.1156	0.083631	0.23403	0.986881	4854	3	-2.1156
IL9	9	0.0015439	0.010371	0.830289	232	9	-2.8604	0.99846	0.99846	0.999861	22418	0	-2.8604
ZNF106	13	0.0015652	0.012375	0.833765	233	10	-1.9307	0.48855	0.74757	0.999861	14989	2	-1.9307
random_CCTCTCGAGAATGTGTCCGC	1	0.0015726	0.0015556	0.673338	234	1	-10.269	0.99843	0.99846	0.999861	22416	0	-10.269
PYY	10	0.001575	0.010948	0.830289	235	7	-2.0589	0.11677	0.30393	0.993888	6087	2	-2.0589
R3HDM1	20	0.0015806	0.014641	0.841768	236	16	-2.0787	0.99848	0.99886	0.999861	22419	1	-2.0787
ZNF608	9	0.0015828	0.0106	0.830289	237	7	-2.6021	0.61756	0.7896	0.999861	17019	1	-2.6021
WDR63	7	0.0015841	0.0089438	0.830289	238	4	-2.4066	0.5228	0.68549	0.999861	15542	2	-2.4066
TMEM190	10	0.0015885	0.011022	0.830289	239	7	-2.3693	0.37471	0.63265	0.999861	12825	3	-2.3693
CD5L	11	0.0016047	0.011559	0.832996	240	6	-2.1241	0.067675	0.21429	0.981807	4132	3	-2.1241
CKS1B	10	0.0016119	0.011183	0.830289	241	8	-2.8746	0.98095	0.98102	0.999861	22032	0	-2.8746
CUZD1	10	0.0016127	0.011188	0.830289	242	9	-2.4141	0.99459	0.99454	0.999861	22333	0	-2.4141
KRT13	10	0.0016137	0.011194	0.830289	243	8	-3.2598	0.5618	0.76517	0.999861	16166	2	-3.2598
MRPL20	10	0.0016148	0.011198	0.830289	244	8	-2.2522	0.78259	0.88418	0.999861	19298	1	-2.2522
CNN3	17	0.0016201	0.014052	0.841768	245	12	-1.9035	0.45265	0.75801	0.999861	14362	4	-1.9035
LDOC1L	8	0.0016225	0.010169	0.830289	246	5	-2.1576	0.54617	0.72732	0.999861	15939	2	-2.1576
MAML3	10	0.0016254	0.01126	0.830289	247	6	-3.2387	0.86189	0.9275	0.999861	20284	1	-3.2387
KDM4C	18	0.0016363	0.014425	0.841768	248	12	-1.6803	0.59346	0.84992	0.999861	16649	4	-1.6803
RBM12B	10	0.0016409	0.011346	0.830289	249	7	-3.3227	0.63811	0.81962	0.999861	17318	2	-3.3227
AKR1C4	10	0.0016448	0.011369	0.830289	250	9	-3.2958	0.99827	0.99826	0.999861	22414	0	-3.2958
RAB11FIP3	19	0.0016534	0.014988	0.841768	251	8	-0.44382	0.44381	0.7596	0.999861	14188	6	-0.44382
PCCB	7	0.0016588	0.009335	0.830289	252	3	-0.84627	0.030113	0.10135	0.963878	2257	4	-0.84627
IFIT1	9	0.0016608	0.011083	0.830289	253	7	-2.2162	0.64237	0.80128	0.999861	17382	1	-2.2162
MMP20	9	0.0016708	0.011143	0.830289	254	7	-3.1338	0.7363	0.84984	0.999861	18685	2	-3.1338
IFNA16	9	0.0016735	0.011161	0.830289	255	8	-2.2917	0.94045	0.94601	0.999861	21342	1	-2.2917
ARL14EP	8	0.0016908	0.010587	0.830289	256	6	-2.1962	0.96204	0.96196	0.999861	21685	0	-2.1962
ZNF561	8	0.0016911	0.010589	0.830289	257	3	-0.30098	0.073466	0.20938	0.981807	4392	4	-0.30098
MNT	12	0.0016935	0.012701	0.833765	258	3	0.97009	0.0054263	0.029196	0.937213	555	7	0.97009
ATP9B	10	0.0017075	0.011747	0.833287	259	6	-2.8133	0.47373	0.7034	0.999861	14727	3	-2.8133
DLX2	10	0.0017156	0.01179	0.833287	260	4	-1.0708	0.56329	0.76623	0.999861	16189	3	-1.0708
UBLCP1	9	0.0017161	0.011427	0.830289	261	8	-3.0037	0.33204	0.57394	0.999861	11933	1	-3.0037
MAGEE1	7	0.001719	0.0096419	0.830289	262	6	-2.573	0.60092	0.74006	0.999861	16777	1	-2.573
HTN3	7	0.0017533	0.009821	0.830289	263	5	-2.4798	0.49946	0.67014	0.999861	15178	1	-2.4798
SFMBT1	9	0.0017539	0.011674	0.833287	264	4	-1.5459	0.053513	0.16727	0.981476	3473	4	-1.5459
OTUD3	11	0.0017613	0.012562	0.833765	265	7	-2.5757	0.22982	0.48984	0.997788	9543	3	-2.5757
HNRNPU	10	0.0017622	0.012073	0.833765	266	7	-3.093	0.39985	0.65269	0.999861	13310	1	-3.093
CEP350	10	0.0017622	0.012073	0.833765	267	7	-2.3284	0.96277	0.96533	0.999861	21704	1	-2.3284
random_CAGGGATCAAAGTAACAGAC	1	0.0017692	0.0017412	0.673338	268	1	-10.224	0.99823	0.99825	0.999861	22411	0	-10.224
SREK1IP1	9	0.0017838	0.011842	0.833499	269	9	-3.0894	0.99822	0.99823	0.999861	22410	0	-3.0894
RBP2	12	0.0017872	0.013307	0.833765	270	8	-2.9945	0.56364	0.79488	0.999861	16195	3	-2.9945
random_CGAGACACGCCACCCCATGT	1	0.001799	0.0017774	0.673338	271	1	-10.219	0.9982	0.99821	0.999861	22409	0	-10.219
INTS5	9	0.0018061	0.011992	0.833765	272	7	-3.1938	0.51112	0.72051	0.999861	15358	1	-3.1938
ERCC3	8	0.0018131	0.011325	0.830289	273	7	-2.2339	0.57238	0.74182	0.999861	16319	1	-2.2339
EBAG9	27	0.0018217	0.018303	0.871966	274	20	-1.9469	0.91961	0.98771	0.999861	21066	3	-1.9469
KLHL10	11	0.001825	0.012961	0.833765	275	8	-3.2779	0.82088	0.91144	0.999861	19793	1	-3.2779
SAP25	8	0.0018301	0.011426	0.830289	276	2	-0.036637	0.23834	0.46062	0.993888	9770	3	-0.036637
FCGR2A	11	0.0018376	0.013042	0.833765	277	9	-3.3452	0.86681	0.93283	0.999861	20335	1	-3.3452
IL1RAP	8	0.0018576	0.011593	0.832996	278	5	-2.1485	0.71898	0.83143	0.999861	18476	2	-2.1485
MGLL	16	0.0018603	0.015662	0.841768	279	12	-2.0309	0.4856	0.77015	0.999861	14939	2	-2.0309
VIP	6	0.0018656	0.0094113	0.830289	280	6	-3.1115	0.99813	0.99813	0.999861	22406	0	-3.1115
CCDC102B	18	0.0018799	0.016263	0.841768	281	12	-1.9096	0.43143	0.74369	0.999861	13930	4	-1.9096
DUSP28	11	0.0018826	0.013323	0.833765	282	6	-2.5452	0.43559	0.69308	0.999861	14011	3	-2.5452
FMO1	17	0.001883	0.015968	0.841768	283	11	-1.7957	0.54796	0.8167	0.999861	15963	5	-1.7957
SERPINA4	9	0.0019009	0.012581	0.833765	284	6	-2.7467	0.057316	0.17591	0.981476	3648	2	-2.7467
BAK1	10	0.0019044	0.012929	0.833765	285	5	-0.97744	0.42033	0.66659	0.999861	13712	2	-0.97744
KCND3	10	0.0019143	0.012989	0.833765	286	7	-2.8949	0.7362	0.86276	0.999861	18681	1	-2.8949
GH2	7	0.0019177	0.010668	0.830289	287	6	-2.6829	0.28291	0.48605	0.996508	10835	1	-2.6829
UNC13D	10	0.0019375	0.013116	0.833765	288	9	-2.5678	0.99444	0.99439	0.999861	22326	0	-2.5678
ISYNA1	18	0.001942	0.016724	0.841768	289	15	-1.769	0.8665	0.9646	0.999861	20329	2	-1.769
EOMES	9	0.0019466	0.012873	0.833765	290	7	-2.0589	0.36327	0.59953	0.999861	12562	2	-2.0589
ACSM1	9	0.0019508	0.012893	0.833765	291	5	-2.2421	0.19706	0.41471	0.993888	8653	2	-2.2421
BFAR	12	0.0019688	0.014524	0.841768	292	9	-2.7355	0.66509	0.84694	0.999861	17710	2	-2.7355
UGT2A2	11	0.0019718	0.013882	0.841768	293	8	-2.8791	0.41525	0.67413	0.999861	13609	3	-2.8791
THOC6	8	0.0019762	0.012262	0.833765	294	7	-2.3724	0.99042	0.99033	0.999861	22232	0	-2.3724
OSBP2	38	0.0019867	0.021908	0.886397	295	23	-1.37	0.81186	0.97476	0.999861	19675	8	-1.37
CSPG4	11	0.0019963	0.014049	0.841768	296	5	0.46504	0.077304	0.23731	0.986881	4597	5	0.46504
AGXT	12	0.0019987	0.014718	0.841768	297	7	-0.76712	0.12982	0.34859	0.993888	6569	4	-0.76712
THOC2	10	0.0020137	0.013548	0.838279	298	7	-3.1067	0.90071	0.93937	0.999861	20816	1	-3.1067
LSM5	17	0.0020235	0.016972	0.841768	299	10	-2.0341	0.66413	0.8836	0.999861	17686	2	-2.0341
PXYLP1	12	0.0020269	0.014906	0.841768	300	11	-2.4115	0.99633	0.99628	0.999861	22366	0	-2.4115
HAO1	8	0.0020343	0.0126	0.833765	301	5	-1.8022	0.085019	0.22966	0.986881	4914	3	-1.8022
PPIA	8	0.0020485	0.01269	0.833765	302	3	0.22428	0.027776	0.096925	0.962045	2121	2	0.22428
random_CAAGGCCCGTGGCACGTATG	1	0.0020578	0.0020433	0.673338	303	1	-10.156	0.99794	0.99796	0.999861	22400	0	-10.156
random_CACACGTTGCGACACAATAA	1	0.0020628	0.0020464	0.673338	304	1	-10.155	0.99794	0.99795	0.999861	22399	0	-10.155
PGAM4	12	0.0020665	0.015184	0.841768	305	9	-3.3444	0.44806	0.70799	0.999861	14271	2	-3.3444
TMEM242	10	0.0020767	0.013895	0.841768	306	6	-2.2285	0.28905	0.53866	0.999626	10977	4	-2.2285
FKBP6	12	0.0021037	0.015432	0.841768	307	10	-2.7271	0.91826	0.96121	0.999861	21049	1	-2.7271
RSL24D1	11	0.0021055	0.014733	0.841768	308	9	-2.9481	0.88163	0.9405	0.999861	20535	2	-2.9481
ATAD2B	8	0.0021081	0.013031	0.833765	309	6	-2.047	0.22207	0.44474	0.993888	9361	2	-2.047
CACUL1	8	0.0021081	0.013031	0.833765	310	4	-0.36471	0.13868	0.31956	0.993888	6871	3	-0.36471
OGFOD1	9	0.0021176	0.013801	0.841768	311	6	-3.0301	0.75513	0.86062	0.999861	18930	1	-3.0301
MTRNR2L4	8	0.002125	0.013115	0.833765	312	8	-3.1795	0.99787	0.99787	0.999861	22397	0	-3.1795
AHCYL1	26	0.0021507	0.02073	0.886397	313	16	-1.8483	0.61018	0.89064	0.999861	16915	5	-1.8483
HIST1H2AL	6	0.0021628	0.010826	0.830289	314	4	-1.8368	0.13514	0.28505	0.992129	6745	2	-1.8368
BRWD3	11	0.0021699	0.015145	0.841768	315	9	-3.4884	0.88319	0.94133	0.999861	20558	2	-3.4884
FAM127B	11	0.0021711	0.015152	0.841768	316	7	-1.9869	0.37094	0.63234	0.999861	12729	3	-1.9869
PPHLN1	11	0.0021827	0.015232	0.841768	317	6	-0.84152	0.10799	0.29931	0.993888	5760	5	-0.84152
HEATR5B	10	0.002188	0.014518	0.841768	318	7	-3.0288	0.82317	0.90511	0.999861	19823	2	-3.0288
UFD1L	10	0.0021896	0.014527	0.841768	319	4	-1.1438	0.043395	0.15001	0.980619	2981	3	-1.1438
FOXRED1	7	0.0021973	0.012086	0.833765	320	5	-2.339	0.83551	0.86405	0.999861	19972	1	-2.339
CPOX	9	0.0022072	0.014294	0.841768	321	7	-2.4365	0.29366	0.54067	0.999626	11090	2	-2.4365
ZNF283	9	0.002218	0.014348	0.841768	322	5	-1.9466	0.36031	0.5971	0.999861	12496	2	-1.9466
ANKRD1	10	0.0022329	0.014777	0.841768	323	7	-1.8163	0.1229	0.31531	0.993888	6313	3	-1.8163
CLDN15	19	0.0022483	0.019783	0.886397	324	8	-0.46512	0.062661	0.23703	0.986881	3899	7	-0.46512
SYTL5	21	0.0022616	0.020201	0.886397	325	13	-2.0176	0.25002	0.58182	0.999861	10060	5	-2.0176
RAB11FIP1	12	0.0022641	0.016457	0.841768	326	9	-2.2017	0.1019	0.29259	0.993888	5527	3	-2.2017
SPPL3	5	0.0022747	0.009884	0.830289	327	4	-3.0452	0.91364	0.91363	0.999861	20976	0	-3.0452
TBC1D12	8	0.0022869	0.014029	0.841768	328	4	-1.1215	0.1689	0.3673	0.993888	7818	2	-1.1215
C17orf112	9	0.0023149	0.014846	0.841768	329	6	-2.0978	0.19886	0.41714	0.993888	8711	3	-2.0978
ZNF222	7	0.0023265	0.012776	0.833765	330	4	-2.0238	0.65539	0.78024	0.999861	17544	2	-2.0238
ERICH4	11	0.0023367	0.016209	0.841768	331	5	-1.8898	0.62942	0.81753	0.999861	17188	2	-1.8898
SLC25A5	12	0.0023447	0.016983	0.841768	332	6	-0.68924	0.0020975	0.013113	0.88769	248	5	-0.68924
PER1	11	0.0023495	0.01629	0.841768	333	7	-2.5898	0.71089	0.86853	0.999861	18373	1	-2.5898
CCDC50	9	0.0023527	0.015025	0.841768	334	5	-2.4757	0.68853	0.82427	0.999861	18045	1	-2.4757
RLN3	10	0.0023613	0.015533	0.841768	335	9	-2.226	0.75314	0.87026	0.999861	18905	1	-2.226
ZNF454	11	0.0023619	0.016374	0.841768	336	8	-2.6301	0.17896	0.41421	0.993888	8131	1	-2.6301
ECHS1	5	0.0023641	0.010269	0.830289	337	5	-2.042	0.99764	0.99764	0.999861	22394	0	-2.042
HIC2	7	0.0023904	0.013104	0.833765	338	6	-4.01	0.98073	0.9806	0.999861	22021	0	-4.01
NDUFAF5	9	0.0023947	0.015217	0.841768	339	6	-1.7556	0.97841	0.97837	0.999861	21968	0	-1.7556
SKIDA1	7	0.002402	0.013162	0.833765	340	5	-3.3215	0.98645	0.9863	0.999861	22140	0	-3.3215
GCK	20	0.0024086	0.020954	0.886397	341	14	-2.3305	0.77711	0.94032	0.999861	19209	4	-2.3305
KLHL20	7	0.0024096	0.013209	0.833765	342	5	-2.2858	0.48524	0.6608	0.999861	14930	2	-2.2858
TUBGCP6	10	0.002411	0.015835	0.841768	343	5	-0.97892	0.70507	0.8495	0.999861	18286	2	-0.97892
VCAN	10	0.0024122	0.01584	0.841768	344	7	-2.6172	0.68742	0.84227	0.999861	18032	2	-2.6172
ELAVL2	25	0.0024237	0.022818	0.886397	345	16	-1.7801	0.036483	0.17229	0.981476	2604	3	-1.7801
MYO9B	8	0.0024288	0.014841	0.841768	346	6	-2.4487	0.74168	0.84694	0.999861	18745	1	-2.4487
EPYC	8	0.0024325	0.01486	0.841768	347	6	-3.6987	0.98922	0.98912	0.999861	22201	0	-3.6987
POLR3GL	9	0.0024492	0.015492	0.841768	348	5	-2.3446	0.97625	0.97618	0.999861	21933	0	-2.3446
CXorf22	9	0.002453	0.015511	0.841768	349	8	-3.7121	0.79811	0.88657	0.999861	19515	1	-3.7121
EVX1	10	0.0024607	0.01613	0.841768	350	7	-1.4203	0.60239	0.79402	0.999861	16799	3	-1.4203
CCDC88C	5	0.0024664	0.010665	0.830289	351	5	-2.5106	0.99753	0.99754	0.999861	22386	0	-2.5106
MTRF1L	7	0.0024752	0.013556	0.838279	352	6	-2.4771	0.8649	0.88006	0.999861	20315	1	-2.4771
LRRC39	10	0.0024756	0.016235	0.841768	353	8	-2.2953	0.49259	0.71655	0.999861	15057	2	-2.2953
SSTR5	22	0.0024818	0.022309	0.886397	354	17	-2.7756	0.96841	0.99338	0.999861	21788	1	-2.7756
PFKFB4	8	0.0024838	0.015156	0.841768	355	7	-2.715	0.39702	0.61422	0.999861	13284	1	-2.715
ALYREF	9	0.0024849	0.015683	0.841768	356	7	-2.7181	0.78052	0.87565	0.999861	19261	2	-2.7181
MYO19	10	0.0024872	0.016302	0.841768	357	8	-2.3051	0.012446	0.05628	0.937213	1139	1	-2.3051
ARID2	10	0.0025146	0.016457	0.841768	358	7	-2.2435	0.41741	0.66462	0.999861	13651	3	-2.2435
CD96	6	0.0025228	0.01257	0.833765	359	4	-2.1339	0.17166	0.33614	0.993888	7900	1	-2.1339
PRKDC	10	0.002534	0.016563	0.841768	360	9	-2.4655	0.99088	0.99091	0.999861	22243	0	-2.4655
RD3	9	0.0025357	0.015944	0.841768	361	7	-2.5622	0.67997	0.81981	0.999861	17931	2	-2.5622
HNRNPA1	8	0.0025724	0.015676	0.841768	362	7	-1.8636	0.7456	0.84968	0.999861	18796	1	-1.8636
HDAC7	6	0.0026098	0.012983	0.833765	363	5	-2.4321	0.90127	0.90136	0.999861	20820	0	-2.4321
C9orf153	12	0.0026122	0.018742	0.875538	364	8	-2.2194	0.5138	0.76122	0.999861	15405	3	-2.2194
PPP6C	9	0.0026171	0.016329	0.841768	365	6	-2.1537	0.59022	0.77716	0.999861	16598	2	-2.1537
METTL17	8	0.002632	0.015987	0.841768	366	7	-1.8674	0.12788	0.302	0.993888	6494	1	-1.8674
WNT16	15	0.0026328	0.020524	0.886397	367	11	-2.1558	0.90883	0.96833	0.999861	20915	2	-2.1558
MIB2	18	0.0026338	0.021945	0.886397	368	8	-1.2692	0.18135	0.47236	0.994124	8208	5	-1.2692
TMEM219	10	0.0026345	0.017133	0.841768	369	7	-2.363	0.32094	0.57428	0.999861	11663	3	-2.363
KRTAP5-7	1	0.0026401	0.0026263	0.720659	370	1	-4.0334	0.99736	0.99739	0.999861	22384	0	-4.0334
SMIM13	9	0.0026618	0.016562	0.841768	371	5	-0.27383	0.32259	0.56622	0.999861	11710	3	-0.27383
BCL2A1	6	0.002664	0.013234	0.833765	372	5	-2.453	0.83483	0.84513	0.999861	19959	1	-2.453
C6orf223	8	0.0026697	0.016193	0.841768	373	8	-3.129	0.99733	0.99732	0.999861	22381	0	-3.129
TTC9B	8	0.0026784	0.016233	0.841768	374	5	-2.7356	0.60524	0.7605	0.999861	16842	2	-2.7356
GSTM1	11	0.0026827	0.018395	0.871966	375	7	-2.3563	0.54453	0.76606	0.999861	15908	3	-2.3563
FAM168B	6	0.0026843	0.013332	0.833765	376	4	-1.9785	0.8273	0.84002	0.999861	19883	1	-1.9785
random_GCACAAGTCTCTTGCGTTCT	1	0.0026948	0.0026779	0.7226	377	1	-8.0182	0.99731	0.99732	0.999861	22380	0	-8.0182
TGDS	10	0.0026992	0.017496	0.849101	378	9	-2.6533	0.5896	0.78493	0.999861	16589	1	-2.6533
PRKCDBP	10	0.0027011	0.01751	0.849101	379	8	-2.8242	0.34692	0.60284	0.999861	12226	1	-2.8242
WAS	9	0.0027025	0.016769	0.841768	380	6	-3.2591	0.67669	0.81815	0.999861	17887	2	-3.2591
ADAM12	7	0.002714	0.014749	0.841768	381	5	-1.6862	0.22179	0.41612	0.993888	9350	2	-1.6862
NCR3LG1	10	0.0027188	0.017619	0.852541	382	8	-3.5026	0.77075	0.87851	0.999861	19136	2	-3.5026
KIF7	11	0.0027206	0.018623	0.875538	383	10	-2.0626	0.86681	0.93283	0.999861	20334	1	-2.0626
MYL2	8	0.0027239	0.016498	0.841768	384	4	-0.30881	0.15368	0.34349	0.993888	7319	4	-0.30881
CELF3	14	0.0027485	0.020577	0.886397	385	5	-0.93218	0.76813	0.91058	0.999861	19085	3	-0.93218
TNFRSF1A	9	0.0027511	0.017024	0.841768	386	3	0.57664	0.0085548	0.038505	0.937213	812	5	0.57664
LSM8	8	0.0027636	0.016725	0.841768	387	3	-0.35746	0.067055	0.19737	0.981807	4100	5	-0.35746
NOL12	8	0.0027802	0.016818	0.841768	388	5	-0.9594	0.24043	0.46267	0.993888	9814	2	-0.9594
random_CGAAAGTCGAATGTATGAAG	1	0.0027893	0.0027678	0.7226	389	1	-10.047	0.99721	0.99724	0.999861	22376	0	-10.047
MB	23	0.0028005	0.025027	0.886397	390	10	0.069782	0.017537	0.096053	0.958887	1504	11	0.069782
TRA2B	12	0.0028005	0.019967	0.886397	391	10	-3.4966	0.96113	0.97402	0.999861	21668	1	-3.4966
KCNJ8	8	0.0028033	0.016945	0.841768	392	6	-2.6424	0.68023	0.80607	0.999861	17934	1	-2.6424
INTS8	8	0.0028069	0.016964	0.841768	393	4	-1.881	0.63842	0.78009	0.999861	17324	2	-1.881
FKTN	10	0.0028082	0.018133	0.871785	394	8	-3.2105	0.9573	0.96183	0.999861	21606	1	-3.2105
TRMT12	8	0.0028329	0.017113	0.841768	395	5	-2.2908	0.24873	0.47076	0.993888	10028	2	-2.2908
ADAM21	7	0.002849	0.015455	0.841768	396	7	-3.5473	0.99402	0.9939	0.999861	22315	0	-3.5473
TBC1D9B	12	0.0028588	0.020341	0.886397	397	8	-3.056	0.9804	0.98233	0.999861	22016	1	-3.056
KRTAP4-1	8	0.0028607	0.017255	0.845854	398	4	-1.3191	0.47597	0.68884	0.999861	14764	2	-1.3191
TAF3	10	0.0028659	0.018471	0.873069	399	8	-3.3292	0.93497	0.95081	0.999861	21273	1	-3.3292
DNAJC16	11	0.0028671	0.019531	0.886397	400	9	-2.9638	0.75155	0.88446	0.999861	18886	1	-2.9638
OVOL2	8	0.0028741	0.017338	0.846933	401	4	-1.792	0.16372	0.35912	0.993888	7636	4	-1.792
ZNF780A	8	0.0028764	0.017352	0.846933	402	8	-2.5659	0.99712	0.99711	0.999861	22375	0	-2.5659
MOSPD2	10	0.0028957	0.018644	0.875538	403	7	-2.6865	0.72302	0.85707	0.999861	18525	1	-2.6865
MTIF3	17	0.0029111	0.023364	0.886397	404	14	-1.8916	0.087311	0.28936	0.993888	5005	2	-1.8916
FLII	21	0.0029263	0.02537	0.886397	405	16	-2.0528	0.79292	0.9474	0.999861	19437	4	-2.0528
SLC25A25	30	0.0029277	0.028584	0.886397	406	22	-1.5688	0.75966	0.95468	0.999861	18985	7	-1.5688
APOA1	8	0.0029373	0.017693	0.854285	407	7	-2.7094	0.9697	0.96959	0.999861	21813	0	-2.7094
ZNF681	11	0.0029472	0.020028	0.886397	408	8	-3.7104	0.86441	0.93158	0.999861	20306	1	-3.7104
POLDIP2	7	0.0029586	0.016012	0.841768	409	5	-3.1251	0.92064	0.92082	0.999861	21088	1	-3.1251
EML2	26	0.0029774	0.027518	0.886397	410	18	-2.1692	0.96718	0.99494	0.999861	21773	4	-2.1692
RANBP2	7	0.0030092	0.016253	0.841768	411	4	-0.85124	0.12741	0.29623	0.993888	6481	2	-0.85124
PLA2G2D	7	0.0030094	0.016254	0.841768	412	5	-2.368	0.70535	0.81437	0.999861	18292	1	-2.368
MAG	12	0.0030167	0.021334	0.886397	413	9	-2.7248	0.769	0.90385	0.999861	19097	3	-2.7248
RAD51D	11	0.0030292	0.020558	0.886397	414	9	-1.3848	0.58871	0.79263	0.999861	16565	2	-1.3848
ABCF3	7	0.0030452	0.016432	0.841768	415	5	-2.5472	0.48856	0.66298	0.999861	14991	1	-2.5472
CCM2	20	0.0030609	0.025756	0.886397	416	14	-1.8909	0.41256	0.7419	0.999861	13560	6	-1.8909
PRSS55	11	0.0030678	0.020808	0.886397	417	9	-3.4563	0.85777	0.92827	0.999861	20238	1	-3.4563
LRRFIP1	19	0.0030714	0.025577	0.886397	418	13	-2.002	0.37501	0.70822	0.999861	12835	2	-2.002
ZNF778	9	0.0030797	0.018695	0.875538	419	8	-3.2003	0.75606	0.86115	0.999861	18940	1	-3.2003
CGB2	4	0.0030854	0.010956	0.830289	420	4	-6.1439	0.98984	0.98988	0.999861	22219	0	-6.1439
EPS15	17	0.0030875	0.02457	0.886397	421	12	-1.203	0.55996	0.82406	0.999861	16142	3	-1.203
random_CGGAGCAGACGCGCCCGTCA	1	0.0030904	0.0030593	0.752916	422	1	-10.005	0.99691	0.99695	0.999861	22373	0	-10.005
RNPS1	29	0.003104	0.02958	0.886397	423	20	-1.5943	0.46372	0.81498	0.999861	14549	7	-1.5943
TMED7-TICAM2	10	0.0031074	0.019882	0.886397	424	8	-2.9056	0.72434	0.85764	0.999861	18539	1	-2.9056
COPE	11	0.0031135	0.021083	0.886397	425	10	-3.2808	0.94123	0.96156	0.999861	21352	1	-3.2808
AP4S1	18	0.0031147	0.025488	0.886397	426	15	-1.9477	0.75756	0.92606	0.999861	18958	2	-1.9477
OR1B1	7	0.0031218	0.01682	0.841768	427	5	-3.4286	0.98407	0.98395	0.999861	22096	0	-3.4286
TLR9	7	0.0031218	0.01682	0.841768	428	5	-2.6809	0.14809	0.32982	0.993888	7131	1	-2.6809
PDGFC	11	0.0031578	0.021355	0.886397	429	8	-2.7945	0.57581	0.78482	0.999861	16368	1	-2.7945
PCDHB14	3	0.0031692	0.0087983	0.830289	430	2	-1.6391	0.268	0.37131	0.993888	10490	1	-1.6391
C10orf32	10	0.0031695	0.020241	0.886397	431	7	-2.0812	0.22021	0.45908	0.993888	9311	3	-2.0812
KCNK18	10	0.0031786	0.020287	0.886397	432	4	-0.95066	0.11033	0.29216	0.993888	5858	3	-0.95066
SDCBP2	26	0.0031876	0.029213	0.886397	433	16	-1.0454	0.25998	0.61979	0.999861	10302	7	-1.0454
ZNF284	10	0.0031887	0.020352	0.886397	434	8	-2.4824	0.69413	0.84502	0.999861	18134	1	-2.4824
KBTBD4	10	0.0031932	0.020385	0.886397	435	6	-2.6924	0.66708	0.83424	0.999861	17743	2	-2.6924
MATN3	10	0.0031932	0.020385	0.886397	436	7	-3.6997	0.78964	0.88764	0.999861	19391	2	-3.6997
BIVM-ERCC5	10	0.0032007	0.020431	0.886397	437	8	-3.1713	0.8264	0.90686	0.999861	19874	1	-3.1713
FANCF	9	0.0032092	0.019323	0.886397	438	5	-1.6816	0.36538	0.60125	0.999861	12602	1	-1.6816
ZNF2	8	0.0032151	0.019231	0.884789	439	4	-1.5859	0.93384	0.93584	0.999861	21253	1	-1.5859
CYP2U1	11	0.0032211	0.021723	0.886397	440	8	-2.5417	0.55623	0.77307	0.999861	16081	2	-2.5417
ULK2	10	0.0032343	0.020617	0.886397	441	5	-1.04	0.16631	0.39168	0.993888	7720	3	-1.04
TTC30A	8	0.003238	0.019349	0.886397	442	5	-1.1399	0.28498	0.50628	0.99878	10893	2	-1.1399
OBP2B	1	0.0032422	0.003211	0.752916	443	1	-9.9845	0.99676	0.99681	0.999861	22371	0	-9.9845
RAD17	42	0.0032472	0.034405	0.911996	444	29	-0.88341	0.65618	0.93588	0.999861	17559	9	-0.88341
ATXN3	8	0.003253	0.019429	0.886397	445	6	-2.6156	0.45067	0.66497	0.999861	14321	1	-2.6156
GIT1	4	0.0032531	0.011543	0.832996	446	3	-3.1335	0.82894	0.82899	0.999861	19901	0	-3.1335
MTOR	9	0.0032621	0.019589	0.886397	447	8	-2.1184	0.99251	0.99253	0.999861	22278	0	-2.1184
SRSF1	9	0.0032669	0.019613	0.886397	448	7	-3.4602	0.94327	0.94782	0.999861	21388	1	-3.4602
BMP15	11	0.0032996	0.022184	0.886397	449	8	-2.3449	0.33571	0.59841	0.999861	12011	2	-2.3449
SARM1	10	0.0033045	0.021019	0.886397	450	6	-2.4464	0.92779	0.948	0.999861	21172	1	-2.4464
FGD2	4	0.0033301	0.011802	0.833287	451	3	-2.2497	0.13947	0.25451	0.986881	6893	1	-2.2497
TNFSF8	9	0.00338	0.020195	0.886397	452	6	-1.8823	0.14947	0.34865	0.993888	7177	2	-1.8823
TXNL4B	30	0.0033847	0.032283	0.898092	453	22	-1.8399	0.39602	0.76749	0.999861	13267	5	-1.8399
INCA1	10	0.0033944	0.021544	0.886397	454	5	-1.3241	0.091668	0.25668	0.986881	5184	3	-1.3241
CDHR4	11	0.0033957	0.022765	0.886397	455	8	-2.7679	0.39972	0.65953	0.999861	13309	2	-2.7679
MEPE	20	0.0034003	0.028198	0.886397	456	10	-1.2624	0.19755	0.50461	0.99878	8670	8	-1.2624
OR10J5	6	0.0034192	0.016686	0.841768	457	3	-1.6992	0.61403	0.7411	0.999861	16965	1	-1.6992
ZNF17	10	0.0034195	0.02168	0.886397	458	5	-1.435	0.54723	0.75494	0.999861	15952	3	-1.435
SPDYE3	5	0.003425	0.01451	0.841768	459	4	-2.2376	0.48428	0.62804	0.999861	14920	1	-2.2376
ATF5	22	0.0034313	0.029252	0.886397	460	16	-1.6065	0.062848	0.24721	0.986881	3907	5	-1.6065
CHGB	10	0.0034331	0.02176	0.886397	461	8	-3.6916	0.8227	0.90485	0.999861	19816	2	-3.6916
P2RX4	7	0.0034416	0.018409	0.871966	462	6	-2.7401	0.77983	0.8399	0.999861	19249	1	-2.7401
LRRN4CL	7	0.0034416	0.018409	0.871966	463	6	-1.849	0.98397	0.98385	0.999861	22094	0	-1.849
HERC1	10	0.003458	0.021905	0.886397	464	9	-3.858	0.98651	0.98656	0.999861	22141	0	-3.858
OR2T6	8	0.0034816	0.020689	0.886397	465	6	-3.0583	0.65349	0.78932	0.999861	17528	2	-3.0583
MAPK8	17	0.0034865	0.027275	0.886397	466	11	-1.6155	0.88307	0.96473	0.999861	20555	3	-1.6155
ARL16	9	0.0034946	0.020784	0.886397	467	7	-3.3991	0.56515	0.76462	0.999861	16212	1	-3.3991
EIF5AL1	8	0.0034979	0.02078	0.886397	468	6	-2.2104	0.25509	0.47702	0.994603	10184	2	-2.2104
PRR7	17	0.003505	0.027405	0.886397	469	8	0.049459	0.032077	0.13986	0.977789	2370	7	0.049459
ART3	14	0.003544	0.025762	0.886397	470	8	-1.8102	0.3628	0.65494	0.999861	12548	4	-1.8102
KLK3	10	0.0035525	0.022426	0.886397	471	4	0.61705	0.073324	0.22041	0.985008	4385	4	0.61705
ZNF565	15	0.0035588	0.026861	0.886397	472	13	-1.7316	0.83646	0.94236	0.999861	19984	2	-1.7316
NNT	12	0.0035679	0.024539	0.886397	473	8	-1.8774	0.63254	0.82974	0.999861	17239	2	-1.8774
ADPRHL1	16	0.0035741	0.027277	0.886397	474	12	-1.9476	0.0052819	0.0319	0.937213	541	2	-1.9476
FSCN1	11	0.0035767	0.023856	0.886397	475	8	-3.1819	0.98486	0.98489	0.999861	22108	0	-3.1819
S100A2	10	0.0035779	0.022566	0.886397	476	5	-0.90117	0.079055	0.23193	0.986881	4664	5	-0.90117
SLC39A11	11	0.0035798	0.023874	0.886397	477	3	-0.6046	0.73272	0.87783	0.999861	18643	2	-0.6046
GPR128	10	0.0035836	0.022595	0.886397	478	6	-2.3548	0.61296	0.80153	0.999861	16953	3	-2.3548
GLO1	8	0.0035939	0.021283	0.886397	479	6	-2.1078	0.30674	0.52741	0.999626	11371	1	-2.1078
ZC4H2	17	0.0036541	0.028431	0.886397	480	13	-2.514	0.97577	0.99094	0.999861	21928	2	-2.514
METTL11B	5	0.0036648	0.015447	0.841768	481	4	-2.2035	0.22324	0.38296	0.993888	9388	1	-2.2035
KLRC3	5	0.0036712	0.015474	0.841768	482	4	-3.4623	0.61935	0.6931	0.999861	17050	1	-3.4623
random_CAGGGGCATCACGTAACGTG	1	0.0036727	0.0036159	0.780607	483	1	-9.9341	0.99633	0.99639	0.999861	22365	0	-9.9341
SERPINB6	33	0.0036745	0.035463	0.919075	484	18	-0.59031	0.31566	0.70612	0.999861	11543	11	-0.59031
MSANTD2	8	0.0036754	0.021737	0.886397	485	8	-2.8331	0.99632	0.99629	0.999861	22364	0	-2.8331
TFCP2L1	11	0.0036905	0.02452	0.886397	486	10	-2.253	0.98512	0.98516	0.999861	22116	0	-2.253
AGTPBP1	8	0.0036915	0.021819	0.886397	487	4	-1.5688	0.46193	0.67567	0.999861	14513	2	-1.5688
HOXB4	7	0.0037148	0.019779	0.886397	488	6	-3.3889	0.93919	0.93912	0.999861	21322	0	-3.3889
HOXB1	11	0.003716	0.024679	0.886397	489	5	-0.36356	0.19899	0.44463	0.993888	8716	5	-0.36356
FAM214A	15	0.0037316	0.027975	0.886397	490	10	-1.8192	0.37732	0.67719	0.999861	12894	3	-1.8192
DBH	10	0.0037511	0.023502	0.886397	491	5	-0.80827	0.0037452	0.019893	0.912531	404	4	-0.80827
GALR1	8	0.0037521	0.022138	0.886397	492	5	-1.9258	0.93081	0.93349	0.999861	21212	1	-1.9258
TCF4	64	0.0037553	0.043617	0.940171	493	36	-1.0606	0.31481	0.76182	0.999861	11529	21	-1.0606
G6PC	10	0.0037701	0.023606	0.886397	494	9	-1.6809	0.99646	0.99639	0.999861	22368	0	-1.6809
GRK4	9	0.0037742	0.022291	0.886397	495	8	-2.2924	0.91615	0.93308	0.999861	21015	1	-2.2924
HAUS7	11	0.0037963	0.025183	0.886397	496	7	-2.747	0.59823	0.79846	0.999861	16729	3	-2.747
WFDC13	9	0.0038039	0.022442	0.886397	497	4	-0.92303	0.57343	0.76964	0.999861	16332	2	-0.92303
random_GCGAGCGGGCGGCCACAATA	1	0.003817	0.0037512	0.791942	498	1	-9.9189	0.99618	0.99625	0.999861	22362	0	-9.9189
POLR1E	11	0.0038279	0.025357	0.886397	499	10	-3.28	0.9559	0.96679	0.999861	21593	1	-3.28
CYFIP2	11	0.0038619	0.025556	0.886397	500	9	-2.1873	0.10924	0.30147	0.993888	5811	2	-2.1873
ONECUT2	11	0.0038628	0.025561	0.886397	501	6	-1.4747	0.25974	0.52331	0.999626	10296	4	-1.4747
GTF2A2	10	0.0038749	0.024202	0.886397	502	7	-2.1484	0.85912	0.92583	0.999861	20254	2	-2.1484
SDCCAG3	10	0.0038979	0.024324	0.886397	503	6	-1.5194	0.37389	0.63178	0.999861	12804	1	-1.5194
ZC2HC1A	9	0.003909	0.022983	0.886397	504	4	-0.94188	0.087472	0.2421	0.986881	5010	4	-0.94188
TRMT44	11	0.0039243	0.025925	0.886397	505	5	-1.075	0.60524	0.8027	0.999861	16845	3	-1.075
C8orf34	8	0.0039341	0.023114	0.886397	506	3	-1.4269	0.34137	0.56097	0.999861	12125	3	-1.4269
MDP1	7	0.0039485	0.020933	0.886397	507	7	-2.281	0.99605	0.99599	0.999861	22360	0	-2.281
SLC35A4	6	0.0039531	0.019079	0.883219	508	6	-2.2582	0.99605	0.99609	0.999861	22359	0	-2.2582
PCDHA2	8	0.0039602	0.023246	0.886397	509	6	-2.5097	0.61588	0.76668	0.999861	16995	1	-2.5097
DUSP13	18	0.0039727	0.03153	0.893833	510	9	-0.97693	0.29586	0.62124	0.999861	11152	7	-0.97693
ATP11AUN	8	0.0039856	0.023356	0.886397	511	7	-2.7624	0.92182	0.92713	0.999861	21104	1	-2.7624
TRIP4	9	0.0039982	0.023456	0.886397	512	7	-2.9628	0.55329	0.75487	0.999861	16041	1	-2.9628
ASCL3	10	0.0039989	0.024915	0.886397	513	5	-0.98609	0.22321	0.46263	0.993888	9386	3	-0.98609
PPM1M	22	0.0040011	0.033327	0.901509	514	14	-1.5678	0.76069	0.93936	0.999861	18999	3	-1.5678
CHIC2	11	0.0040138	0.026471	0.886397	515	10	-2.2886	0.99879	0.99884	0.999861	22427	0	-2.2886
LGI4	9	0.0040159	0.023545	0.886397	516	6	-2.0067	0.69526	0.82776	0.999861	18156	2	-2.0067
BHLHA15	9	0.004017	0.023553	0.886397	517	6	-1.1312	0.012516	0.052712	0.937213	1146	3	-1.1312
TPSB2	4	0.0040249	0.014178	0.841768	518	3	-3.0148	0.22348	0.34903	0.993888	9394	1	-3.0148
LAMB4	7	0.0040261	0.021329	0.886397	519	3	-0.72098	0.037985	0.12126	0.970292	2689	3	-0.72098
FAR2	17	0.0040325	0.031027	0.889667	520	14	-1.637	0.826	0.94933	0.999861	19865	1	-1.637
CTSW	11	0.0040707	0.026812	0.886397	521	5	-0.53506	0.1991	0.44477	0.993888	8717	5	-0.53506
COX7C	8	0.0040709	0.023737	0.886397	522	5	-2.5392	0.72657	0.8366	0.999861	18565	2	-2.5392
TSPAN31	10	0.0040733	0.025321	0.886397	523	6	-0.91189	0.12089	0.3116	0.993888	6235	3	-0.91189
RBX1	9	0.0040783	0.023864	0.886397	524	7	-3.2459	0.98583	0.98577	0.999861	22130	0	-3.2459
SUN5	10	0.0041097	0.025534	0.886397	525	5	-1.9359	0.20446	0.44048	0.993888	8861	3	-1.9359
AHI1	11	0.0041165	0.027083	0.886397	526	10	-2.3819	0.99389	0.99395	0.999861	22312	0	-2.3819
LSM14A	9	0.0041171	0.024063	0.886397	527	7	-3.0364	0.95852	0.95902	0.999861	21628	1	-3.0364
CHIC1	11	0.0041241	0.02713	0.886397	528	8	-2.4336	0.10356	0.2917	0.993888	5597	3	-2.4336
NKAIN3	10	0.004125	0.025615	0.886397	529	4	-1.2247	0.29972	0.55078	0.999861	11234	4	-1.2247
ACVRL1	16	0.0041697	0.031121	0.891247	530	10	-1.5856	0.28109	0.58788	0.999861	10792	5	-1.5856
KDM4E	9	0.0041754	0.024353	0.886397	531	8	-2.8436	0.99735	0.99737	0.999861	22383	0	-2.8436
PAM16	8	0.0041911	0.024311	0.886397	532	3	-1.1284	0.47636	0.68919	0.999861	14775	3	-1.1284
SLC19A2	8	0.0041934	0.024323	0.886397	533	7	-2.7325	0.6628	0.7951	0.999861	17663	1	-2.7325
RIBC2	10	0.0041939	0.02598	0.886397	534	6	-1.5045	0.29486	0.54531	0.99974	11126	3	-1.5045
USP44	27	0.0042161	0.03754	0.933692	535	19	-1.7006	0.61401	0.89428	0.999861	16964	7	-1.7006
MAF	9	0.0042171	0.02455	0.886397	536	7	-2.6676	0.50909	0.71884	0.999861	15316	2	-2.6676
TRIM25	9	0.004221	0.024575	0.886397	537	7	-3.0623	0.70683	0.83383	0.999861	18317	2	-3.0623
MOV10	17	0.0042253	0.032267	0.898092	538	11	-1.0401	0.076617	0.26426	0.986881	4552	5	-1.0401
DLC1	26	0.0042381	0.037346	0.933692	539	17	-0.94131	0.10026	0.35382	0.993888	5472	8	-0.94131
VPS39	11	0.004247	0.027856	0.886397	540	9	-2.4832	0.79782	0.90188	0.999861	19507	1	-2.4832
SLC25A11	9	0.0042692	0.024826	0.886397	541	6	-1.7494	0.19614	0.41345	0.993888	8628	3	-1.7494
BAZ1A	8	0.0042751	0.024725	0.886397	542	5	-2.4222	0.35192	0.5711	0.999861	12327	2	-2.4222
CABLES1	18	0.0042763	0.033458	0.902876	543	10	-1.3245	0.11203	0.34667	0.993888	5926	6	-1.3245
OR5B3	9	0.0042853	0.024904	0.886397	544	6	-2.8334	0.24549	0.47906	0.994846	9941	2	-2.8334
random_TGCTCGTCGGAGGCTATCGA	1	0.0042997	0.0042315	0.812008	545	1	-9.8614	0.9957	0.99575	0.999861	22354	0	-9.8614
GRK1	11	0.0043014	0.028165	0.886397	546	7	-1.9024	0.04281	0.15187	0.981292	2956	3	-1.9024
WWTR1	19	0.0043069	0.034057	0.907056	547	11	-1.3663	0.28328	0.61077	0.999861	10846	5	-1.3663
AADAT	23	0.0043259	0.036345	0.925187	548	17	-1.823	0.94457	0.98967	0.999861	21407	4	-1.823
PSEN2	8	0.0043314	0.02498	0.886397	549	7	-3.2182	0.8284	0.88352	0.999861	19896	1	-3.2182
HDAC10	9	0.004339	0.025176	0.886397	550	6	-2.0159	0.11403	0.29705	0.993888	6002	2	-2.0159
AGO1	10	0.0043585	0.02689	0.886397	551	6	-0.84211	0.0046681	0.024052	0.915549	484	3	-0.84211
BRD4	8	0.0043592	0.025102	0.886397	552	6	-3.2891	0.79127	0.87196	0.999861	19415	1	-3.2891
ZNF85	11	0.0043645	0.028528	0.886397	553	10	-1.8926	0.99762	0.99766	0.999861	22392	0	-1.8926
TMEM139	13	0.0043805	0.029799	0.886397	554	9	-2.2091	0.31028	0.59511	0.999861	11443	3	-2.2091
CT45A7	9	0.0043808	0.0254	0.886397	555	2	0.85186	0.082937	0.23253	0.986881	4825	5	0.85186
KLHL42	8	0.0043908	0.02525	0.886397	556	6	-1.5983	0.98722	0.98713	0.999861	22154	0	-1.5983
PANK3	9	0.004392	0.025457	0.886397	557	8	-3.0134	0.96954	0.96943	0.999861	21808	0	-3.0134
UTRN	8	0.004395	0.025269	0.886397	558	7	-2.8457	0.79824	0.87403	0.999861	19517	1	-2.8457
IGFBP4	10	0.0044081	0.027164	0.886397	559	5	-0.89304	0.28333	0.53223	0.999626	10849	3	-0.89304
LRRC4	9	0.0044126	0.025564	0.886397	560	7	-2.2625	0.76983	0.86924	0.999861	19119	1	-2.2625
KRT24	12	0.0044138	0.02922	0.886397	561	9	-2.441	0.10664	0.3024	0.993888	5709	3	-2.441
CHMP1B	9	0.0044424	0.025723	0.886397	562	7	-2.5563	0.43775	0.66033	0.999861	14054	2	-2.5563
ZNF589	10	0.0044502	0.027396	0.886397	563	6	-1.817	0.98248	0.98251	0.999861	22067	0	-1.817
RFC2	6	0.0044527	0.021309	0.886397	564	4	-2.4729	0.8475	0.85416	0.999861	20117	1	-2.4729
GPR132	11	0.0044614	0.029088	0.886397	565	9	-2.6695	0.48363	0.73051	0.999861	14907	2	-2.6695
PPBP	7	0.0044704	0.023567	0.886397	566	4	-1.0523	0.27425	0.47621	0.994597	10652	2	-1.0523
ARHGEF12	10	0.004474	0.027521	0.886397	567	8	-2.0391	0.25	0.49393	0.998246	10057	2	-2.0391
CCDC175	8	0.0044899	0.025685	0.886397	568	6	-2.6082	0.75255	0.8546	0.999861	18899	1	-2.6082
PRM2	9	0.0044923	0.025972	0.886397	569	4	-0.48208	0.047452	0.15316	0.981292	3197	3	-0.48208
CACNA1S	9	0.0045069	0.026048	0.886397	570	5	-1.7617	0.44479	0.66607	0.999861	14203	2	-1.7617
C12orf66	7	0.0045088	0.02376	0.886397	571	7	-2.7592	0.99549	0.99541	0.999861	22348	0	-2.7592
FOXS1	9	0.0045369	0.026193	0.886397	572	8	-1.7145	0.96271	0.9627	0.999861	21700	1	-1.7145
TPD52L3	10	0.0045417	0.027889	0.886397	573	7	-3.1598	0.58584	0.78217	0.999861	16519	3	-3.1598
ARF4	7	0.0045464	0.023947	0.886397	574	5	-2.7213	0.90584	0.90803	0.999861	20887	1	-2.7213
ZNF735	7	0.0045485	0.023955	0.886397	575	5	-2.4325	0.65087	0.77684	0.999861	17495	2	-2.4325
ABCA13	10	0.0045539	0.027958	0.886397	576	9	-3.1426	0.67029	0.8355	0.999861	17799	1	-3.1426
HSD17B6	9	0.0045562	0.02629	0.886397	577	7	-2.1915	0.052438	0.16479	0.981476	3406	2	-2.1915
R3HCC1	11	0.0045746	0.02973	0.886397	578	8	-3.572	0.9962	0.99628	0.999861	22363	0	-3.572
KRTAP4-7	6	0.0045746	0.021827	0.886397	579	4	-2.3253	0.85063	0.85652	0.999861	20150	1	-2.3253
MS4A15	7	0.0045759	0.024083	0.886397	580	4	-1.493	0.17304	0.35938	0.993888	7938	3	-1.493
STARD7	10	0.0045869	0.028136	0.886397	581	7	-1.2997	0.30521	0.55689	0.999861	11337	3	-1.2997
LPPR4	8	0.0045982	0.026179	0.886397	582	6	-2.8891	0.52889	0.71789	0.999861	15631	1	-2.8891
BSPH1	7	0.0046003	0.024199	0.886397	583	4	-1.5558	0.23624	0.43292	0.993888	9710	3	-1.5558
ALMS1	10	0.0046008	0.028213	0.886397	584	7	-2.4116	0.25913	0.50448	0.99878	10274	2	-2.4116
ST13	5	0.0046009	0.01918	0.884248	585	4	-2.3422	0.63835	0.70248	0.999861	17322	1	-2.3422
YIPF6	7	0.0046063	0.024231	0.886397	586	5	-2.4153	0.63843	0.76749	0.999861	17325	1	-2.4153
TRAPPC8	9	0.0046149	0.0266	0.886397	587	8	-3.3315	0.97704	0.97698	0.999861	21946	0	-3.3315
PRKAR2B	11	0.004616	0.029985	0.886397	588	6	-1.3334	0.50739	0.74425	0.999861	15296	2	-1.3334
PSPH	9	0.0046261	0.026653	0.886397	589	3	0.24657	0.032241	0.1165	0.965022	2381	5	0.24657
DRD4	11	0.0046342	0.030097	0.886397	590	6	-1.4551	0.64668	0.82814	0.999861	17440	3	-1.4551
SLC41A3	28	0.0046521	0.041185	0.935285	591	20	-1.4477	0.37176	0.74288	0.999861	12753	5	-1.4477
NRIP3	12	0.0046679	0.030601	0.888849	592	6	-1.3824	0.25138	0.51986	0.999626	10088	4	-1.3824
ITIH1	25	0.0046684	0.0397	0.935285	593	10	-0.63303	0.17564	0.49381	0.998246	8018	9	-0.63303
SH2D2A	19	0.004677	0.036481	0.926555	594	14	-2.1024	0.54227	0.82818	0.999861	15864	3	-2.1024
TNMD	10	0.0046929	0.028701	0.886397	595	2	1.0085	0.054691	0.18105	0.981807	3529	6	1.0085
SH2D4A	18	0.0047107	0.0362	0.923588	596	11	-1.3963	0.78035	0.93403	0.999861	19258	4	-1.3963
CHRDL1	14	0.0047131	0.03315	0.901509	597	11	-1.7893	0.7448	0.90131	0.999861	18781	3	-1.7893
FJX1	11	0.0047174	0.030582	0.888849	598	9	-2.1989	0.89921	0.95025	0.999861	20791	2	-2.1989
CDK4	9	0.0047188	0.027096	0.886397	599	7	-1.2472	0.0035104	0.017894	0.88769	380	2	-1.2472
KLK6	20	0.004764	0.037772	0.934536	600	14	-1.2008	0.045802	0.19189	0.981807	3107	5	-1.2008
MID1	41	0.0047837	0.047407	0.94167	601	21	-0.28398	0.043267	0.22239	0.985525	2977	14	-0.28398
LIPT1	14	0.0047857	0.033634	0.906535	602	11	-2.3822	0.53393	0.788	0.999861	15725	1	-2.3822
ZC3H7A	9	0.0047862	0.027416	0.886397	603	5	-1.0817	0.006412	0.030594	0.937213	635	3	-1.0817
APPL1	9	0.0047862	0.027416	0.886397	604	5	-1.8965	0.77554	0.87267	0.999861	19193	2	-1.8965
PAX5	8	0.004806	0.027128	0.886397	605	7	-2.0884	0.53108	0.7191	0.999861	15667	1	-2.0884
FAM53A	16	0.0048064	0.03515	0.915526	606	10	-0.87626	0.31223	0.62248	0.999861	11477	5	-0.87626
SDHAF2	5	0.0048163	0.020044	0.886397	607	4	-2.5659	0.95489	0.95503	0.999861	21579	0	-2.5659
PPP1R16A	7	0.0048254	0.025262	0.886397	608	6	-2.1754	0.96944	0.96928	0.999861	21807	0	-2.1754
random_AGCCAGAATCTTCCGCCGTA	1	0.0048347	0.0047492	0.830289	609	1	-9.808	0.99517	0.99521	0.999861	22341	0	-9.808
RGCC	9	0.0048667	0.027789	0.886397	610	5	-1.139	0.28836	0.53409	0.999626	10966	4	-1.139
GMPPA	10	0.0048681	0.029622	0.886397	611	8	-2.6834	0.88791	0.93608	0.999861	20630	1	-2.6834
DNAJC24	9	0.0048714	0.027812	0.886397	612	4	-1.0272	0.80639	0.89187	0.999861	19610	2	-1.0272
PAX6	36	0.004875	0.046333	0.94167	613	24	-1.5055	0.35195	0.74733	0.999861	12330	7	-1.5055
SHF	8	0.0048804	0.027489	0.886397	614	4	-1.4991	0.069966	0.20315	0.981807	4218	2	-1.4991
MANF	10	0.0048856	0.029716	0.886397	615	9	-1.8128	0.9928	0.99276	0.999861	22286	0	-1.8128
FCN1	6	0.0048979	0.023243	0.886397	616	4	-1.9561	0.27103	0.46809	0.993888	10566	1	-1.9561
OR10AG1	5	0.0049054	0.0204	0.886397	617	4	-2.2094	0.41962	0.56614	0.999861	13699	1	-2.2094
CARD16	10	0.0049064	0.029835	0.886397	618	8	-3.697	0.96677	0.9681	0.999861	21766	1	-3.697
N6AMT2	10	0.0049064	0.029835	0.886397	619	9	-2.5469	0.85511	0.92337	0.999861	20206	1	-2.5469
TLE6	10	0.0049083	0.029847	0.886397	620	9	-2.3647	0.94489	0.95518	0.999861	21412	1	-2.3647
HMGA1	30	0.0049337	0.044193	0.94167	621	15	-0.38007	0.01825	0.10734	0.963878	1543	11	-0.38007
RTBDN	39	0.0049373	0.048161	0.94167	622	21	-0.93396	0.5779	0.90211	0.999861	16410	10	-0.93396
PIGS	8	0.0049535	0.027807	0.886397	623	5	-2.0677	0.43265	0.64793	0.999861	13950	2	-2.0677
GADD45B	7	0.0049802	0.026033	0.886397	624	7	-2.3488	0.99502	0.99492	0.999861	22339	0	-2.3488
ACTC1	11	0.0050217	0.03232	0.898092	625	8	-2.6548	0.053504	0.17939	0.981807	3472	2	-2.6548
PSG4	7	0.0050229	0.026239	0.886397	626	3	-1.1657	0.099161	0.24388	0.986881	5425	4	-1.1657
FAM107A	28	0.0050339	0.044083	0.94167	627	16	-1.5776	0.87894	0.98075	0.999861	20503	5	-1.5776
PIP5K1A	9	0.0050381	0.028625	0.886397	628	7	-2.2612	0.37915	0.61246	0.999861	12946	1	-2.2612
NDST3	11	0.0050498	0.032484	0.900409	629	9	-3.4059	0.98037	0.98068	0.999861	22015	1	-3.4059
MUC4	6	0.0050499	0.023921	0.886397	630	3	-2.0182	0.42254	0.58702	0.999861	13749	1	-2.0182
FAM151B	10	0.0050855	0.030792	0.888849	631	9	-1.9025	0.88791	0.93608	0.999861	20628	1	-1.9025
MMP10	10	0.0050924	0.030826	0.888849	632	3	-0.096466	0.041742	0.14539	0.980619	2895	5	-0.096466
TREH	10	0.0051027	0.030879	0.888849	633	5	-0.53022	0.0096126	0.044865	0.937213	895	4	-0.53022
SLC35B1	12	0.0051162	0.033071	0.901509	634	8	-2.2539	0.44434	0.70497	0.999861	14198	3	-2.2539
BBS4	11	0.0051186	0.032885	0.900658	635	4	-0.77036	0.45826	0.71355	0.999861	14459	3	-0.77036
KIAA0922	8	0.0051204	0.02852	0.886397	636	6	-1.9148	0.49271	0.69865	0.999861	15061	2	-1.9148
HUS1	9	0.0051204	0.029042	0.886397	637	6	-1.9488	0.63567	0.79811	0.999861	17280	2	-1.9488
ACOT11	9	0.0051204	0.029042	0.886397	638	7	-2.7671	0.98717	0.98717	0.999861	22152	0	-2.7671
PTGFRN	10	0.0051234	0.030979	0.889449	639	5	-1.903	0.37844	0.63663	0.999861	12927	4	-1.903
HIST1H1T	9	0.0051434	0.029159	0.886397	640	7	-3.1761	0.87002	0.91584	0.999861	20374	1	-3.1761
HBG1	1	0.0051532	0.0050799	0.830289	641	1	-9.7831	0.99485	0.99486	0.999861	22337	0	-9.7831
MAPK13	11	0.0051562	0.033105	0.901509	642	10	-1.9372	0.98918	0.98922	0.999861	22199	0	-1.9372
FAM53B	10	0.0051813	0.031305	0.891659	643	6	-1.6889	0.27495	0.52259	0.999626	10663	2	-1.6889
OR2A5	11	0.0051843	0.033267	0.901509	644	6	-1.4362	0.013313	0.060109	0.937213	1206	4	-1.4362
DENND4A	10	0.0051883	0.031343	0.891659	645	7	-2.4001	0.78257	0.88417	0.999861	19296	2	-2.4001
CDKL5	15	0.0052017	0.03669	0.927666	646	7	-1.1527	0.14452	0.39468	0.993888	7034	5	-1.1527
C22orf31	7	0.0052172	0.027172	0.886397	647	6	-2.7973	0.7196	0.81881	0.999861	18488	1	-2.7973
HOXB7	9	0.0052189	0.029519	0.886397	648	7	-3.1369	0.64887	0.80441	0.999861	17460	1	-3.1369
PDZD9	8	0.00522	0.028953	0.886397	649	6	-2.1755	0.6642	0.79596	0.999861	17690	1	-2.1755
SLC22A10	8	0.0052346	0.029016	0.886397	650	5	-1.2347	0.061557	0.18405	0.981807	3842	2	-1.2347
GRIK3	9	0.0052431	0.029634	0.886397	651	7	-3.4842	0.98256	0.98252	0.999861	22072	0	-3.4842
NOM1	9	0.0052479	0.029656	0.886397	652	8	-2.4067	0.11555	0.29936	0.993888	6040	1	-2.4067
CRLF1	4	0.0052514	0.018307	0.871966	653	4	-4.1939	0.99475	0.99477	0.999861	22336	0	-4.1939
ZNF557	8	0.005287	0.029256	0.886397	654	7	-2.6419	0.95062	0.9507	0.999861	21508	0	-2.6419
EIF2D	10	0.0052874	0.031827	0.895655	655	7	-1.5528	0.35207	0.60833	0.999861	12334	3	-1.5528
ABCC10	13	0.005292	0.035094	0.91514	656	7	-0.51666	0.11788	0.32928	0.993888	6134	6	-0.51666
STAB2	9	0.0053232	0.030031	0.886397	657	5	-1.6277	0.029197	0.10797	0.963878	2198	2	-1.6277
NOL7	7	0.0053238	0.027672	0.886397	658	7	-2.7871	0.99381	0.99368	0.999861	22311	0	-2.7871
CHST15	18	0.005331	0.039937	0.935285	659	9	-0.88527	0.0049288	0.031297	0.937213	508	7	-0.88527
DHRS12	9	0.0053395	0.030111	0.886397	660	7	-1.5276	0.17828	0.38903	0.993888	8101	2	-1.5276
ZNF224	9	0.0053438	0.030127	0.886397	661	5	-1.9054	0.86373	0.91397	0.999861	20297	1	-1.9054
C17orf78	7	0.0053544	0.027827	0.886397	662	7	-3.1288	0.99465	0.99454	0.999861	22335	0	-3.1288
RAG2	6	0.0053583	0.02525	0.886397	663	5	-2.7039	0.83958	0.84844	0.999861	20020	1	-2.7039
NHEJ1	10	0.0053585	0.032199	0.898092	664	8	-2.7329	0.98985	0.98989	0.999861	22220	0	-2.7329
LCE2C	7	0.0053598	0.027846	0.886397	665	6	-3.3193	0.98995	0.98981	0.999861	22222	0	-3.3193
random_ACCCCGGACTGTACGCATGG	1	0.0053697	0.0053039	0.830289	666	1	-9.7594	0.99463	0.99465	0.999861	22334	0	-9.7594
UBAP2L	14	0.0053991	0.037341	0.933692	667	9	-1.5312	0.46662	0.74696	0.999861	14601	4	-1.5312
EXOC6	20	0.0054026	0.042012	0.935285	668	12	-1.31	0.18121	0.4799	0.994846	8197	6	-1.31
CYB561D2	8	0.0054156	0.029805	0.886397	669	5	-2.5842	0.96131	0.96121	0.999861	21671	0	-2.5842
PPP1R37	10	0.0054555	0.032708	0.900658	670	9	-3.0484	0.97873	0.97879	0.999861	21974	0	-3.0484
C3orf36	8	0.0054611	0.030002	0.886397	671	4	-0.24754	0.17387	0.37496	0.993888	7962	3	-0.24754
GCM2	9	0.0054737	0.030763	0.888849	672	8	-2.2095	0.98838	0.98837	0.999861	22178	0	-2.2095
PSMD4	8	0.0054896	0.030119	0.886397	673	6	-2.6717	0.83453	0.8856	0.999861	19957	1	-2.6717
random_TCCGTTCACCTAGCACTCTT	1	0.0054916	0.005427	0.830289	674	1	-9.7509	0.99451	0.99453	0.999861	22329	0	-9.7509
EFCAB13	9	0.0054956	0.030872	0.888849	675	6	-1.3639	0.56118	0.76133	0.999861	16154	2	-1.3639
HMSD	9	0.0054957	0.030873	0.888849	676	6	-1.9876	0.84483	0.90866	0.999861	20077	1	-1.9876
NKX2-8	9	0.0055087	0.030944	0.889449	677	5	-2.8054	0.91963	0.93469	0.999861	21067	1	-2.8054
SLC14A1	18	0.0055598	0.041369	0.935285	678	10	-0.9121	0.071796	0.25933	0.986881	4309	5	-0.9121
NELL1	8	0.0055695	0.030482	0.888849	679	6	-2.6406	0.88767	0.90745	0.999861	20621	1	-2.6406
UQCRH	7	0.0055778	0.02892	0.886397	680	3	-1.268	0.33243	0.54162	0.999626	11946	2	-1.268
ATOH1	9	0.0055845	0.031302	0.891659	681	5	-1.0777	0.16853	0.37548	0.993888	7801	4	-1.0777
CPPED1	10	0.0055852	0.033408	0.902628	682	6	-1.3349	0.034343	0.12423	0.970652	2494	3	-1.3349
FUT8	2	0.0055957	0.010809	0.830289	683	1	-2.0124	0.20977	0.25008	0.986881	9017	1	-2.0124
SPATA24	9	0.005606	0.031414	0.891659	684	5	-1.8051	0.56547	0.76491	0.999861	16218	3	-1.8051
NCOA2	11	0.0056081	0.035636	0.920627	685	7	-2.673	0.51175	0.74682	0.999861	15380	1	-2.673
PRX	4	0.0056234	0.019528	0.886397	686	3	-2.892	0.50538	0.57978	0.999861	15268	1	-2.892
RBM18	11	0.0056235	0.035724	0.920877	687	6	-1.4096	0.089648	0.26597	0.986881	5099	3	-1.4096
random_GGTGTCACGTATTACCGCCC	1	0.0056359	0.0055923	0.830289	688	1	-9.7406	0.99436	0.99441	0.999861	22324	0	-9.7406
random_CCCTTCCAAGTGGTCATACC	1	0.0056359	0.0055923	0.830289	689	1	-9.7406	0.99436	0.99441	0.999861	22325	0	-9.7406
LOC283710	9	0.0056516	0.031646	0.894861	690	8	-2.9968	0.99359	0.99359	0.999861	22303	0	-2.9968
RPL8	12	0.0056544	0.035978	0.92212	691	8	-1.4437	0.37604	0.64858	0.999861	12863	3	-1.4437
LYPD3	10	0.0056635	0.033817	0.906585	692	5	-1.4423	0.063125	0.19962	0.981807	3925	3	-1.4423
B4GALT6	7	0.0056818	0.029417	0.886397	693	2	-0.61287	0.14462	0.32566	0.993888	7038	3	-0.61287
HGF	10	0.0056835	0.033927	0.907056	694	7	-2.1022	0.45259	0.68876	0.999861	14358	3	-2.1022
RPLP0	9	0.0056906	0.031833	0.895655	695	7	-3.6425	0.94531	0.94914	0.999861	21423	1	-3.6425
STRC	9	0.0056944	0.031849	0.895655	696	6	-2.1202	0.33239	0.57423	0.999861	11941	3	-2.1202
PRMT5	11	0.0056955	0.036111	0.923588	697	7	-1.6788	0.23528	0.49765	0.998711	9686	2	-1.6788
RPAIN	5	0.0056984	0.023469	0.886397	698	5	-2.9873	0.9943	0.9943	0.999861	22323	0	-2.9873
DEPDC5	14	0.0056993	0.039152	0.935285	699	10	-2.0954	0.96175	0.98348	0.999861	21680	1	-2.0954
BLZF1	7	0.00571	0.029557	0.886397	700	6	-2.9403	0.18416	0.37246	0.993888	8295	1	-2.9403
HN1L	7	0.0057151	0.02958	0.886397	701	5	-2.4998	0.64412	0.77179	0.999861	17411	1	-2.4998
PTCH1	44	0.0057232	0.056132	0.944739	702	27	-1.3221	0.11293	0.42742	0.993888	5960	10	-1.3221
ESR2	24	0.0057342	0.046984	0.94167	703	13	-1.2281	0.36136	0.71611	0.999861	12518	6	-1.2281
DNAJB12	5	0.0057471	0.023665	0.886397	704	2	-1.8125	0.46891	0.61313	0.999861	14637	2	-1.8125
OR10P1	11	0.0057519	0.036423	0.926135	705	7	-2.9502	0.88927	0.94463	0.999861	20643	1	-2.9502
ZMYM2	18	0.005762	0.042605	0.935285	706	11	-0.95211	0.2675	0.58664	0.999861	10482	3	-0.95211
RND1	8	0.005778	0.031376	0.891659	707	3	-0.14593	0.051305	0.15879	0.981292	3344	4	-0.14593
ALDOC	9	0.0057841	0.03226	0.898092	708	6	-1.0861	0.088974	0.24531	0.986881	5066	2	-1.0861
RFPL2	4	0.005791	0.020061	0.886397	709	4	-3.4704	0.99421	0.99424	0.999861	22320	0	-3.4704
LFNG	25	0.0057959	0.047927	0.94167	710	16	-1.871	0.8972	0.98174	0.999861	20752	5	-1.871
RIMS2	23	0.0057968	0.046697	0.94167	711	11	-1.0717	0.16172	0.46449	0.993888	7563	4	-1.0717
random_ATTAGAACGAGTAAAGACGG	1	0.0058275	0.0057908	0.830289	712	1	-9.7267	0.99417	0.99419	0.999861	22319	0	-9.7267
OR5H6	7	0.005845	0.030187	0.886397	713	3	-0.10544	0.025638	0.088164	0.95574	1992	4	-0.10544
RMND5B	11	0.0058461	0.036967	0.929435	714	7	-1.642	0.68011	0.84909	0.999861	17933	3	-1.642
SLC25A43	10	0.0058518	0.03482	0.914359	715	7	-2.2555	0.37389	0.63178	0.999861	12802	1	-2.2555
RNF121	5	0.0058692	0.024161	0.886397	716	4	-2.0942	0.30164	0.45514	0.993888	11270	1	-2.0942
CGB1	3	0.0058906	0.016114	0.841768	717	3	-4.2462	0.99411	0.99423	0.999861	22316	0	-4.2462
GJC3	9	0.0058981	0.032839	0.900658	718	6	-2.1153	0.67277	0.81623	0.999861	17836	2	-2.1153
ST3GAL4	31	0.0059125	0.051995	0.942015	719	16	-0.090155	0.24972	0.62461	0.999861	10051	11	-0.090155
FAM195A	7	0.005938	0.030586	0.888849	720	5	-2.2873	0.056894	0.16084	0.981476	3621	2	-2.2873
GM2A	9	0.0059514	0.033085	0.901509	721	8	-2.4767	0.63067	0.79572	0.999861	17209	1	-2.4767
RHOG	8	0.0059519	0.032151	0.898092	722	7	-1.8987	0.64109	0.78172	0.999861	17356	1	-1.8987
KSR1	9	0.0059634	0.033138	0.901509	723	3	-0.19337	0.22605	0.45355	0.993888	9453	4	-0.19337
SLC2A3	6	0.0060042	0.028112	0.886397	724	4	-2.3861	0.70571	0.77597	0.999861	18296	1	-2.3861
LRRC36	18	0.0060414	0.044318	0.94167	725	12	-1.6657	0.21581	0.51988	0.999626	9191	4	-1.6657
U2SURP	6	0.0060498	0.028329	0.886397	726	5	-3.1406	0.97897	0.97907	0.999861	21981	0	-3.1406
SPTA1	6	0.0060498	0.028329	0.886397	727	5	-1.7878	0.68278	0.76648	0.999861	17965	1	-1.7878
MVD	11	0.0060504	0.038	0.934536	728	9	-2.8026	0.32872	0.59148	0.999861	11869	1	-2.8026
SH3YL1	22	0.0060588	0.04762	0.94167	729	10	-0.43517	0.24386	0.58064	0.999861	9893	8	-0.43517
AGRP	8	0.0060826	0.032725	0.900658	730	7	-2.7196	0.9403	0.94109	0.999861	21339	1	-2.7196
random_ACGGCGTGCACAGGGACCTA	1	0.0060863	0.0060391	0.830289	731	1	-9.7056	0.99391	0.99393	0.999861	22313	0	-9.7056
SYK	21	0.0061025	0.046973	0.94167	732	13	-2.0182	0.93123	0.98582	0.999861	21216	3	-2.0182
LPP	24	0.0061176	0.049523	0.94167	733	14	-1.5113	0.44268	0.78298	0.999861	14157	7	-1.5113
MAP2K4	8	0.0061212	0.032888	0.900658	734	5	-2.3464	0.97951	0.97941	0.999861	21992	0	-2.3464
KCNG2	9	0.006137	0.033989	0.907056	735	6	-2.9422	0.71798	0.83974	0.999861	18463	2	-2.9422
TMEM52B	12	0.0061411	0.038581	0.935285	736	7	-1.2336	0.084699	0.2562	0.986881	4899	4	-1.2336
C8orf87	9	0.0061414	0.034004	0.907056	737	3	-1.233	0.38366	0.61616	0.999861	13033	3	-1.233
WDR90	7	0.0061497	0.031602	0.894729	738	6	-2.1734	0.99149	0.99137	0.999861	22257	0	-2.1734
DEDD2	20	0.0061518	0.046947	0.94167	739	11	-0.47076	0.012504	0.069835	0.944364	1144	7	-0.47076
RHOC	20	0.0061518	0.046947	0.94167	740	9	-0.51445	0.063868	0.24555	0.986881	3957	6	-0.51445
AIF1L	6	0.0061676	0.028842	0.886397	741	5	-3.5329	0.53428	0.67738	0.999861	15732	1	-3.5329
TTC8	6	0.0061676	0.028842	0.886397	742	6	-3.0765	0.9855	0.9856	0.999861	22124	0	-3.0765
DBF4B	7	0.0061737	0.031726	0.895655	743	4	-2.4836	0.90073	0.90408	0.999861	20817	1	-2.4836
PDE4D	66	0.0061984	0.066215	0.946432	744	35	-0.738	0.012243	0.097025	0.962045	1126	20	-0.738
FXYD6	17	0.0062	0.045033	0.94167	745	7	-0.22982	0.14669	0.40821	0.993888	7096	6	-0.22982
STYX	7	0.0062044	0.031874	0.895655	746	7	-1.9603	0.9938	0.99368	0.999861	22310	0	-1.9603
SH3BP4	7	0.0062165	0.03193	0.89612	747	7	-1.6434	0.99378	0.99367	0.999861	22309	0	-1.6434
CREM	74	0.0062255	0.068694	0.946432	748	42	-1.0617	0.94126	0.99823	0.999861	21353	17	-1.0617
LOC101928436	11	0.00624	0.038924	0.935285	749	7	-2.5139	0.64258	0.82562	0.999861	17385	2	-2.5139
ZNF821	19	0.0062414	0.046634	0.94167	750	11	-1.9212	0.53957	0.82634	0.999861	15829	2	-1.9212
ZNF3	16	0.0062616	0.044047	0.94167	751	9	-1.5145	0.23455	0.53385	0.999626	9666	6	-1.5145
PRDM8	14	0.0062682	0.042563	0.935285	752	12	-1.5327	0.66482	0.86746	0.999861	17704	2	-1.5327
random_GACGTTGATTACGCGCTGAA	1	0.0062879	0.0062477	0.830289	753	1	-9.6879	0.99371	0.99373	0.999861	22308	0	-9.6879
OOEP	10	0.006293	0.03711	0.931983	754	9	-3.1189	0.98153	0.98159	0.999861	22046	0	-3.1189
TUBAL3	12	0.0062992	0.039408	0.935285	755	10	-2.4577	0.80541	0.91648	0.999861	19603	1	-2.4577
RLIM	11	0.0063017	0.039236	0.935285	756	6	-1.3399	0.30615	0.56947	0.999861	11360	2	-1.3399
LEMD2	18	0.0063104	0.045965	0.94167	757	13	-2.0746	0.87984	0.96762	0.999861	20518	2	-2.0746
OR2S2	10	0.0063229	0.037253	0.933692	758	8	-2.555	0.80449	0.89516	0.999861	19590	1	-2.555
SFPQ	6	0.0063249	0.029526	0.886397	759	5	-1.9373	0.67663	0.76409	0.999861	17885	1	-1.9373
RGS9	11	0.0063446	0.039445	0.935285	760	7	-1.7573	0.46302	0.71789	0.999861	14536	4	-1.7573
RELA	12	0.0063545	0.039702	0.935285	761	10	-1.7888	0.87599	0.94181	0.999861	20452	1	-1.7888
IGFBP3	12	0.0063582	0.039724	0.935285	762	10	-2.2199	0.38922	0.65952	0.999861	13134	1	-2.2199
GTF2I	9	0.0063643	0.035089	0.91514	763	5	-1.2428	0.12531	0.31377	0.993888	6405	3	-1.2428
ATP6V1C1	10	0.0063677	0.037479	0.933692	764	9	-1.8254	0.99533	0.99526	0.999861	22344	0	-1.8254
LOC100862671	10	0.0063761	0.037524	0.933692	765	4	-0.2388	0.13136	0.33056	0.993888	6613	4	-0.2388
TMEM30B	10	0.0063761	0.037524	0.933692	766	7	-3.2884	0.948	0.95672	0.999861	21460	1	-3.2884
CPEB1	31	0.0063825	0.055287	0.94348	767	10	0.69199	0.034157	0.17531	0.981476	2483	12	0.69199
FNDC9	7	0.0063981	0.032815	0.900658	768	3	-0.51938	0.050465	0.14752	0.980619	3312	4	-0.51938
KCNH6	11	0.0064012	0.039714	0.935285	769	9	-2.2383	0.85414	0.92648	0.999861	20198	1	-2.2383
CENPV	7	0.0064053	0.032849	0.900658	770	6	-3.76	0.97978	0.97966	0.999861	22001	0	-3.76
OCEL1	11	0.0064133	0.039771	0.935285	771	8	-1.6717	0.44627	0.70276	0.999861	14236	3	-1.6717
MLF2	10	0.006443	0.037873	0.934536	772	7	-2.8714	0.76266	0.87467	0.999861	19026	1	-2.8714
SAA2	6	0.0064511	0.030076	0.886397	773	6	-2.0747	0.99355	0.99358	0.999861	22302	0	-2.0747
CST6	10	0.0064564	0.037945	0.934536	774	8	-3.2629	0.89223	0.93714	0.999861	20685	1	-3.2629
AMOT	16	0.00647	0.045288	0.94167	775	13	-1.7829	0.39482	0.70477	0.999861	13252	3	-1.7829
CSAG1	10	0.0064754	0.038046	0.934536	776	7	-0.48728	0.33082	0.58512	0.999861	11908	3	-0.48728
VN1R2	4	0.0064822	0.022342	0.886397	777	2	-0.82231	0.011673	0.037014	0.937213	1084	2	-0.82231
SLC22A23	18	0.0064935	0.047049	0.94167	778	12	-1.9436	0.7574	0.92601	0.999861	18953	3	-1.9436
BMP10	7	0.0064992	0.033317	0.901509	779	5	-2.2145	0.41861	0.618	0.999861	13674	1	-2.2145
LRP2	10	0.0065035	0.038186	0.934937	780	8	-2.0918	0.10357	0.27949	0.989236	5598	2	-2.0918
MARK2	13	0.00653	0.042085	0.935285	781	5	-0.82944	0.2113	0.4807	0.994846	9066	3	-0.82944
EEF1B2	9	0.0065334	0.035891	0.92212	782	7	-3.0124	0.78446	0.87809	0.999861	19323	1	-3.0124
KIAA0195	8	0.0065661	0.034819	0.914359	783	5	-1.7631	0.21055	0.43055	0.993888	9039	2	-1.7631
TXNDC12	4	0.0065727	0.022628	0.886397	784	3	-1.4333	0.42664	0.53882	0.999626	13829	1	-1.4333
SRBD1	6	0.0065769	0.03062	0.888849	785	5	-1.364	0.049842	0.13885	0.977789	3295	1	-1.364
SGK494	7	0.0065879	0.033744	0.906585	786	6	-1.5146	0.030832	0.10343	0.963878	2295	1	-1.5146
NPHP1	8	0.0065882	0.034914	0.915051	787	7	-2.3722	0.74594	0.84993	0.999861	18806	1	-2.3722
SHISA7	9	0.0065888	0.036179	0.923588	788	6	-1.4366	0.16333	0.36813	0.993888	7613	3	-1.4366
CXCL16	9	0.0066061	0.036263	0.924147	789	4	0.22372	0.020557	0.08	0.950853	1693	5	0.22372
PCK2	11	0.0066631	0.040962	0.935285	790	8	-2.1466	0.74946	0.88372	0.999861	18852	1	-2.1466
SMC2	18	0.0066653	0.048102	0.94167	791	9	-1.2957	0.81488	0.94645	0.999861	19713	4	-1.2957
VAMP8	10	0.0066733	0.039051	0.935285	792	6	-0.38954	0.00062185	0.0039651	0.847855	92	2	-0.38954
OMG	11	0.0066854	0.041067	0.935285	793	8	-1.134	0.49138	0.735	0.999861	15033	2	-1.134
MS4A7	7	0.0066866	0.034222	0.908217	794	5	-1.8509	0.16932	0.35503	0.993888	7833	2	-1.8509
SYTL2	38	0.0067038	0.061037	0.946432	795	27	-1.3987	0.8196	0.97622	0.999861	19779	6	-1.3987
NAF1	12	0.0067066	0.041503	0.935285	796	10	-3.4619	0.83281	0.92557	0.999861	19939	2	-3.4619
KRT79	12	0.0067087	0.041513	0.935285	797	9	-2.9194	0.70491	0.86827	0.999861	18281	1	-2.9194
PSIP1	24	0.0067153	0.053576	0.94348	798	10	-0.16621	0.19475	0.52276	0.999626	8596	8	-0.16621
TANC2	9	0.0067201	0.036796	0.928179	799	5	-1.3701	0.17887	0.38987	0.993888	8128	4	-1.3701
KCNS1	11	0.0067274	0.041272	0.935285	800	8	-2.3938	0.99553	0.99561	0.999861	22349	0	-2.3938
MYCL	11	0.0067274	0.041272	0.935285	801	5	-0.5199	0.14623	0.36248	0.993888	7088	4	-0.5199
random_CCTCATGTGATGCCGTTGGG	1	0.0067308	0.0066825	0.830289	802	1	-9.6589	0.99327	0.99325	0.999861	22296	0	-9.6589
NUFIP2	8	0.0067325	0.035532	0.919075	803	6	-3.5449	0.87924	0.9035	0.999861	20512	1	-3.5449
THAP6	7	0.0067417	0.034481	0.912028	804	5	-2.3709	0.24183	0.43931	0.993888	9849	1	-2.3709
LPAR3	10	0.006742	0.039411	0.935285	805	9	-1.6351	0.99806	0.99804	0.999861	22403	0	-1.6351
TAF13	12	0.0067678	0.041827	0.935285	806	9	-1.9597	0.50936	0.75769	0.999861	15325	2	-1.9597
FAM155B	7	0.0067916	0.034722	0.914359	807	5	-2.3825	0.87436	0.88585	0.999861	20430	1	-2.3825
CEACAM1	8	0.0068131	0.035891	0.92212	808	6	-2.2993	0.70982	0.82532	0.999861	18353	2	-2.2993
PCYT1A	10	0.0068207	0.039807	0.935285	809	8	-2.0971	0.8349	0.91154	0.999861	19962	1	-2.0971
CSF1R	16	0.0068228	0.047375	0.94167	810	10	-1.3434	0.12491	0.362	0.993888	6383	6	-1.3434
KAT2B	5	0.0068364	0.02786	0.886397	811	3	-0.81244	0.1309	0.26695	0.986881	6601	2	-0.81244
ADAMTS14	7	0.0068447	0.034969	0.915051	812	3	-0.25372	0.070553	0.18834	0.981807	4251	4	-0.25372
HLA-DQA1	8	0.0068679	0.036124	0.923588	813	5	-2.3919	0.43417	0.64933	0.999861	13983	1	-2.3919
SF3B6	7	0.0068706	0.035094	0.91514	814	4	-1.8024	0.41378	0.61498	0.999861	13584	2	-1.8024
LRRC32	14	0.0068926	0.045962	0.94167	815	9	-1.7621	0.7939	0.92128	0.999861	19447	1	-1.7621
C7orf72	5	0.0068947	0.028091	0.886397	816	3	-1.6959	0.21237	0.37308	0.993888	9090	2	-1.6959
random_AGCAGGCATGTCGAGACACC	1	0.0069025	0.0068584	0.830289	817	1	-9.6479	0.9931	0.99308	0.999861	22292	0	-9.6479
TMEM126B	11	0.0069031	0.042076	0.935285	818	3	1.5755	0.018518	0.079308	0.950853	1563	7	1.5755
ELOVL5	7	0.006905	0.035238	0.91571	819	5	-2.2863	0.18594	0.37457	0.993888	8346	2	-2.2863
FAM199X	11	0.0069076	0.042101	0.935285	820	7	-2.6719	0.66342	0.83859	0.999861	17676	3	-2.6719
ZNF593	11	0.0069268	0.042191	0.935285	821	7	-2.7667	0.88701	0.94339	0.999861	20607	2	-2.7667
DMD	61	0.0069351	0.071166	0.946432	822	32	-0.75168	0.29467	0.73723	0.999861	11115	17	-0.75168
DHCR24	10	0.0069479	0.040441	0.935285	823	6	-1.3832	0.21493	0.45285	0.993888	9168	2	-1.3832
RPS29	7	0.0069627	0.035515	0.919075	824	5	-3.1251	0.96822	0.96806	0.999861	21784	0	-3.1251
CORO6	9	0.0069766	0.038014	0.934536	825	5	-1.0738	0.15323	0.35393	0.993888	7300	2	-1.0738
GNB5	17	0.006994	0.049577	0.94167	826	12	-1.9165	0.79456	0.93607	0.999861	19458	4	-1.9165
PTGDS	11	0.0070011	0.042517	0.935285	827	6	-1.3319	0.083379	0.25154	0.986881	4844	3	-1.3319
random_CTCGCTATCCGGACTTGCGC	1	0.007002	0.0069541	0.830289	828	1	-9.6387	0.993	0.99297	0.999861	22290	0	-9.6387
OR8D2	10	0.0070139	0.040757	0.935285	829	6	-0.26304	0.0042964	0.02238	0.915549	455	4	-0.26304
TEX38	11	0.0070211	0.042615	0.935285	830	8	-3.1911	0.042774	0.15177	0.981292	2952	1	-3.1911
XKR3	4	0.0070216	0.024088	0.886397	831	3	-2.3954	0.18209	0.30255	0.993888	8235	1	-2.3954
FNIP1	9	0.0070232	0.038227	0.934937	832	8	-1.7227	0.71394	0.83754	0.999861	18412	1	-1.7227
ANAPC10	8	0.0070251	0.036789	0.928179	833	4	-0.84647	0.058932	0.17763	0.981476	3736	4	-0.84647
PROM2	10	0.0070339	0.040861	0.935285	834	8	-2.7965	0.25586	0.50072	0.998711	10205	1	-2.7965
GPR148	10	0.0070443	0.040912	0.935285	835	6	-0.98904	0.32962	0.5838	0.999861	11886	2	-0.98904
C6orf163	8	0.0070455	0.036875	0.928179	836	7	-2.1444	0.81934	0.88048	0.999861	19775	1	-2.1444
GPR161	32	0.0070623	0.060575	0.946432	837	9	0.6227	0.076109	0.30949	0.993888	4523	12	0.6227
PRPF40B	10	0.0070678	0.041034	0.935285	838	5	-0.45567	0.19509	0.42917	0.993888	8600	4	-0.45567
HBZ	10	0.0070714	0.041051	0.935285	839	7	-2.3473	0.93193	0.9496	0.999861	21229	1	-2.3473
HERC2	10	0.0070744	0.041065	0.935285	840	8	-3.2695	0.71947	0.85556	0.999861	18485	2	-3.2695
BTNL8	14	0.0071079	0.047062	0.94167	841	10	-2.1798	0.72815	0.89488	0.999861	18585	3	-2.1798
MGST1	35	0.0071092	0.062608	0.946432	842	20	-0.95266	0.22955	0.60836	0.999861	9538	13	-0.95266
LHB	11	0.0071311	0.043125	0.9397	843	7	-1.4823	0.036318	0.13464	0.974659	2596	2	-1.4823
random_CTCAGGGGGGGATTCGCCAA	1	0.0071388	0.0070943	0.830289	844	1	-9.6294	0.99286	0.99283	0.999861	22287	0	-9.6294
SYNE1	19	0.0071428	0.052329	0.94275	845	11	-1.2926	0.40667	0.73249	0.999861	13465	5	-1.2926
EFNA2	12	0.0071676	0.043874	0.94167	846	9	-1.9644	0.88485	0.94558	0.999861	20576	1	-1.9644
RAP1GAP2	12	0.0071724	0.043901	0.94167	847	5	-0.33455	0.40067	0.66905	0.999861	13326	4	-0.33455
LINS	6	0.0071898	0.03326	0.901509	848	4	-2.4433	0.4299	0.59278	0.999861	13900	2	-2.4433
DPP9-AS1	11	0.0072241	0.043554	0.940171	849	9	-1.6923	0.57212	0.78261	0.999861	16312	2	-1.6923
HIST1H4L	9	0.0072243	0.039193	0.935285	850	8	-1.9438	0.99799	0.998	0.999861	22402	0	-1.9438
ITGBL1	13	0.0072538	0.046138	0.94167	851	5	0.11555	0.090764	0.27772	0.989054	5144	5	0.11555
WNT5A	16	0.0072738	0.050078	0.94167	852	10	-0.69226	0.20751	0.5014	0.998711	8958	5	-0.69226
KLRC4-KLRK1	5	0.0072816	0.029536	0.886397	853	4	-3.3321	0.49576	0.63921	0.999861	15112	1	-3.3321
PTDSS1	6	0.0072958	0.033718	0.906585	854	5	-2.5807	0.96236	0.96237	0.999861	21691	0	-2.5807
FAM20C	10	0.0073062	0.042247	0.935285	855	5	-1.7705	0.016522	0.070198	0.944364	1442	3	-1.7705
HIST1H2AJ	5	0.0073189	0.029684	0.886397	856	1	1.6266	0.01484	0.047948	0.937213	1327	4	1.6266
UMOD	12	0.0073207	0.044658	0.94167	857	9	-1.3578	0.76257	0.90022	0.999861	19024	2	-1.3578
DEFB113	9	0.007322	0.039679	0.935285	858	6	-2.2705	0.8187	0.89977	0.999861	19763	1	-2.2705
RFC3	8	0.0073269	0.038111	0.934536	859	7	-2.1421	0.87098	0.8999	0.999861	20385	1	-2.1421
random_GCCGACGAACTGGCTCGAAA	1	0.0073304	0.007265	0.830289	860	1	-9.6182	0.99267	0.99263	0.999861	22284	0	-9.6182
WIPI1	10	0.0073313	0.042383	0.935285	861	8	-2.242	0.7222	0.85673	0.999861	18517	2	-2.242
HOMER1	7	0.007343	0.037271	0.933692	862	6	-0.95922	0.50365	0.6729	0.999861	15241	1	-0.95922
HOXA1	10	0.007346	0.04246	0.935285	863	8	-2.7596	0.84631	0.91814	0.999861	20103	2	-2.7596
MTCL1	12	0.0073564	0.044828	0.94167	864	10	-2.0145	0.96378	0.97492	0.999861	21720	1	-2.0145
GPR173	9	0.0073659	0.039878	0.935285	865	5	-0.42509	0.083631	0.23403	0.986881	4855	4	-0.42509
LRFN5	10	0.0073664	0.042561	0.935285	866	7	-2.5759	0.4145	0.66267	0.999861	13596	2	-2.5759
CHDC2	2	0.0073835	0.014134	0.841768	867	2	-2.3675	0.99262	0.99263	0.999861	22281	0	-2.3675
FAM220A	9	0.0074119	0.040106	0.935285	868	8	-2.5215	0.99735	0.99736	0.999861	22382	0	-2.5215
ANKRD28	24	0.0074129	0.05812	0.946432	869	18	-1.0644	0.075811	0.28831	0.993888	4508	4	-1.0644
PKLR	18	0.0074534	0.052806	0.94348	870	10	-0.91951	0.037955	0.16172	0.981476	2686	5	-0.91951
ERCC6-PGBD3	7	0.0074634	0.037827	0.934536	871	7	-2.9642	0.99254	0.99242	0.999861	22279	0	-2.9642
CARD18	9	0.0074656	0.040359	0.935285	872	7	-2.7156	0.53662	0.74122	0.999861	15768	2	-2.7156
MEGF6	12	0.007469	0.045451	0.94167	873	5	1.8052	0.00034859	0.0026523	0.804723	57	5	1.8052
GJA9	3	0.0074691	0.020237	0.886397	874	3	-2.9967	0.94602	0.94624	0.999861	21432	0	-2.9967
PXN	22	0.0074727	0.05703	0.946432	875	9	-0.14185	0.087037	0.30888	0.993888	4993	5	-0.14185
C1QTNF2	10	0.0074837	0.043137	0.9397	876	7	-1.8553	0.57466	0.77432	0.999861	16352	3	-1.8553
SLC27A5	11	0.0075103	0.044904	0.94167	877	9	-2.9811	0.96189	0.96934	0.999861	21683	1	-2.9811
SMARCE1	6	0.0075129	0.034628	0.914359	878	6	-1.8729	0.99249	0.99251	0.999861	22277	0	-1.8729
ARFGAP3	10	0.0075268	0.04336	0.9397	879	8	-1.6435	0.95301	0.95937	0.999861	21550	1	-1.6435
LAMB1	11	0.0075617	0.045154	0.94167	880	7	-1.8774	0.1597	0.38408	0.993888	7501	3	-1.8774
RAP1A	11	0.0075617	0.045154	0.94167	881	6	-2.7214	0.95443	0.96621	0.999861	21568	1	-2.7214
GYPA	4	0.0075742	0.025868	0.886397	882	3	-4.3492	0.75746	0.75818	0.999861	18954	1	-4.3492
LOXL4	9	0.007577	0.040906	0.935285	883	7	-1.9939	0.31356	0.55879	0.999861	11504	2	-1.9939
MARCO	7	0.0075868	0.038398	0.935285	884	5	-1.7854	0.45694	0.64246	0.999861	14431	2	-1.7854
THUMPD2	8	0.0075953	0.03925	0.935285	885	6	-1.853	0.94148	0.94212	0.999861	21362	1	-1.853
random_AACAACCCGTACACGAACCC	1	0.0076017	0.0075441	0.830289	886	1	-9.6012	0.9924	0.99237	0.999861	22274	0	-9.6012
SRP54	7	0.0076222	0.03857	0.935285	887	5	-2.4939	0.61903	0.75322	0.999861	17042	2	-2.4939
SLC45A4	19	0.0076491	0.05546	0.94348	888	13	-1.3968	0.80558	0.94619	0.999861	19604	4	-1.3968
ANXA2	10	0.0076578	0.044057	0.94167	889	9	-1.954	0.82547	0.90636	0.999861	19859	1	-1.954
INTS1	7	0.0076603	0.038744	0.935285	890	7	-1.5511	0.99234	0.99223	0.999861	22273	0	-1.5511
SERPINB1	9	0.0076626	0.041323	0.935285	891	4	-1.2303	0.46775	0.68493	0.999861	14617	3	-1.2303
C2orf66	8	0.0076784	0.039635	0.935285	892	7	-1.5664	0.50299	0.70392	0.999861	15229	1	-1.5664
CALD1	17	0.0076824	0.053445	0.94348	893	13	-1.081	0.039068	0.16303	0.981476	2739	3	-1.081
HNMT	7	0.0076882	0.038868	0.935285	894	5	-1.9573	0.6013	0.74035	0.999861	16785	2	-1.9573
EXOC3L1	9	0.0077004	0.041511	0.935285	895	7	-2.0561	0.14467	0.34171	0.993888	7041	2	-2.0561
ZYG11B	9	0.0077068	0.041548	0.935285	896	5	-1.6892	0.24847	0.48291	0.996176	10024	3	-1.6892
IL34	10	0.0077192	0.044352	0.94167	897	8	-2.612	0.82924	0.90841	0.999861	19904	2	-2.612
ZNF816	12	0.0077261	0.046783	0.94167	898	10	-2.7674	0.9931	0.99302	0.999861	22293	0	-2.7674
STXBP5	9	0.0077285	0.041654	0.935285	899	4	-1.3739	0.17662	0.38671	0.993888	8046	3	-1.3739
random_GTCGAGGATCCATCAACTCG	1	0.007731	0.0076795	0.830289	900	1	-9.5936	0.99227	0.99223	0.999861	22272	0	-9.5936
NTRK3	9	0.0077356	0.041683	0.935285	901	7	-1.9755	0.97132	0.97123	0.999861	21842	0	-1.9755
HHATL	9	0.0077441	0.041712	0.935285	902	3	-0.82276	0.60016	0.78157	0.999861	16771	2	-0.82276
OR5H2	8	0.0077653	0.040009	0.935285	903	4	-1.2745	0.36581	0.58436	0.999861	12610	3	-1.2745
BICC1	9	0.0077792	0.041884	0.935285	904	8	-2.359	0.94826	0.95124	0.999861	21465	1	-2.359
MVB12B	7	0.0078011	0.03938	0.935285	905	7	-1.3823	0.9922	0.99209	0.999861	22270	0	-1.3823
STAR	9	0.0078044	0.042003	0.935285	906	7	-2.0308	0.59962	0.78133	0.999861	16757	1	-2.0308
TBC1D8	8	0.0078081	0.040203	0.935285	907	6	-2.8595	0.97991	0.97981	0.999861	22003	0	-2.8595
XAGE5	4	0.0078126	0.02661	0.886397	908	4	-3.5256	0.95092	0.95077	0.999861	21513	0	-3.5256
DMP1	6	0.0078192	0.035952	0.92212	909	3	-1.4777	0.33093	0.5166	0.999626	11910	2	-1.4777
PHF8	25	0.0078274	0.061612	0.946432	910	15	-1.2421	0.4526	0.7929	0.999861	14359	5	-1.2421
LOC650293	11	0.0078523	0.046526	0.94167	911	7	-2.6573	0.45797	0.7133	0.999861	14450	2	-2.6573
NDEL1	10	0.0078599	0.045052	0.94167	912	7	-2.2347	0.98471	0.98476	0.999861	22105	0	-2.2347
PAFAH1B3	22	0.0078648	0.059587	0.946432	913	17	-0.97577	0.74039	0.93319	0.999861	18727	2	-0.97577
AP5M1	8	0.0078755	0.040502	0.935285	914	3	0.87932	0.027473	0.09613	0.958887	2104	5	0.87932
STARD4	11	0.007887	0.046706	0.94167	915	7	-1.8888	0.51175	0.74682	0.999861	15378	2	-1.8888
DECR2	12	0.0078882	0.047603	0.94167	916	6	-1.9297	0.48569	0.73857	0.999861	14940	3	-1.9297
FAHD1	10	0.0078901	0.045217	0.94167	917	6	-1.7475	0.20446	0.44048	0.993888	8860	2	-1.7475
ZNF691	10	0.0078925	0.045225	0.94167	918	8	-2.5681	0.73749	0.86331	0.999861	18705	2	-2.5681
C9orf9	7	0.0079138	0.039819	0.935285	919	2	-1.2724	0.45206	0.63932	0.999861	14344	1	-1.2724
SGCA	10	0.0079144	0.045337	0.94167	920	7	-2.5143	0.74556	0.86683	0.999861	18795	1	-2.5143
TFAP2D	9	0.0079164	0.042512	0.935285	921	7	-2.8226	0.98476	0.98473	0.999861	22106	0	-2.8226
KCNA10	7	0.0079213	0.039848	0.935285	922	6	-2.655	0.89073	0.8967	0.999861	20664	1	-2.655
SARDH	21	0.0079366	0.058424	0.946432	923	9	-0.52997	0.066561	0.25411	0.986881	4080	10	-0.52997
USO1	9	0.0079485	0.042662	0.935387	924	7	-2.0448	0.77116	0.87001	0.999861	19141	1	-2.0448
CPVL	8	0.0079656	0.040911	0.935285	925	6	-2.4949	0.97569	0.97558	0.999861	21927	0	-2.4949
C16orf91	12	0.0080012	0.04818	0.94167	926	10	-0.98787	0.40342	0.67134	0.999861	13400	2	-0.98787
HIST1H2BB	9	0.008019	0.042979	0.9397	927	7	-2.2271	0.66341	0.81155	0.999861	17675	2	-2.2271
TYR	7	0.0080367	0.040282	0.935285	928	5	-2.3393	0.51328	0.6792	0.999861	15398	1	-2.3393
ALOX15B	7	0.0080367	0.040282	0.935285	929	5	-1.6929	0.043201	0.13226	0.973641	2973	2	-1.6929
AIFM3	13	0.0080472	0.050509	0.94167	930	6	-0.46647	0.081693	0.25975	0.986881	4776	5	-0.46647
SLC35F2	12	0.0080813	0.048571	0.94167	931	7	-2.4107	0.61561	0.8211	0.999861	16993	3	-2.4107
random_GACCTACGATCTATCACAGG	1	0.0080844	0.008053	0.830289	932	1	-9.5743	0.99192	0.99189	0.999861	22267	0	-9.5743
LECT2	9	0.0080902	0.043314	0.9397	933	5	-1.6428	0.40256	0.63159	0.999861	13375	2	-1.6428
RASGRF2	9	0.0080902	0.043314	0.9397	934	6	-2.6345	0.80096	0.88842	0.999861	19550	2	-2.6345
NADSYN1	9	0.0080902	0.043314	0.9397	935	5	-0.92168	0.09437	0.25676	0.986881	5260	4	-0.92168
KRTAP3-3	11	0.0081046	0.047733	0.94167	936	6	-2.1939	0.48283	0.73004	0.999861	14896	3	-2.1939
FABP6	22	0.0081256	0.061233	0.946432	937	10	-0.82647	0.12571	0.39399	0.993888	6418	9	-0.82647
DBT	10	0.0081338	0.046463	0.94167	938	7	-2.7182	0.64627	0.82552	0.999861	17435	2	-2.7182
TUBE1	9	0.0081383	0.043539	0.940171	939	7	-1.9572	0.67414	0.81692	0.999861	17855	1	-1.9572
TBC1D8B	9	0.0081502	0.043595	0.940171	940	7	-2.3699	0.85712	0.91206	0.999861	20233	1	-2.3699
NRBF2	8	0.0081754	0.041808	0.935285	941	6	-2.7898	0.95762	0.95752	0.999861	21616	0	-2.7898
MANSC1	10	0.0081812	0.0467	0.94167	942	6	-1.0906	0.38121	0.63959	0.999861	12988	4	-1.0906
CNTNAP3	3	0.0082348	0.022205	0.886397	943	3	-5.3126	0.99177	0.99188	0.999861	22265	0	-5.3126
SUPT20H	20	0.0082371	0.059204	0.946432	944	13	-1.2713	0.31527	0.65082	0.999861	11535	6	-1.2713
GSTM5	8	0.0082417	0.042101	0.935285	945	6	-2.1538	0.6323	0.7764	0.999861	17234	1	-2.1538
ARF6	11	0.0082472	0.048376	0.94167	946	8	-1.9324	0.90205	0.95193	0.999861	20832	2	-1.9324
OR5AR1	10	0.008248	0.047068	0.94167	947	8	-2.2214	0.30775	0.55966	0.999861	11387	1	-2.2214
ANGPTL4	10	0.008248	0.047068	0.94167	948	6	-2.412	0.38592	0.64327	0.999861	13074	2	-2.412
BATF2	9	0.008249	0.044037	0.94167	949	5	-1.9539	0.55828	0.75893	0.999861	16115	3	-1.9539
PSTPIP1	8	0.008251	0.042135	0.935285	950	6	-1.1427	0.89753	0.91248	0.999861	20763	1	-1.1427
KIDINS220	9	0.0082564	0.04407	0.94167	951	7	-2.6194	0.97008	0.96998	0.999861	21818	0	-2.6194
KRTAP21-3	6	0.0082574	0.037772	0.934536	952	3	-0.93881	0.24087	0.42866	0.993888	9826	3	-0.93881
TRPV1	33	0.0082602	0.069473	0.946432	953	21	-1.5189	0.51178	0.85533	0.999861	15381	9	-1.5189
OSTC	11	0.0082622	0.048448	0.94167	954	5	-0.63738	0.11928	0.31832	0.993888	6175	4	-0.63738
C2orf70	10	0.0082726	0.047193	0.94167	955	4	-0.48925	0.075559	0.22491	0.986881	4495	4	-0.48925
GTPBP1	9	0.0082777	0.044166	0.94167	956	6	-1.7068	0.18474	0.39795	0.993888	8311	1	-1.7068
YBX1	10	0.0083003	0.047321	0.94167	957	8	-2.1055	0.81825	0.90246	0.999861	19755	1	-2.1055
ADM	10	0.008305	0.047344	0.94167	958	6	-1.1027	0.09391	0.26102	0.986881	5251	4	-1.1027
SEC63	6	0.0083151	0.038006	0.934536	959	4	-2.3146	0.66701	0.76034	0.999861	17739	1	-2.3146
COPG1	6	0.0083151	0.038006	0.934536	960	5	-2.0215	0.42777	0.59112	0.999861	13856	1	-2.0215
RGS22	18	0.0083203	0.057935	0.946432	961	11	-1.3077	0.069378	0.25278	0.986881	4191	6	-1.3077
SIX2	8	0.0083329	0.042486	0.935285	962	5	-2.1581	0.7085	0.82443	0.999861	18331	1	-2.1581
SAMD4B	12	0.0083584	0.049985	0.94167	963	8	-2.5567	0.85813	0.93476	0.999861	20240	2	-2.5567
NQO2	11	0.0083728	0.048968	0.94167	964	5	-0.37321	0.35472	0.61673	0.999861	12388	4	-0.37321
TAS2R13	10	0.0083918	0.047794	0.94167	965	6	-1.7318	0.56729	0.76908	0.999861	16241	3	-1.7318
MGRN1	9	0.0084055	0.04476	0.94167	966	7	-3.1803	0.93591	0.94329	0.999861	21279	1	-3.1803
PRRX2	3	0.0084098	0.022674	0.886397	967	3	-4.2002	0.99159	0.99171	0.999861	22260	0	-4.2002
MLLT11	11	0.0084133	0.049164	0.94167	968	9	-3.1192	0.76599	0.88967	0.999861	19064	1	-3.1192
random_AATGTGAGCTAGGGAACGAT	1	0.0084303	0.0083948	0.830289	969	1	-9.5548	0.99157	0.99154	0.999861	22259	0	-9.5548
TTF2	8	0.008437	0.042923	0.9397	970	7	-2.4517	0.99195	0.99184	0.999861	22268	0	-2.4517
HK1	29	0.0084473	0.06805	0.946432	971	14	0.087854	0.14902	0.46396	0.993888	7166	12	0.087854
RAPH1	10	0.0084527	0.048102	0.94167	972	3	-0.54666	0.16575	0.39072	0.993888	7694	5	-0.54666
TRMT13	10	0.0084634	0.048156	0.94167	973	6	-1.2332	0.088102	0.24973	0.986881	5036	4	-1.2332
PEMT	27	0.0084729	0.067163	0.946432	974	18	-1.2903	0.63553	0.90488	0.999861	17278	4	-1.2903
SNX13	9	0.0084733	0.04508	0.94167	975	6	-1.7046	0.3479	0.58689	0.999861	12246	2	-1.7046
random_CCGTCGGGCTGATACGATGG	1	0.0084949	0.0084548	0.830289	976	1	-9.5509	0.99151	0.99147	0.999861	22258	0	-9.5509
SRSF9	8	0.0084969	0.043177	0.9397	977	6	-2.2878	0.11065	0.27345	0.989054	5870	1	-2.2878
ARHGAP19	12	0.008506	0.050747	0.94167	978	10	-1.6596	0.99795	0.99791	0.999861	22401	0	-1.6596
LTBP1	19	0.008534	0.060855	0.946432	979	11	-1.9265	0.66315	0.88978	0.999861	17668	4	-1.9265
NOS1AP	6	0.0085402	0.038908	0.935285	980	6	-1.4226	0.99146	0.99145	0.999861	22255	0	-1.4226
TRIM50	18	0.0085537	0.059238	0.946432	981	13	-1.819	0.42003	0.73438	0.999861	13708	5	-1.819
CALN1	14	0.0085541	0.05444	0.94348	982	10	-1.4729	0.058652	0.20662	0.981807	3727	4	-1.4729
TNFAIP1	6	0.0085788	0.039071	0.935285	983	4	-2.1029	0.29954	0.49309	0.998246	11230	2	-2.1029
C9orf3	17	0.008581	0.058294	0.946432	984	13	-1.5386	0.46839	0.76785	0.999861	14627	2	-1.5386
ALDOA	35	0.0085858	0.073168	0.94972	985	19	-1.1685	0.6533	0.9261	0.999861	17524	7	-1.1685
ZC3HAV1	6	0.0085983	0.039158	0.935285	986	5	-2.1734	0.84845	0.85488	0.999861	20124	1	-2.1734
STIP1	17	0.0085991	0.0584	0.946432	987	9	-1.1974	0.17551	0.45396	0.993888	8017	4	-1.1974
MRPL23	11	0.0086181	0.050132	0.94167	988	3	0.6559	0.017246	0.07467	0.947225	1488	7	0.6559
IL1RL2	9	0.0086184	0.045765	0.94167	989	4	-1.1986	0.51626	0.72477	0.999861	15439	3	-1.1986
C11orf30	9	0.0086235	0.045788	0.94167	990	6	-1.6273	0.45119	0.67132	0.999861	14331	2	-1.6273
MRPL4	9	0.0086333	0.04584	0.94167	991	3	-0.32868	0.19621	0.41354	0.993888	8630	4	-0.32868
DEPDC4	9	0.0086429	0.045878	0.94167	992	6	-2.27	0.34038	0.58074	0.999861	12109	3	-2.27
RAD18	10	0.0086502	0.049099	0.94167	993	6	-0.52318	0.22198	0.46119	0.993888	9356	3	-0.52318
SLC25A13	11	0.0086564	0.050305	0.94167	994	9	-0.78165	0.47257	0.72418	0.999861	14698	1	-0.78165
MOSPD3	21	0.008663	0.062901	0.946432	995	13	-1.5481	0.58373	0.85826	0.999861	16492	6	-1.5481
ID4	9	0.0086637	0.045966	0.94167	996	8	-1.2196	0.63367	0.79715	0.999861	17251	1	-1.2196
AMACR	10	0.0086998	0.049339	0.94167	997	7	-2.9416	0.97359	0.97373	0.999861	21882	1	-2.9416
random_TATAGAGACCGTTCTGCAGT	1	0.0087239	0.0086872	0.830289	998	1	-9.539	0.99128	0.99125	0.999861	22253	0	-9.539
F8	17	0.0087408	0.059158	0.946432	999	8	-0.3271	0.033052	0.14316	0.97944	2431	8	-0.3271
MKRN1	9	0.0087594	0.046401	0.94167	1000	7	-3.2587	0.92703	0.93845	0.999861	21158	1	-3.2587
random_TGTGTATTCTTGCATTTCGC	1	0.0087711	0.0087335	0.830289	1001	1	-9.537	0.99123	0.99121	0.999861	22251	0	-9.537
BCL11A	9	0.0087889	0.046537	0.94167	1002	4	0.10151	0.032241	0.1165	0.965022	2379	4	0.10151
OSER1	8	0.0087971	0.044464	0.94167	1003	5	-1.6505	0.71444	0.82841	0.999861	18417	2	-1.6505
XRCC6	18	0.0088005	0.060635	0.946432	1004	11	-0.89646	0.030202	0.13716	0.976283	2260	4	-0.89646
BRE	11	0.0088054	0.050999	0.94167	1005	7	-1.2971	0.38221	0.64296	0.999861	13009	3	-1.2971
KEAP1	16	0.0088413	0.059105	0.946432	1006	10	-0.73549	0.63223	0.86114	0.999861	17229	3	-0.73549
LOR	11	0.0088472	0.051167	0.94167	1007	9	-2.4843	0.87915	0.93918	0.999861	20509	2	-2.4843
DPH7	10	0.0088477	0.050118	0.94167	1008	4	0.08411	0.077013	0.22785	0.986881	4568	4	0.08411
OR4K13	10	0.0088575	0.05016	0.94167	1009	6	-1.3779	0.047075	0.16031	0.981476	3175	4	-1.3779
LACE1	11	0.0088606	0.051228	0.94167	1010	9	-1.7161	0.62723	0.81618	0.999861	17155	2	-1.7161
C6orf1	10	0.0088637	0.05019	0.94167	1011	9	-1.4041	0.99711	0.99709	0.999861	22374	0	-1.4041
KLF17	12	0.0088915	0.052747	0.94348	1012	6	-0.41867	0.96974	0.97718	0.999861	21814	1	-0.41867
MAP2K2	10	0.0089013	0.050363	0.94167	1013	8	-1.4793	0.40332	0.65507	0.999861	13397	2	-1.4793
GPR149	10	0.0089047	0.050386	0.94167	1014	6	-0.84297	0.22021	0.45908	0.993888	9312	4	-0.84297
RGS20	20	0.0089186	0.063136	0.946432	1015	12	-1.269	0.27064	0.60535	0.999861	10552	5	-1.269
RAP2B	10	0.0089217	0.05047	0.94167	1016	6	-1.1811	0.50208	0.72326	0.999861	15218	3	-1.1811
ANGEL1	10	0.0089217	0.05047	0.94167	1017	8	-1.4817	0.76169	0.87422	0.999861	19020	2	-1.4817
random_TCATTCCAAGTTACGTCGCT	1	0.0089229	0.0088768	0.830289	1018	1	-9.5291	0.99108	0.99105	0.999861	22248	0	-9.5291
CTGF	12	0.008946	0.05299	0.94348	1019	9	-2.3273	0.016917	0.075645	0.947686	1466	1	-2.3273
USP46	17	0.0089522	0.060329	0.946432	1020	11	-1.2775	0.49105	0.78193	0.999861	15030	4	-1.2775
REXO4	15	0.0089594	0.057521	0.946432	1021	10	-1.1376	0.55464	0.81186	0.999861	16063	4	-1.1376
PSAP	8	0.0089622	0.045149	0.94167	1022	4	-0.90175	0.1152	0.28105	0.990025	6033	4	-0.90175
SLC35C1	22	0.008964	0.066243	0.946432	1023	12	-0.99203	0.034032	0.15803	0.981292	2474	7	-0.99203
GPR176	17	0.0089656	0.060403	0.946432	1024	12	-1.2799	0.60543	0.85161	0.999861	16847	5	-1.2799
ARHGEF9	15	0.008991	0.057696	0.946432	1025	7	-0.7292	0.11292	0.33317	0.993888	5957	6	-0.7292
CIDEC	27	0.0089946	0.070616	0.946432	1026	16	-0.92256	0.018289	0.10495	0.963878	1546	7	-0.92256
APBA2	10	0.0089957	0.050837	0.94167	1027	8	-1.9257	0.27703	0.52499	0.999626	10709	2	-1.9257
CEBPE	12	0.0089963	0.053238	0.94348	1028	8	-1.235	0.69206	0.86132	0.999861	18099	2	-1.235
CCL26	7	0.0090049	0.043911	0.94167	1029	4	-0.98951	0.49303	0.66588	0.999861	15069	2	-0.98951
ARIH2	12	0.0090132	0.053331	0.94348	1030	7	-2.4555	0.71825	0.87551	0.999861	18468	2	-2.4555
AKAP13	21	0.0090188	0.065042	0.946432	1031	12	-0.44389	0.6418	0.8883	0.999861	17370	5	-0.44389
CHST1	8	0.0090215	0.045392	0.94167	1032	6	-2.6951	0.92035	0.92612	0.999861	21085	1	-2.6951
PHLDB1	16	0.0090228	0.060076	0.946432	1033	13	-1.8722	0.89181	0.96537	0.999861	20676	3	-1.8722
RHBDL1	11	0.0090475	0.052101	0.942015	1034	9	-2.3622	0.66566	0.84003	0.999861	17720	2	-2.3622
WFDC3	10	0.009063	0.051179	0.94167	1035	9	-1.3208	0.5597	0.76369	0.999861	16138	1	-1.3208
DDX11	10	0.0090694	0.051214	0.94167	1036	8	-2.2414	0.68511	0.84131	0.999861	17998	2	-2.2414
SH2B1	19	0.0090851	0.064201	0.946432	1037	11	-1.0133	0.29619	0.6252	0.999861	11160	6	-1.0133
OR10A7	9	0.0091019	0.047933	0.94167	1038	6	-2.5172	0.57551	0.77057	0.999861	16360	2	-2.5172
WDR26	11	0.0091043	0.052361	0.94275	1039	9	-1.8108	0.31565	0.57873	0.999861	11542	1	-1.8108
random_TGAGGCGGAAACGTTTCAGT	1	0.0091071	0.0090589	0.830289	1040	1	-9.5211	0.99089	0.99086	0.999861	22244	0	-9.5211
C8orf37	7	0.0091259	0.044369	0.94167	1041	2	-1.0105	0.30844	0.51475	0.999626	11401	2	-1.0105
BDKRB1	10	0.0091313	0.051498	0.94167	1042	8	-2.7345	0.45088	0.68762	0.999861	14324	1	-2.7345
MEX3B	10	0.0091409	0.051546	0.94167	1043	5	0.36076	0.1245	0.31819	0.993888	6374	4	0.36076
random_CACGCCCTGAACGGTTCGAA	1	0.0091469	0.0090964	0.830289	1044	1	-9.517	0.99085	0.99082	0.999861	22242	0	-9.517
PRKACB	32	0.009148	0.075093	0.953167	1045	16	-0.65568	0.17985	0.52692	0.999626	8153	11	-0.65568
B3GAT1	11	0.009168	0.052656	0.94348	1046	5	-2.3867	0.69302	0.85715	0.999861	18115	2	-2.3867
C1QB	7	0.0091802	0.044577	0.94167	1047	4	-1.167	0.09247	0.2312	0.986881	5206	3	-1.167
RPL10	11	0.0091854	0.052742	0.94348	1048	5	0.12001	0.25413	0.51761	0.999626	10152	4	0.12001
STX2	12	0.0091876	0.05421	0.94348	1049	6	0.32883	0.13181	0.35247	0.993888	6624	5	0.32883
P2RY13	5	0.0091899	0.036637	0.927666	1050	5	-2.2994	0.99081	0.99086	0.999861	22239	0	-2.2994
NUP107	9	0.009211	0.048425	0.94167	1051	6	-1.2957	0.5275	0.73383	0.999861	15611	2	-1.2957
TMEM229A	12	0.0092192	0.054368	0.94348	1052	10	-2.4841	0.99761	0.99758	0.999861	22391	0	-2.4841
NDUFA1	8	0.0092283	0.046276	0.94167	1053	4	-1.1603	0.48282	0.69348	0.999861	14891	2	-1.1603
DEDD	10	0.0092407	0.052017	0.942015	1054	8	-1.8038	0.17961	0.41062	0.993888	8146	2	-1.8038
ZFYVE1	16	0.0092407	0.061337	0.946432	1055	10	-1.7177	0.7743	0.92671	0.999861	19180	3	-1.7177
ATP8B4	10	0.0092414	0.052022	0.942015	1056	4	0.038325	0.1005	0.27362	0.989054	5477	5	0.038325
P4HA1	7	0.0092425	0.044821	0.94167	1057	4	-1.2544	0.035368	0.11572	0.965022	2546	3	-1.2544
COL17A1	4	0.0092496	0.031225	0.891659	1058	4	-2.461	0.99075	0.99078	0.999861	22238	0	-2.461
TOMM20L	9	0.0092572	0.048646	0.94167	1059	6	-1.9827	0.24611	0.47981	0.994846	9962	1	-1.9827
TNRC6B	17	0.0092922	0.062119	0.946432	1060	13	-2.5006	0.98831	0.99483	0.999861	22176	1	-2.5006
random_CCTTAGATCACTTAATGTGG	1	0.0092937	0.0092384	0.830289	1061	1	-9.5089	0.99071	0.99068	0.999861	22237	0	-9.5089
MTHFD2L	10	0.0092977	0.052299	0.94275	1062	6	-1.6059	0.67331	0.83671	0.999861	17847	1	-1.6059
STPG1	12	0.009306	0.054806	0.94348	1063	7	-0.90785	0.49348	0.74487	0.999861	15076	3	-0.90785
NT5C1A	9	0.0093298	0.048973	0.94167	1064	8	-2.4157	0.88198	0.91973	0.999861	20542	1	-2.4157
C19orf81	9	0.0093435	0.049029	0.94167	1065	8	-2.9405	0.91597	0.93301	0.999861	21013	1	-2.9405
CCDC66	8	0.0093572	0.046822	0.94167	1066	3	-0.29882	0.041082	0.13259	0.973935	2858	5	-0.29882
ATP6AP1L	7	0.0093802	0.045353	0.94167	1067	5	-2.1074	0.6567	0.78124	0.999861	17563	2	-2.1074
AJUBA	20	0.0093986	0.065946	0.946432	1068	12	-1.4283	0.27981	0.61498	0.999861	10763	5	-1.4283
OR9G4	8	0.0094002	0.047014	0.94167	1069	6	-2.979	0.75829	0.85867	0.999861	18963	2	-2.979
FAM169A	7	0.0094197	0.045509	0.94167	1070	4	0.32075	0.11644	0.27618	0.989054	6080	3	0.32075
DMRTA1	11	0.0094323	0.053889	0.94348	1071	8	-1.9919	0.43724	0.69456	0.999861	14048	2	-1.9919
MOSPD1	8	0.0094616	0.047265	0.94167	1072	3	-0.17651	0.068681	0.20081	0.981807	4163	4	-0.17651
EIF3F	11	0.0094736	0.054087	0.94348	1073	8	-2.3815	0.10191	0.28889	0.993888	5528	3	-2.3815
CCDC84	10	0.0094745	0.053184	0.94348	1074	5	-1.001	0.095917	0.2649	0.986881	5313	3	-1.001
KCNIP4	40	0.0095109	0.082055	0.957028	1075	21	-0.81585	0.16758	0.52617	0.999626	7769	14	-0.81585
ZNF18	11	0.0095388	0.054379	0.94348	1076	8	-1.4654	0.26594	0.52953	0.999626	10449	3	-1.4654
random_CCTCCAGATTCGTATTCTGC	1	0.0095574	0.0094951	0.830289	1077	1	-9.4947	0.99044	0.99044	0.999861	22233	0	-9.4947
CLEC5A	10	0.0095637	0.053606	0.94348	1078	5	-1.5637	0.32562	0.57944	0.999861	11785	3	-1.5637
MTMR14	7	0.0095893	0.04617	0.94167	1079	5	-2.2115	0.7528	0.82989	0.999861	18902	1	-2.2115
MYO1G	8	0.0096248	0.04795	0.94167	1080	6	-2.5206	0.058446	0.17643	0.981476	3714	2	-2.5206
CPT1A	10	0.0096265	0.053945	0.94348	1081	9	-1.6956	0.98216	0.98222	0.999861	22061	0	-1.6956
LRCH4	10	0.0096373	0.054005	0.94348	1082	6	-2.0192	0.5846	0.78131	0.999861	16507	1	-2.0192
DISP2	12	0.0096612	0.056608	0.946432	1083	3	1.6261	0.0084125	0.042651	0.937213	804	7	1.6261
DYTN	7	0.0096842	0.046521	0.94167	1084	5	-2.3864	0.67846	0.79803	0.999861	17912	1	-2.3864
UNC13C	7	0.0097029	0.046594	0.94167	1085	5	-1.9433	0.11322	0.2703	0.98806	5975	2	-1.9433
BAG3	8	0.0097072	0.048305	0.94167	1086	6	-1.7151	0.063232	0.18814	0.981807	3930	1	-1.7151
AHDC1	10	0.0097088	0.054358	0.94348	1087	8	-1.2519	0.94107	0.95343	0.999861	21350	1	-1.2519
MNX1	20	0.0097089	0.067752	0.946432	1088	13	-1.3024	0.94459	0.98649	0.999861	21408	3	-1.3024
RTFDC1	7	0.0097306	0.046686	0.94167	1089	2	0.092162	0.24097	0.43833	0.993888	9827	3	0.092162
TAF7L	18	0.0097335	0.06592	0.946432	1090	14	-0.97489	0.825	0.95013	0.999861	19847	2	-0.97489
KCNA4	7	0.0097336	0.046696	0.94167	1091	5	-1.8596	0.87889	0.88868	0.999861	20502	1	-1.8596
ZNF226	15	0.0097401	0.061762	0.946432	1092	10	-1.8754	0.66349	0.86894	0.999861	17677	3	-1.8754
SPECC1L	10	0.009748	0.054535	0.94348	1093	6	-1.7561	0.97724	0.97732	0.999861	21950	0	-1.7561
ABHD12	9	0.0097521	0.050871	0.94167	1094	6	-2.8692	0.95513	0.95627	0.999861	21583	1	-2.8692
ALK	11	0.009755	0.055408	0.94348	1095	7	-2.3714	0.7166	0.8722	0.999861	18446	3	-2.3714
IKBKB	11	0.0097558	0.055411	0.94348	1096	8	-1.206	0.30235	0.56587	0.999861	11283	3	-1.206
TBC1D9	9	0.0097575	0.050896	0.94167	1097	8	-1.3071	0.089416	0.24625	0.986881	5084	1	-1.3071
POT1	8	0.0097618	0.048527	0.94167	1098	7	-2.3807	0.99429	0.99423	0.999861	22322	0	-2.3807
TMPRSS12	10	0.0097647	0.054613	0.94348	1099	7	-1.9565	0.85106	0.92094	0.999861	20156	1	-1.9565
IRF7	20	0.0098003	0.068276	0.946432	1100	13	-0.73099	0.70451	0.9112	0.999861	18274	4	-0.73099
RAF1	12	0.0098092	0.057317	0.946432	1101	8	-1.1302	0.88411	0.94526	0.999861	20566	2	-1.1302
FUT6	8	0.0098105	0.048718	0.94167	1102	5	-2.8509	0.95161	0.95167	0.999861	21528	0	-2.8509
LAMB3	24	0.0098235	0.073473	0.950236	1103	14	-1.0667	0.3421	0.69929	0.999861	12137	8	-1.0667
FAM89A	9	0.0098578	0.051361	0.94167	1104	7	-3.008	0.94089	0.94629	0.999861	21346	1	-3.008
C6orf141	4	0.0098733	0.033256	0.901509	1105	4	-2.1392	0.99013	0.99017	0.999861	22230	0	-2.1392
C2orf47	10	0.0098758	0.055163	0.94348	1106	8	-2.18	0.94767	0.95655	0.999861	21454	1	-2.18
DGKI	10	0.0098818	0.055196	0.94348	1107	9	-2.5581	0.99846	0.99845	0.999861	22417	0	-2.5581
B4GAT1	8	0.0098901	0.049054	0.94167	1108	4	-1.6796	0.9393	0.94022	0.999861	21324	1	-1.6796
random_TGCCCGGTAATACGCAGGGC	1	0.0099008	0.0098434	0.830289	1109	1	-9.4803	0.9901	0.99008	0.999861	22229	0	-9.4803
C10orf90	11	0.0099068	0.05612	0.944739	1110	5	-0.82376	0.032186	0.12339	0.970652	2375	6	-0.82376
TFR2	21	0.0099092	0.070354	0.946432	1111	8	0.93619	0.00091315	0.0076187	0.875567	120	11	0.93619
CLLU1	5	0.0099337	0.039369	0.935285	1112	4	-4.308	0.87897	0.87894	0.999861	20504	0	-4.308
EEF1A1	8	0.0099361	0.049222	0.94167	1113	6	-2.9977	0.98938	0.98928	0.999861	22205	0	-2.9977
random_CCTACTGTGTTGAAAACCCT	1	0.0099381	0.0098778	0.830289	1114	1	-9.4782	0.99006	0.99005	0.999861	22228	0	-9.4782
ZNF580	17	0.0099722	0.065784	0.946432	1115	10	-1.3062	0.14898	0.41197	0.993888	7161	5	-1.3062
ASIP	10	0.0099734	0.055658	0.94348	1116	7	-1.6516	0.076258	0.22631	0.986881	4534	3	-1.6516
SOCS7	9	0.0099807	0.051958	0.942015	1117	7	-2.0058	0.045456	0.14849	0.980619	3090	2	-2.0058
SOX6	25	0.0099813	0.074566	0.953167	1118	17	-1.5848	0.62993	0.89517	0.999861	17195	5	-1.5848
SPHAR	8	0.0099925	0.049462	0.94167	1119	4	-1.0263	0.031263	0.10644	0.963878	2323	4	-1.0263
CLCN1	9	0.009995	0.052021	0.942015	1120	4	-1.5002	0.18772	0.40199	0.993888	8405	4	-1.5002
PARPBP	12	0.010012	0.058282	0.946432	1121	10	-2.2159	0.82597	0.92318	0.999861	19864	1	-2.2159
NEK4	12	0.010018	0.05831	0.946432	1122	6	-0.44519	0.015858	0.07198	0.945536	1403	4	-0.44519
SOGA1	12	0.010032	0.058386	0.946432	1123	5	-1.6047	0.41911	0.68434	0.999861	13685	3	-1.6047
MTMR4	10	0.010067	0.056104	0.944739	1124	6	-1.5081	0.322	0.57544	0.999861	11696	2	-1.5081
LPCAT4	8	0.010068	0.049771	0.94167	1125	4	-0.673	0.028618	0.099263	0.963878	2172	3	-0.673
INF2	11	0.01009	0.056954	0.946432	1126	5	-1.2919	0.41525	0.67413	0.999861	13610	3	-1.2919
LCNL1	11	0.01012	0.057098	0.946432	1127	4	0.0038655	0.10404	0.29249	0.993888	5616	5	0.0038655
CSNK1G1	10	0.010137	0.056455	0.946432	1128	8	-2.1767	0.22021	0.45908	0.993888	9313	1	-2.1767
PPME1	11	0.010155	0.057259	0.946432	1129	6	-1.014	0.18654	0.42573	0.993888	8369	3	-1.014
ASCC2	10	0.010163	0.056589	0.946432	1130	8	-2.2375	0.96773	0.96884	0.999861	21777	1	-2.2375
FER	8	0.010181	0.050258	0.94167	1131	5	-1.9485	0.15708	0.34875	0.993888	7415	2	-1.9485
POMGNT2	10	0.010192	0.056742	0.946432	1132	8	-1.7545	0.97936	0.97942	0.999861	21988	0	-1.7545
SOX3	9	0.010193	0.052918	0.94348	1133	6	-2.8873	0.85	0.91007	0.999861	20143	1	-2.8873
INSM1	10	0.010197	0.056767	0.946432	1134	9	-0.54262	0.22117	0.4602	0.993888	9335	1	-0.54262
PI4KA	10	0.01021	0.056841	0.946432	1135	7	-1.4295	0.42207	0.66779	0.999861	13740	2	-1.4295
CUL4A	33	0.010213	0.082246	0.957028	1136	21	-0.81203	0.81286	0.97091	0.999861	19690	7	-0.81203
FAM83C	7	0.010231	0.048543	0.94167	1137	4	-1.0659	0.238	0.43492	0.993888	9760	2	-1.0659
random_CCTCGCATTGCCGTGTACGT	1	0.010239	0.010163	0.830289	1138	1	-4.255	0.98976	0.98976	0.999861	22217	0	-4.255
C22orf42	9	0.010277	0.053302	0.94348	1139	5	-1.2735	0.77883	0.87464	0.999861	19232	2	-1.2735
USP32	10	0.010281	0.057162	0.946432	1140	9	-1.9062	0.020266	0.081934	0.950853	1672	1	-1.9062
SLC12A6	36	0.010283	0.084702	0.957028	1141	25	-1.1291	0.51626	0.86447	0.999861	15438	5	-1.1291
CSF2RB	6	0.010293	0.046164	0.94167	1142	4	-1.3556	0.25314	0.44472	0.993888	10126	2	-1.3556
PCYOX1	10	0.010303	0.05727	0.946432	1143	6	-0.77945	0.18117	0.4125	0.993888	8195	3	-0.77945
TAS2R60	8	0.01032	0.050835	0.94167	1144	5	-1.139	0.046449	0.14645	0.980619	3137	3	-1.139
MKNK1	7	0.010334	0.048917	0.94167	1145	5	-1.6953	0.21971	0.41369	0.993888	9301	2	-1.6953
MAP1LC3C	8	0.010341	0.050924	0.94167	1146	7	-2.1141	0.96275	0.96268	0.999861	21703	0	-2.1141
DNAJC1	10	0.010348	0.057471	0.946432	1147	6	-1.9115	0.84464	0.91718	0.999861	20076	2	-1.9115
ZNF93	10	0.010368	0.057569	0.946432	1148	7	-2.6428	0.76916	0.87772	0.999861	19099	2	-2.6428
SBF2	9	0.010369	0.053725	0.94348	1149	8	-0.2711	0.44055	0.66262	0.999861	14112	1	-0.2711
MMRN2	9	0.010371	0.053732	0.94348	1150	7	-1.0565	0.089416	0.24625	0.986881	5085	2	-1.0565
ABCG8	9	0.010373	0.053742	0.94348	1151	7	-2.2594	0.17963	0.39092	0.993888	8147	1	-2.2594
GOPC	8	0.010373	0.051053	0.94167	1152	6	-2.0357	0.53741	0.72252	0.999861	15793	2	-2.0357
PPP1R9A	18	0.010385	0.069573	0.946432	1153	10	-0.46846	0.27985	0.60193	0.999861	10764	7	-0.46846
random_CACGTTTACGACACAAGGAC	1	0.010401	0.01034	0.830289	1154	1	-9.4532	0.9896	0.9896	0.999861	22210	0	-9.4532
ANAPC7	9	0.010409	0.053906	0.94348	1155	8	-3.1544	0.98106	0.98103	0.999861	22035	0	-3.1544
TOR1B	10	0.010422	0.057833	0.946432	1156	8	-2.3067	0.7662	0.87633	0.999861	19067	1	-2.3067
TMSB15B	6	0.010442	0.046772	0.94167	1157	4	-1.2708	0.036236	0.10714	0.963878	2589	2	-1.2708
random_CCTATGTGGAACGCCTTGGG	1	0.010443	0.010375	0.830289	1158	1	-9.4511	0.98956	0.98956	0.999861	22209	0	-9.4511
ATIC	12	0.010454	0.060466	0.946432	1159	8	-2.9481	0.76951	0.90414	0.999861	19114	3	-2.9481
ARL13A	5	0.010462	0.041313	0.935285	1160	3	-1.4745	0.12176	0.25214	0.986881	6276	2	-1.4745
HEMK1	8	0.010474	0.051469	0.94167	1161	2	0.21963	0.040503	0.13108	0.973564	2824	5	0.21963
L1TD1	12	0.01048	0.060599	0.946432	1162	10	-2.659	0.98241	0.98359	0.999861	22064	1	-2.659
random_AATTAGCAAACTGTCGTTGT	1	0.010488	0.010415	0.830289	1163	1	-9.4468	0.98951	0.98952	0.999861	22207	0	-9.4468
random_GGACCTCAGTTAAGAATTCG	1	0.010488	0.010415	0.830289	1164	1	-9.4468	0.98951	0.98952	0.999861	22208	0	-9.4468
PCDHA4	4	0.010518	0.035359	0.917776	1165	1	-0.043095	0.042333	0.10264	0.963878	2917	2	-0.043095
PITPNC1	9	0.010521	0.054412	0.94348	1166	7	-3.0874	0.9976	0.99762	0.999861	22389	0	-3.0874
HOXC8	9	0.010531	0.054462	0.94348	1167	7	-2.2273	0.89784	0.92546	0.999861	20768	1	-2.2273
SLC6A2	29	0.010557	0.081822	0.957028	1168	14	-0.98212	0.17269	0.50553	0.99878	7926	10	-0.98212
VPS41	10	0.010563	0.058495	0.946432	1169	8	-3.3582	0.92489	0.94694	0.999861	21134	1	-3.3582
SCRT2	7	0.010583	0.049828	0.94167	1170	5	-0.91116	0.036262	0.11762	0.965899	2591	1	-0.91116
GAPDH	30	0.010603	0.08258	0.957028	1171	12	-0.11946	0.23979	0.60657	0.999861	9797	5	-0.11946
DHX34	9	0.010607	0.054798	0.94348	1172	8	-1.23	0.94387	0.94821	0.999861	21394	1	-1.23
PGBD1	7	0.010611	0.049929	0.94167	1173	4	-1.0375	0.31457	0.52163	0.999626	11518	3	-1.0375
HCLS1	9	0.010632	0.054912	0.94348	1174	5	-0.53213	0.40751	0.63563	0.999861	13480	3	-0.53213
SLC25A16	8	0.01064	0.05216	0.942015	1175	4	-0.69356	0.30471	0.52543	0.999626	11328	3	-0.69356
CRYBB2	11	0.010645	0.059457	0.946432	1176	9	-1.9374	0.66738	0.84109	0.999861	17747	1	-1.9374
ZNF549	10	0.010665	0.058974	0.946432	1177	9	-2.3375	0.99807	0.99806	0.999861	22404	0	-2.3375
LYSMD2	16	0.010695	0.069346	0.946432	1178	8	-0.78372	0.18793	0.471	0.993888	8422	5	-0.78372
random_TATTCGTCCCGGGTTCAACT	1	0.010722	0.010639	0.830289	1179	1	-9.4341	0.98928	0.9893	0.999861	22204	0	-9.4341
RNF103	12	0.010742	0.061878	0.946432	1180	6	-0.20338	0.00074102	0.005113	0.875567	100	5	-0.20338
SKIL	16	0.010763	0.069703	0.946432	1181	9	-1.0317	0.36385	0.67732	0.999861	12572	5	-1.0317
random_GATCTGCGGAGGCGGTTATG	1	0.010784	0.010703	0.830289	1182	1	-9.432	0.98922	0.98925	0.999861	22200	0	-9.432
GSX1	7	0.010796	0.050619	0.94167	1183	4	-0.83306	0.10336	0.25189	0.986881	5589	3	-0.83306
PLEKHG7	8	0.010809	0.052843	0.94348	1184	5	-2.0085	0.61464	0.76596	0.999861	16978	2	-2.0085
TMEM98	9	0.010809	0.055685	0.94348	1185	5	-1.2824	0.46609	0.68355	0.999861	14594	1	-1.2824
C1orf177	6	0.010827	0.048337	0.94167	1186	6	-1.2614	0.98917	0.9892	0.999861	22197	0	-1.2614
MITF	48	0.010833	0.095348	0.957338	1187	22	-0.19715	0.020051	0.13127	0.973564	1661	21	-0.19715
random_GAGTCGCTGTACGTGCACTC	1	0.010834	0.010752	0.830289	1188	1	-9.4298	0.98917	0.9892	0.999861	22195	0	-9.4298
AOX1	10	0.010855	0.059798	0.946432	1189	6	-1.8357	0.47168	0.70197	0.999861	14681	3	-1.8357
random_AAGTTGACGTACTTTCGCCT	1	0.010856	0.010773	0.830289	1190	1	-5.3572	0.98914	0.98918	0.999861	22193	0	-5.3572
CST2	8	0.010858	0.053042	0.94348	1191	6	-2.7886	0.8919	0.90956	0.999861	20679	1	-2.7886
TES	18	0.010862	0.072238	0.946432	1192	13	-1.9019	0.62632	0.86746	0.999861	17138	3	-1.9019
SLC4A9	9	0.010866	0.055938	0.944739	1193	8	-1.6575	0.84791	0.90947	0.999861	20121	1	-1.6575
STK16	7	0.010867	0.050863	0.94167	1194	6	-3.564	0.81753	0.85556	0.999861	19747	1	-3.564
random_ATTGCCCCCCCAGATCACAA	1	0.010881	0.0108	0.830289	1195	1	-9.4277	0.98912	0.98915	0.999861	22191	0	-9.4277
DLG2	38	0.010885	0.089845	0.957338	1196	18	-0.95357	0.32613	0.72726	0.999861	11803	11	-0.95357
RANBP6	9	0.010886	0.056037	0.944739	1197	5	-1.0463	0.49821	0.7099	0.999861	15157	2	-1.0463
PDE1A	27	0.010888	0.082231	0.957028	1198	13	-0.81078	0.21011	0.55652	0.999861	9025	10	-0.81078
KCTD11	11	0.010892	0.060569	0.946432	1199	7	-2.0997	0.65532	0.83357	0.999861	17542	1	-2.0997
N6AMT1	8	0.010905	0.053231	0.94348	1200	7	-2.1627	0.44059	0.65543	0.999861	14115	1	-2.1627
ZNF569	10	0.010919	0.060057	0.946432	1201	3	-0.42175	0.29675	0.54748	0.99974	11173	4	-0.42175
LONP1	23	0.010933	0.078164	0.953338	1202	17	-1.3611	0.67226	0.90834	0.999861	17828	4	-1.3611
KRTAP26-1	4	0.010943	0.036659	0.927666	1203	3	-1.7158	0.49706	0.57526	0.999861	15137	1	-1.7158
random_GACTGACCCGTCATCGAGCT	1	0.010953	0.01087	0.830289	1204	1	-9.4234	0.98905	0.98908	0.999861	22188	0	-9.4234
TJP2	34	0.010997	0.08841	0.957338	1205	23	-1.3842	0.48096	0.84026	0.999861	14854	6	-1.3842
LAT2	9	0.010997	0.056548	0.946432	1206	6	-1.743	0.49185	0.70461	0.999861	15044	3	-1.743
USP10	11	0.011006	0.061083	0.946432	1207	7	-2.2658	0.82766	0.91439	0.999861	19887	1	-2.2658
LOC100130880	8	0.011011	0.053669	0.94348	1208	7	-2.7731	0.96082	0.96073	0.999861	21662	0	-2.7731
GALNT1	7	0.011026	0.051436	0.94167	1209	5	-2.5765	0.90782	0.90961	0.999861	20899	1	-2.5765
AFP	7	0.011026	0.051436	0.94167	1210	5	-3.3114	0.92101	0.92115	0.999861	21093	1	-3.3114
SLC6A3	10	0.011026	0.060487	0.946432	1211	6	-0.84793	0.080532	0.23483	0.986881	4730	3	-0.84793
TGFBRAP1	11	0.011027	0.061188	0.946432	1212	7	-1.154	0.201	0.44771	0.993888	8774	2	-1.154
KREMEN1	11	0.011027	0.061188	0.946432	1213	7	-1.0322	0.10555	0.29509	0.993888	5671	3	-1.0322
TCEB3B	11	0.01103	0.061197	0.946432	1214	5	-0.95549	0.16925	0.39909	0.993888	7830	5	-0.95549
ARSH	9	0.011031	0.05671	0.946432	1215	4	-1.6404	0.33677	0.57781	0.999861	12035	3	-1.6404
DCDC2B	9	0.011031	0.05671	0.946432	1216	7	-1.5703	0.71174	0.83639	0.999861	18388	1	-1.5703
CBS	14	0.011043	0.066844	0.946432	1217	7	-0.7444	0.25814	0.55138	0.999861	10250	5	-0.7444
SNAPC3	7	0.011047	0.051512	0.94167	1218	6	-2.6578	0.76681	0.83496	0.999861	19073	1	-2.6578
ITM2C	21	0.011047	0.077054	0.953167	1219	11	-1.5699	0.65947	0.89729	0.999861	17605	6	-1.5699
YIPF5	11	0.01105	0.061293	0.946432	1220	6	-2.4418	0.69572	0.85886	0.999861	18159	3	-2.4418
DCP1A	10	0.011064	0.060657	0.946432	1221	6	-2.2405	0.69175	0.84405	0.999861	18092	2	-2.2405
OSBPL10	6	0.011086	0.049378	0.94167	1222	4	-2.274	0.87633	0.87752	0.999861	20459	1	-2.274
AGAP5	10	0.011116	0.06087	0.946432	1223	5	-0.24158	0.28267	0.53148	0.999626	10828	4	-0.24158
VPS29	7	0.011122	0.051815	0.942015	1224	5	-1.6423	0.16813	0.35365	0.993888	7789	2	-1.6423
OR1A2	7	0.011129	0.051838	0.942015	1225	3	-2.0174	0.49869	0.66962	0.999861	15163	2	-2.0174
COL4A3	8	0.011142	0.054198	0.94348	1226	7	-2.2015	0.81934	0.88048	0.999861	19773	1	-2.2015
METTL13	9	0.011164	0.057331	0.946432	1227	4	-0.44407	0.2284	0.45667	0.993888	9509	4	-0.44407
TGFB3	10	0.011165	0.061062	0.946432	1228	7	-2.5001	0.39665	0.65051	0.999861	13277	1	-2.5001
RAMP2	9	0.011167	0.057346	0.946432	1229	6	-1.9871	0.73912	0.85144	0.999861	18718	2	-1.9871
PDPN	16	0.011168	0.071714	0.946432	1230	10	-1.2846	0.319	0.62985	0.999861	11616	4	-1.2846
FSIP1	8	0.011193	0.054417	0.94348	1231	7	-2.1476	0.028327	0.09846	0.963296	2155	1	-2.1476
IFT80	13	0.011201	0.067217	0.946432	1232	8	-1.8187	0.43523	0.7097	0.999861	14002	3	-1.8187
MAPKAPK5	7	0.011215	0.05214	0.942015	1233	5	-3.6989	0.90311	0.90588	0.999861	20849	1	-3.6989
HOXC6	7	0.011226	0.052177	0.942015	1234	6	-2.3065	0.80946	0.85201	0.999861	19650	1	-2.3065
ARNTL2	6	0.01124	0.050016	0.94167	1235	5	-2.4839	0.80221	0.82418	0.999861	19564	1	-2.4839
BUD31	6	0.011258	0.050098	0.94167	1236	5	-2.8347	0.88955	0.88974	0.999861	20649	1	-2.8347
PKHD1L1	11	0.011304	0.06243	0.946432	1237	7	-2.4924	0.89123	0.94573	0.999861	20671	2	-2.4924
TRAPPC11	10	0.011315	0.061688	0.946432	1238	7	-2.1231	0.65753	0.83059	0.999861	17575	2	-2.1231
C5orf46	8	0.011323	0.054939	0.94348	1239	5	-2.2831	0.91852	0.92488	0.999861	21053	1	-2.2831
TM4SF5	12	0.011334	0.064804	0.946432	1240	7	-2.3297	0.69255	0.86158	0.999861	18105	3	-2.3297
COL5A1	9	0.011352	0.058202	0.946432	1241	7	-1.7592	0.035656	0.12486	0.970652	2561	1	-1.7592
LGALS14	9	0.011352	0.058202	0.946432	1242	8	-2.1577	0.33608	0.57724	0.999861	12018	1	-2.1577
ERCC6	11	0.011377	0.062768	0.946432	1243	6	-1.2816	0.29469	0.55828	0.999861	11116	2	-1.2816
SRGAP2	7	0.011388	0.052765	0.94348	1244	4	-2.0463	0.96657	0.96645	0.999861	21764	0	-2.0463
RPA3	4	0.011398	0.038066	0.934536	1245	4	-4.7319	0.9549	0.9548	0.999861	21580	0	-4.7319
BARX1	9	0.011402	0.058436	0.946432	1246	8	-2.3309	0.99779	0.99779	0.999861	22396	0	-2.3309
TNS4	6	0.011408	0.050696	0.94167	1247	5	-2.3663	0.048224	0.13515	0.974659	3230	1	-2.3663
APEX1	11	0.011409	0.062908	0.946432	1248	8	-2.3337	0.95052	0.96472	0.999861	21506	1	-2.3337
ZNFX1	10	0.01142	0.062107	0.946432	1249	3	-0.65101	0.41712	0.66442	0.999861	13648	2	-0.65101
ZNF572	8	0.011426	0.055379	0.94348	1250	7	-1.4324	0.7605	0.86025	0.999861	18997	1	-1.4324
MYRF	17	0.011427	0.073451	0.950236	1251	13	-1.0336	0.076504	0.26399	0.986881	4542	4	-1.0336
OR6K3	8	0.011453	0.055492	0.94348	1252	5	-1.3497	0.11765	0.28511	0.992129	6126	3	-1.3497
GADL1	8	0.01146	0.055517	0.94348	1253	7	-1.7902	0.060464	0.18139	0.981807	3792	1	-1.7902
GADD45GIP1	8	0.011476	0.055581	0.94348	1254	7	-2.3082	0.901	0.91438	0.999861	20819	1	-2.3082
EPS15L1	6	0.011485	0.051005	0.94167	1255	4	-3.2212	0.93009	0.93028	0.999861	21203	0	-3.2212
GAK	12	0.011501	0.065586	0.946432	1256	9	-1.2094	0.13803	0.36445	0.993888	6854	1	-1.2094
SULT1A1	25	0.011506	0.083456	0.957028	1257	10	1.1225	0.00047514	0.0045062	0.875567	76	13	1.1225
GAPDHS	11	0.011517	0.063405	0.946432	1258	6	-1.0673	0.027914	0.11167	0.965022	2128	3	-1.0673
OSTF1	10	0.011546	0.062605	0.946432	1259	8	-3.0332	0.99758	0.99757	0.999861	22387	0	-3.0332
DNAJC6	20	0.011551	0.077945	0.953167	1260	10	-1.1839	0.15282	0.43526	0.993888	7279	7	-1.1839
MAEA	8	0.011551	0.055891	0.944739	1261	6	-2.7999	0.97434	0.9742	0.999861	21896	0	-2.7999
HYLS1	15	0.011605	0.071534	0.946432	1262	10	-1.2961	0.057864	0.21174	0.981807	3682	5	-1.2961
DCP2	11	0.011609	0.063834	0.946432	1263	6	-1.6563	0.24673	0.5101	0.999442	9979	4	-1.6563
DPH3	11	0.011626	0.063904	0.946432	1264	6	-1.0935	0.32605	0.58888	0.999861	11799	4	-1.0935
BCO2	9	0.011629	0.059431	0.946432	1265	5	-0.54641	0.21744	0.44211	0.993888	9240	3	-0.54641
PRDM14	10	0.011644	0.063005	0.946432	1266	8	-1.3088	0.30253	0.55396	0.999861	11288	2	-1.3088
WNT3A	10	0.011675	0.063113	0.946432	1267	6	-1.3849	0.22698	0.46703	0.993888	9480	3	-1.3849
MAP7D1	11	0.01168	0.064157	0.946432	1268	6	-1.8403	0.90155	0.95162	0.999861	20825	2	-1.8403
random_ACGTCGATTGTCGTACCGTG	1	0.011685	0.011613	0.832996	1269	1	-9.3864	0.98832	0.98834	0.999861	22177	0	-9.3864
IL11	10	0.011688	0.063164	0.946432	1270	8	-2.5246	0.90437	0.9404	0.999861	20869	1	-2.5246
SPATA2	14	0.011716	0.070079	0.946432	1271	8	-1.096	0.67247	0.87215	0.999861	17831	3	-1.096
ANKRD34C	11	0.011734	0.064395	0.946432	1272	5	-0.67106	0.68903	0.85463	0.999861	18052	3	-0.67106
E2F4	9	0.011759	0.060022	0.946432	1273	5	-1.54	0.041085	0.13803	0.97702	2862	2	-1.54
KIAA0513	12	0.011778	0.066958	0.946432	1274	7	-1.0158	0.1598	0.39597	0.993888	7503	3	-1.0158
random_CCCGCGGTGCACGCAAGCAA	1	0.011797	0.011725	0.833287	1275	1	-9.3819	0.9882	0.98822	0.999861	22175	0	-9.3819
TNFRSF10C	8	0.011814	0.056971	0.946432	1276	6	-1.4408	0.042408	0.13605	0.975536	2927	2	-1.4408
NRG1	37	0.011819	0.095661	0.957338	1277	25	-1.0372	0.07108	0.30597	0.993888	4282	9	-1.0372
ZKSCAN7	10	0.011855	0.063868	0.946432	1278	7	-1.5353	0.62648	0.81122	0.999861	17142	2	-1.5353
RRAGA	11	0.01186	0.064956	0.946432	1279	8	-2.0472	0.77265	0.89215	0.999861	19162	1	-2.0472
HABP2	15	0.011864	0.072903	0.947775	1280	12	-1.714	0.8092	0.93241	0.999861	19647	2	-1.714
PREPL	24	0.01189	0.085709	0.957028	1281	12	-0.90239	0.28727	0.64186	0.999861	10938	7	-0.90239
CCT8	9	0.011895	0.060627	0.946432	1282	7	-2.5379	0.68853	0.82427	0.999861	18044	1	-2.5379
OSGEPL1	4	0.011907	0.039656	0.935285	1283	3	-1.8505	0.77778	0.77787	0.999861	19218	0	-1.8505
DNAJC21	5	0.011915	0.046464	0.94167	1284	5	-3.0544	0.98809	0.98807	0.999861	22174	0	-3.0544
KIAA1841	16	0.011916	0.075367	0.953167	1285	7	-0.32965	0.26217	0.5664	0.999861	10356	5	-0.32965
OR52K2	9	0.011917	0.060725	0.946432	1286	3	0.63281	0.00063169	0.003955	0.847855	93	6	0.63281
TMC3	9	0.011929	0.060782	0.946432	1287	6	-1.3917	0.18976	0.40484	0.993888	8482	3	-1.3917
DLST	10	0.011933	0.064205	0.946432	1288	8	-2.1452	0.66822	0.83467	0.999861	17760	1	-2.1452
GALNT6	8	0.01196	0.057562	0.946432	1289	6	-2.0658	0.23342	0.4559	0.993888	9633	1	-2.0658
TTC32	10	0.011964	0.064323	0.946432	1290	5	-1.2187	0.18134	0.41271	0.993888	8207	4	-1.2187
TP63	14	0.011965	0.071295	0.946432	1291	6	-1.064	0.35561	0.64809	0.999861	12404	4	-1.064
CCDC183	10	0.011967	0.064334	0.946432	1292	7	-1.5582	0.54321	0.75213	0.999861	15886	2	-1.5582
SPRY4	10	0.011968	0.064339	0.946432	1293	5	-0.61344	0.07021	0.21415	0.981807	4229	5	-0.61344
CHD2	7	0.011984	0.05489	0.94348	1294	4	-2.0565	0.40137	0.60734	0.999861	13350	2	-2.0565
MARK3	10	0.011989	0.064422	0.946432	1295	7	-1.7906	0.2694	0.5163	0.999626	10526	2	-1.7906
ITGA7	16	0.012021	0.07588	0.953167	1296	8	-1.1221	0.30752	0.6173	0.999861	11376	6	-1.1221
RAD51	10	0.012046	0.064656	0.946432	1297	8	-2.7321	0.69519	0.84543	0.999861	18151	1	-2.7321
C19orf68	10	0.012046	0.064656	0.946432	1298	7	-2.8702	0.94487	0.95516	0.999861	21411	1	-2.8702
CT45A1	3	0.012068	0.032039	0.898042	1299	3	-5.074	0.98793	0.98812	0.999861	22169	0	-5.074
LRRC57	8	0.012068	0.058006	0.946432	1300	5	-2.7568	0.72489	0.83545	0.999861	18542	2	-2.7568
TRIAP1	10	0.012077	0.064781	0.946432	1301	4	-0.11069	0.52349	0.73831	0.999861	15548	3	-0.11069
HSPA5	10	0.012094	0.064847	0.946432	1302	8	-2.9848	0.99447	0.99443	0.999861	22327	0	-2.9848
ACOXL	11	0.012113	0.066105	0.946432	1303	6	-0.27207	0.010731	0.050231	0.937213	995	3	-0.27207
PRRT4	9	0.012119	0.061601	0.946432	1304	6	-0.9381	0.2192	0.44449	0.993888	9282	2	-0.9381
MRPL27	7	0.012121	0.055415	0.94348	1305	5	-2.3107	0.35766	0.56943	0.999861	12444	1	-2.3107
SCN1A	19	0.012125	0.080587	0.955459	1306	13	-1.8037	0.95567	0.98847	0.999861	21590	2	-1.8037
ZNF785	7	0.012163	0.055581	0.94348	1307	3	-0.12862	0.28115	0.4841	0.996176	10793	3	-0.12862
COA3	7	0.01217	0.055606	0.94348	1308	5	-2.0284	0.91163	0.91278	0.999861	20952	1	-2.0284
ENTPD8	3	0.012175	0.032295	0.898092	1309	2	-1.9916	0.042602	0.09375	0.958887	2935	1	-1.9916
TRPM2	6	0.012187	0.053762	0.94348	1310	5	-1.8798	0.95381	0.95391	0.999861	21561	0	-1.8798
TBCD	10	0.012197	0.065269	0.946432	1311	3	0.35166	0.052305	0.17459	0.981476	3397	4	0.35166
RAB8B	8	0.012216	0.058588	0.946432	1312	4	-1.0117	0.17376	0.37477	0.993888	7958	4	-1.0117
MOGS	9	0.012216	0.062024	0.946432	1313	6	-1.1618	0.099241	0.26686	0.986881	5431	3	-1.1618
random_ACGATTCCGAGATTAAGACG	1	0.012217	0.012131	0.833765	1314	1	-9.3641	0.98778	0.98781	0.999861	22166	0	-9.3641
FOXC1	10	0.012222	0.065377	0.946432	1315	8	-2.5779	0.71029	0.85168	0.999861	18361	2	-2.5779
AMICA1	17	0.012273	0.077792	0.953167	1316	12	-1.6478	0.64914	0.87732	0.999861	17478	2	-1.6478
ARHGAP9	29	0.012291	0.092592	0.957338	1317	18	-1.1836	0.0026665	0.021773	0.915549	308	8	-1.1836
STOML2	9	0.012308	0.06244	0.946432	1318	7	-2.5261	0.18126	0.39316	0.993888	8204	1	-2.5261
SPATA6	9	0.012308	0.06244	0.946432	1319	5	-2.1507	0.5275	0.73383	0.999861	15610	2	-2.1507
C12orf80	9	0.012308	0.06244	0.946432	1320	6	-1.9192	0.31356	0.55879	0.999861	11502	2	-1.9192
SOCS3	9	0.012314	0.062467	0.946432	1321	7	-2.7621	0.5597	0.76012	0.999861	16137	2	-2.7621
TRPC5OS	23	0.012314	0.086098	0.957028	1322	12	-1.0203	0.056611	0.2329	0.986881	3610	7	-1.0203
BTBD3	23	0.012339	0.086234	0.957028	1323	14	-1.4654	0.50554	0.82117	0.999861	15271	3	-1.4654
KLC1	7	0.012353	0.056286	0.946432	1324	4	-2.2407	0.52836	0.68924	0.999861	15623	2	-2.2407
COL22A1	9	0.012358	0.062659	0.946432	1325	6	-2.0628	0.13514	0.32804	0.993888	6744	1	-2.0628
FBXO3	7	0.012365	0.05633	0.946432	1326	4	-1.5856	0.14541	0.3266	0.993888	7067	2	-1.5856
EDA2R	25	0.012368	0.088509	0.957338	1327	11	-0.61879	0.20392	0.53917	0.999626	8852	8	-0.61879
DNMT3B	19	0.012378	0.081855	0.957028	1328	13	-1.7309	0.23305	0.55261	0.999861	9625	4	-1.7309
SLC4A10	9	0.012422	0.062945	0.946432	1329	7	-1.421	0.82999	0.90492	0.999861	19908	1	-1.421
UNC93B1	10	0.012422	0.066183	0.946432	1330	6	-0.74947	0.033861	0.12281	0.970652	2461	3	-0.74947
SEH1L	10	0.012434	0.066229	0.946432	1331	6	-2.1066	0.59956	0.79202	0.999861	16754	2	-2.1066
ZBTB26	8	0.012441	0.059492	0.946432	1332	5	-0.79528	0.05977	0.17965	0.981807	3762	3	-0.79528
DPEP3	10	0.012443	0.066265	0.946432	1333	8	-1.7631	0.98665	0.98672	0.999861	22144	0	-1.7631
BTNL3	11	0.012445	0.067504	0.946432	1334	9	-2.0142	0.72608	0.87553	0.999861	18557	2	-2.0142
TPM3	23	0.012451	0.086846	0.957028	1335	16	-1.3501	0.58916	0.87127	0.999861	16574	4	-1.3501
KRTAP9-8	4	0.012454	0.041363	0.935285	1336	3	-2.7606	0.28468	0.41731	0.993888	10885	1	-2.7606
random_GGCCTTAGGTTCGTGACCTG	1	0.012491	0.012406	0.833765	1337	1	-9.3506	0.98751	0.98753	0.999861	22157	0	-9.3506
KCTD8	7	0.012502	0.056823	0.946432	1338	5	-1.8174	0.98099	0.98086	0.999861	22033	0	-1.8174
POLR2H	20	0.012522	0.083191	0.957028	1339	10	-0.35601	0.10806	0.34848	0.993888	5766	8	-0.35601
KCTD18	10	0.012545	0.06667	0.946432	1340	7	-1.3097	0.53919	0.7493	0.999861	15823	2	-1.3097
ZC3H12A	9	0.012548	0.06352	0.946432	1341	7	-1.5869	0.41376	0.64076	0.999861	13576	1	-1.5869
CASKIN2	18	0.012555	0.081447	0.956834	1342	12	-1.7005	0.62585	0.86721	0.999861	17133	5	-1.7005
PRKAG2	30	0.012569	0.094423	0.957338	1343	11	0.12633	0.090519	0.34156	0.993888	5135	13	0.12633
KHDC3L	10	0.012569	0.066762	0.946432	1344	7	-0.77464	0.12494	0.31902	0.993888	6386	3	-0.77464
EPM2A	7	0.01257	0.057071	0.946432	1345	5	-2.3075	0.48116	0.6581	0.999861	14860	2	-2.3075
ATG2A	8	0.012571	0.060016	0.946432	1346	4	-0.63807	0.24215	0.46434	0.993888	9858	3	-0.63807
TRPM6	27	0.012597	0.092162	0.957338	1347	19	-0.76535	0.48676	0.82582	0.999861	14954	4	-0.76535
LUM	10	0.012603	0.066901	0.946432	1348	8	-1.4053	0.58367	0.78063	0.999861	16490	2	-1.4053
RAB43	10	0.012604	0.066901	0.946432	1349	6	-1.4593	0.40955	0.65932	0.999861	13519	3	-1.4593
COG7	10	0.012604	0.066901	0.946432	1350	4	0.051275	0.043708	0.15089	0.981292	3001	6	0.051275
CORIN	8	0.01261	0.06018	0.946432	1351	6	-2.5751	0.92929	0.93238	0.999861	21193	1	-2.5751
UBTD2	12	0.012612	0.07097	0.946432	1352	3	0.47077	0.03041	0.12024	0.969793	2273	5	0.47077
C1orf229	8	0.012632	0.060275	0.946432	1353	6	-1.9173	0.78365	0.86984	0.999861	19313	1	-1.9173
ODF3L1	8	0.012632	0.060276	0.946432	1354	7	-1.8147	0.98877	0.98867	0.999861	22182	0	-1.8147
GNB1	6	0.012645	0.0556	0.94348	1355	6	-3.3543	0.98736	0.98738	0.999861	22156	0	-3.3543
RBBP7	22	0.012657	0.086723	0.957028	1356	16	-1.7099	0.8416	0.96437	0.999861	20043	3	-1.7099
IGFALS	9	0.01267	0.064049	0.946432	1357	2	-0.12243	0.31899	0.56328	0.999861	11615	3	-0.12243
SCYL1	6	0.012675	0.055721	0.94348	1358	5	-2.6875	0.95889	0.95889	0.999861	21632	0	-2.6875
ZNF736	10	0.012679	0.067197	0.946432	1359	6	-1.9811	0.36913	0.62664	0.999861	12680	2	-1.9811
RCAN3	30	0.012695	0.095172	0.957338	1360	18	-1.424	0.4416	0.80352	0.999861	14138	7	-1.424
PRR19	9	0.012717	0.064251	0.946432	1361	5	-2.1368	0.4308	0.65471	0.999861	13914	3	-2.1368
CDH10	8	0.012728	0.060671	0.946432	1362	3	0.18117	0.076576	0.21485	0.981807	4549	4	0.18117
RPAP2	7	0.012757	0.057719	0.946432	1363	6	-2.4005	0.65263	0.77818	0.999861	17515	1	-2.4005
CENPC	7	0.012818	0.057927	0.946432	1364	6	-2.1902	0.84162	0.86717	0.999861	20044	1	-2.1902
MARCH8	11	0.012822	0.069212	0.946432	1365	7	-1.1115	0.087537	0.26112	0.986881	5011	2	-1.1115
IRF2BPL	12	0.012853	0.072083	0.946432	1366	7	-1.4097	0.99525	0.99518	0.999861	22342	0	-1.4097
ADAMTS9	10	0.012868	0.067969	0.946432	1367	6	-1.8704	0.31201	0.56434	0.999861	11474	3	-1.8704
KANSL2	9	0.01287	0.064902	0.946432	1368	4	-0.17434	0.11976	0.3056	0.993888	6194	4	-0.17434
MYBL1	9	0.012886	0.064977	0.946432	1369	6	-1.1999	0.22117	0.44709	0.993888	9332	2	-1.1999
CAGE1	11	0.012911	0.069623	0.946432	1370	4	-0.71241	0.24198	0.50529	0.99878	9851	4	-0.71241
LMOD3	9	0.012935	0.065176	0.946432	1371	6	-1.9186	0.33343	0.57509	0.999861	11967	3	-1.9186
TNIP3	16	0.012937	0.080319	0.95415	1372	6	-0.33731	0.010391	0.056672	0.937213	960	9	-0.33731
OGFRL1	3	0.012942	0.03422	0.908217	1373	3	-4.0443	0.98706	0.98722	0.999861	22149	0	-4.0443
C1orf86	27	0.012952	0.094196	0.957338	1374	17	-1.3827	0.16646	0.48743	0.996963	7723	6	-1.3827
random_ACTCCGGGACCCATGGACGG	1	0.012974	0.012892	0.833765	1375	1	-9.3278	0.98703	0.98704	0.999861	22148	0	-9.3278
LIG4	23	0.012978	0.089849	0.957338	1376	11	-1.3386	0.38041	0.72879	0.999861	12967	6	-1.3386
COMMD5	18	0.01299	0.083776	0.957028	1377	11	-1.4266	0.10834	0.33912	0.993888	5775	6	-1.4266
ZNF566	15	0.013026	0.078876	0.953649	1378	11	-1.9307	0.92185	0.97152	0.999861	21105	2	-1.9307
P2RX7	9	0.013036	0.065609	0.946432	1379	6	-2.7576	0.97247	0.97237	0.999861	21862	0	-2.7576
PIGZ	8	0.013041	0.061955	0.946432	1380	7	-2.3818	0.005045	0.023435	0.915549	525	1	-2.3818
NAV2	30	0.013053	0.097322	0.957338	1381	19	-1.412	0.71413	0.93923	0.999861	18415	7	-1.412
DTNBP1	7	0.013095	0.058958	0.946432	1382	6	-1.4305	0.92865	0.92855	0.999861	21187	0	-1.4305
PCOLCE2	9	0.013127	0.066034	0.946432	1383	7	-1.8069	0.5509	0.75296	0.999861	15998	2	-1.8069
NPEPL1	10	0.013134	0.069037	0.946432	1384	4	0.42457	0.055444	0.18314	0.981807	3562	5	0.42457
FMR1	9	0.013135	0.066069	0.946432	1385	2	1.3106	0.013091	0.054715	0.937213	1194	6	1.3106
ABCA12	19	0.013136	0.085791	0.957028	1386	12	-0.74928	0.098713	0.32726	0.993888	5418	6	-0.74928
NKAIN4	11	0.013137	0.070672	0.946432	1387	9	-2.0621	0.8122	0.90778	0.999861	19680	1	-2.0621
LOC101927572	11	0.013142	0.07069	0.946432	1388	7	-2.0782	0.51735	0.75013	0.999861	15456	3	-2.0782
EN1	7	0.013149	0.059134	0.946432	1389	6	-2.708	0.88775	0.89465	0.999861	20624	1	-2.708
TMEM63A	8	0.013193	0.062553	0.946432	1390	7	-1.4095	0.56286	0.73656	0.999861	16180	1	-1.4095
random_GTCTACCCCCGCCGCGTGCA	1	0.013213	0.013114	0.833765	1391	1	-9.3163	0.98679	0.98679	0.999861	22145	0	-9.3163
NR2F6	7	0.013216	0.059387	0.946432	1392	4	-1.954	0.34994	0.56094	0.999861	12284	2	-1.954
ZNF282	10	0.013227	0.069419	0.946432	1393	5	-1.6383	0.57289	0.77306	0.999861	16325	2	-1.6383
TBX20	11	0.013249	0.071167	0.946432	1394	5	-0.274	0.057242	0.18878	0.981807	3643	5	-0.274
DGKG	10	0.013262	0.06957	0.946432	1395	8	-2.5011	0.99724	0.99723	0.999861	22377	0	-2.5011
CDH17	19	0.013265	0.086444	0.957028	1396	10	-1.2349	0.24316	0.56462	0.999861	9879	6	-1.2349
RILPL1	8	0.013268	0.062872	0.946432	1397	6	-1.8889	0.29085	0.51196	0.999442	11020	2	-1.8889
OSGIN2	15	0.013279	0.080178	0.95415	1398	8	-1.2535	0.18318	0.45439	0.993888	8262	3	-1.2535
KRTCAP3	11	0.013284	0.071321	0.946432	1399	8	-1.858	0.69508	0.85843	0.999861	18147	1	-1.858
MZB1	11	0.013285	0.071323	0.946432	1400	6	-1.0382	0.37416	0.63537	0.999861	12808	3	-1.0382
NDRG3	12	0.013298	0.074213	0.953091	1401	9	-2.752	0.91503	0.95957	0.999861	20999	2	-2.752
ZNF750	10	0.013335	0.069873	0.946432	1402	6	-1.7081	0.066691	0.207	0.981807	4089	3	-1.7081
PHPT1	9	0.013345	0.066981	0.946432	1403	8	-2.1008	0.93667	0.94372	0.999861	21290	1	-2.1008
HIST1H2BE	11	0.013357	0.071647	0.946432	1404	6	-1.4685	0.052931	0.17791	0.981476	3429	3	-1.4685
DDX56	10	0.013365	0.070002	0.946432	1405	6	-1.6525	0.27088	0.51796	0.999626	10558	2	-1.6525
SLC17A3	7	0.013374	0.059939	0.946432	1406	4	-1.4332	0.30769	0.51391	0.999626	11383	3	-1.4332
SERTM1	11	0.013392	0.071795	0.946432	1407	8	-1.2788	0.21823	0.47303	0.994124	9271	3	-1.2788
OR4L1	9	0.013393	0.067183	0.946432	1408	4	-1.7518	0.53519	0.74002	0.999861	15747	3	-1.7518
RNASE1	17	0.013393	0.083457	0.957028	1409	13	-1.8541	0.63906	0.87151	0.999861	17335	2	-1.8541
NUS1	10	0.013444	0.0703	0.946432	1410	6	-1.3321	0.32476	0.5785	0.999861	11767	2	-1.3321
TMEM120B	10	0.013444	0.0703	0.946432	1411	6	-1.4625	0.43599	0.67728	0.999861	14021	1	-1.4625
ATP6V1B2	9	0.013447	0.067407	0.946432	1412	7	-2.6362	0.82291	0.90261	0.999861	19818	1	-2.6362
NPVF	4	0.013458	0.04438	0.94167	1413	1	0.237	0.032834	0.082961	0.950853	2415	3	0.237
MTRNR2L6	6	0.013476	0.058836	0.946432	1414	5	-2.4921	0.86803	0.87037	0.999861	20351	1	-2.4921
NAAA	9	0.013501	0.067641	0.946432	1415	8	-3.0828	0.99788	0.99788	0.999861	22398	0	-3.0828
SEPT8	17	0.013501	0.084014	0.957028	1416	12	-1.4728	0.68083	0.8901	0.999861	17941	2	-1.4728
TAZ	10	0.013504	0.070544	0.946432	1417	7	-2.0925	0.52592	0.73997	0.999861	15585	2	-2.0925
STXBP3	6	0.013524	0.059026	0.946432	1418	3	-1.9101	0.8879	0.88813	0.999861	20626	1	-1.9101
AKT3	10	0.01354	0.070695	0.946432	1419	7	-1.7454	0.39419	0.64885	0.999861	13243	3	-1.7454
BPIFB6	11	0.013558	0.072534	0.946432	1420	8	-2.3608	0.73608	0.87901	0.999861	18679	1	-2.3608
IRF8	11	0.013566	0.07257	0.946432	1421	8	-0.93552	0.2463	0.50969	0.999442	9969	2	-0.93552
LINC01272	8	0.013568	0.064106	0.946432	1422	5	-2.0017	0.59847	0.75667	0.999861	16732	2	-2.0017
SCARB1	11	0.01357	0.072585	0.946432	1423	6	-0.57005	0.054619	0.18219	0.981807	3525	3	-0.57005
LILRB4	9	0.013592	0.068045	0.946432	1424	7	-1.9228	0.71103	0.83603	0.999861	18378	2	-1.9228
random_TGATCGGGACGGTTCAAAGC	1	0.013606	0.01351	0.838279	1425	1	-9.2953	0.98639	0.98641	0.999861	22139	0	-9.2953
MUC12	9	0.013622	0.068173	0.946432	1426	4	-0.99176	0.08581	0.23859	0.986881	4936	5	-0.99176
BRK1	8	0.013632	0.064337	0.946432	1427	7	-1.2239	0.96265	0.96258	0.999861	21696	0	-1.2239
RPL24	5	0.013636	0.052482	0.94348	1428	3	-1.4865	0.20672	0.36788	0.993888	8922	2	-1.4865
random_GCCGTCGAGGGTAAACGAGA	1	0.013688	0.01359	0.838279	1429	1	-9.2906	0.98631	0.98632	0.999861	22137	0	-9.2906
UBA2	11	0.013701	0.073174	0.94972	1430	7	-2.1096	0.4217	0.68018	0.999861	13739	2	-2.1096
LOC101927322	10	0.013724	0.071447	0.946432	1431	6	-1.6742	0.6276	0.81204	0.999861	17162	2	-1.6742
EIF4G1	33	0.013725	0.10403	0.957338	1432	16	-0.17693	0.090119	0.34764	0.993888	5112	10	-0.17693
ZSWIM1	7	0.013751	0.061238	0.946432	1433	5	-2.0345	0.74045	0.82559	0.999861	18729	1	-2.0345
C22orf46	8	0.013751	0.064806	0.946432	1434	5	-1.9793	0.96323	0.9632	0.999861	21714	0	-1.9793
XRN1	12	0.013781	0.076522	0.953167	1435	10	-1.7473	0.34443	0.62203	0.999861	12189	2	-1.7473
PELI2	10	0.013797	0.071735	0.946432	1436	7	-1.4247	0.21075	0.44791	0.993888	9048	3	-1.4247
NPAS2	5	0.013808	0.053102	0.94348	1437	2	-0.61727	0.29794	0.45175	0.993888	11200	1	-0.61727
RPS5	6	0.013819	0.060173	0.946432	1438	3	-1.476	0.46487	0.62052	0.999861	14567	2	-1.476
FCHO1	21	0.013831	0.092698	0.957338	1439	14	-1.8997	0.78952	0.94621	0.999861	19388	3	-1.8997
TEX101	17	0.013834	0.085689	0.957028	1440	10	-0.95215	0.36339	0.67888	0.999861	12565	5	-0.95215
GLB1L3	9	0.013854	0.069185	0.946432	1441	7	-1.4354	0.79434	0.88419	0.999861	19455	2	-1.4354
PSME4	9	0.013866	0.069244	0.946432	1442	6	-1.0658	0.27057	0.51159	0.999442	10548	1	-1.0658
RNF13	12	0.013869	0.076936	0.953167	1443	7	-2.2968	0.86827	0.93874	0.999861	20354	2	-2.2968
CAMKK2	22	0.013883	0.093282	0.957338	1444	14	-1.6129	0.10029	0.34051	0.993888	5475	3	-1.6129
STON1-GTF2A1L	24	0.013889	0.096463	0.957338	1445	11	-0.36361	0.21058	0.54458	0.99974	9041	7	-0.36361
random_GCGTCAGGTTCCTTTACGGA	1	0.01389	0.013799	0.841768	1446	1	-9.2811	0.98611	0.98611	0.999861	22134	0	-9.2811
LYN	9	0.013893	0.069375	0.946432	1447	7	-1.4348	0.30307	0.55028	0.999772	11296	1	-1.4348
DPT	8	0.01391	0.065434	0.946432	1448	7	-3.0335	0.96835	0.96825	0.999861	21787	0	-3.0335
TMPRSS11B	10	0.013913	0.072209	0.946432	1449	7	-2.2834	0.52592	0.73997	0.999861	15587	2	-2.2834
PCDHGA2	8	0.013916	0.06546	0.946432	1450	7	-2.9546	0.98094	0.98089	0.999861	22031	0	-2.9546
ILF2	6	0.013919	0.060563	0.946432	1451	6	-1.445	0.98608	0.98616	0.999861	22133	0	-1.445
TMEM63C	6	0.013921	0.060578	0.946432	1452	4	-1.9064	0.90948	0.90961	0.999861	20929	0	-1.9064
TAB2	9	0.013923	0.069489	0.946432	1453	7	-1.8034	0.8144	0.897	0.999861	19707	1	-1.8034
OR10Q1	10	0.013933	0.072284	0.946432	1454	7	-2.4418	0.54489	0.7533	0.999861	15924	2	-2.4418
ANGPTL5	5	0.013942	0.053554	0.94348	1455	4	-2.2837	0.64875	0.70783	0.999861	17455	1	-2.2837
ARGLU1	10	0.013966	0.072415	0.946432	1456	8	-1.8059	0.86074	0.9268	0.999861	20279	2	-1.8059
ZNF69	11	0.013991	0.074451	0.953167	1457	8	-2.2172	0.62285	0.81343	0.999861	17095	2	-2.2172
NMT1	6	0.013996	0.060864	0.946432	1458	1	-0.070882	0.15704	0.31581	0.993888	7413	2	-0.070882
SHC4	11	0.014006	0.074523	0.953167	1459	5	-1.795	0.84654	0.92289	0.999861	20107	2	-1.795
BCAN	10	0.014019	0.072637	0.946432	1460	6	-0.60718	0.081291	0.23633	0.986881	4757	2	-0.60718
TENM1	9	0.014036	0.069959	0.946432	1461	8	-1.2181	0.66026	0.81	0.999861	17617	1	-1.2181
FCN3	7	0.014044	0.062306	0.946432	1462	6	-1.7861	0.98904	0.98892	0.999861	22187	0	-1.7861
VPS37B	12	0.014049	0.07781	0.953167	1463	9	-0.027185	0.28486	0.56229	0.999861	10890	3	-0.027185
TLCD1	15	0.014053	0.084143	0.957028	1464	10	-0.69538	0.47336	0.75587	0.999861	14719	5	-0.69538
RBMS2	8	0.014053	0.066001	0.946432	1465	4	-1.5699	0.33033	0.55031	0.999772	11897	3	-1.5699
THAP4	18	0.014079	0.089609	0.957338	1466	12	-1.1932	0.039118	0.16525	0.981476	2740	4	-1.1932
RPS6KB1	8	0.014111	0.066237	0.946432	1467	5	-2.2525	0.79617	0.87341	0.999861	19486	1	-2.2525
TIGD2	8	0.014164	0.066482	0.946432	1468	3	0.35798	0.066816	0.19679	0.981807	4092	5	0.35798
CNDP2	18	0.014165	0.090061	0.957338	1469	12	-0.94218	0.10487	0.33193	0.993888	5645	5	-0.94218
YWHAE	10	0.014167	0.073179	0.94972	1470	6	-2.2851	0.80449	0.89516	0.999861	19589	1	-2.2851
PRG2	11	0.014167	0.075238	0.953167	1471	9	-2.9484	0.72608	0.87553	0.999861	18556	1	-2.9484
HMX2	11	0.014168	0.075243	0.953167	1472	7	-1.8495	0.33655	0.59924	0.999861	12030	4	-1.8495
FAM117A	11	0.014195	0.075361	0.953167	1473	4	0.29616	0.11728	0.31498	0.993888	6111	5	0.29616
UAP1	9	0.014197	0.070642	0.946432	1474	6	-1.5862	0.52511	0.73192	0.999861	15576	2	-1.5862
AZIN2	9	0.014212	0.070705	0.946432	1475	7	-2.5085	0.72963	0.84607	0.999861	18606	1	-2.5085
ZC3H10	9	0.014218	0.070728	0.946432	1476	4	-1.8413	0.40256	0.63159	0.999861	13376	2	-1.8413
ABCG5	8	0.014266	0.066896	0.946432	1477	5	-2.4656	0.95548	0.95542	0.999861	21589	0	-2.4656
DSG1	5	0.014275	0.054723	0.94348	1478	2	-0.12143	0.051014	0.13189	0.973564	3330	3	-0.12143
R3HDM2	5	0.014275	0.054723	0.94348	1479	3	-2.3848	0.27106	0.42689	0.993888	10567	1	-2.3848
GTF2H4	3	0.014281	0.037552	0.933692	1480	2	-4.7717	0.68071	0.68037	0.999861	17939	0	-4.7717
SPCS1	6	0.014326	0.062147	0.946432	1481	5	-2.6659	0.98159	0.98169	0.999861	22048	0	-2.6659
RAB38	11	0.014352	0.076055	0.953167	1482	9	-1.5124	0.8513	0.92515	0.999861	20160	1	-1.5124
EIF6	15	0.014353	0.08561	0.957028	1483	10	-1.7163	0.33775	0.64355	0.999861	12054	3	-1.7163
OR1D2	10	0.014363	0.073989	0.953065	1484	8	-1.7162	0.91969	0.9452	0.999861	21070	1	-1.7162
ADPRM	6	0.014378	0.062353	0.946432	1485	5	-2.9291	0.98268	0.98278	0.999861	22074	0	-2.9291
CCDC144NL	9	0.014394	0.071501	0.946432	1486	6	-1.9917	0.36695	0.60252	0.999861	12636	2	-1.9917
TMED2	9	0.014396	0.071508	0.946432	1487	7	-3.2649	0.98968	0.98969	0.999861	22213	0	-3.2649
SLC9A3R2	17	0.01441	0.088568	0.957338	1488	9	-1.0548	0.49919	0.78695	0.999861	15174	5	-1.0548
RHOF	9	0.014412	0.071575	0.946432	1489	8	-1.2609	0.87002	0.91584	0.999861	20373	1	-1.2609
ALG12	9	0.014437	0.071679	0.946432	1490	7	-2.4794	0.70473	0.83272	0.999861	18275	1	-2.4794
MAD2L1	10	0.014468	0.074392	0.953167	1491	8	-0.54303	0.58233	0.77969	0.999861	16473	2	-0.54303
OR6C6	8	0.014469	0.067737	0.946432	1492	5	-0.98388	0.040975	0.13231	0.973641	2851	3	-0.98388
MSANTD3-TMEFF1	9	0.014476	0.071849	0.946432	1493	7	-1.9696	0.10335	0.27535	0.989054	5588	1	-1.9696
SPINT1	20	0.014481	0.093628	0.957338	1494	8	-0.26048	0.22746	0.54806	0.99974	9490	8	-0.26048
SNAI1	12	0.014497	0.079912	0.95415	1495	10	-2.0907	0.96918	0.97697	0.999861	21800	1	-2.0907
PRMT3	8	0.014504	0.067871	0.946432	1496	7	-2.5434	0.99003	0.98996	0.999861	22225	0	-2.5434
CIITA	7	0.014506	0.063978	0.946432	1497	5	-2.5763	0.89721	0.90143	0.999861	20754	1	-2.5763
OR2W5	8	0.014527	0.067951	0.946432	1498	5	-1.8464	0.24572	0.46782	0.993888	9949	2	-1.8464
DENND4C	10	0.014548	0.074696	0.953167	1499	6	-2.038	0.79833	0.89202	0.999861	19518	2	-2.038
TMEM147	8	0.014552	0.068054	0.946432	1500	6	-1.9088	0.14479	0.32938	0.993888	7051	2	-1.9088
MEP1B	6	0.01456	0.06306	0.946432	1501	5	-2.375	0.50229	0.65083	0.999861	15223	1	-2.375
MAOB	12	0.014571	0.080285	0.95415	1502	6	-0.48737	0.10704	0.30322	0.993888	5726	5	-0.48737
CRAT	10	0.014575	0.074812	0.953167	1503	5	-1.4803	0.36195	0.61896	0.999861	12524	3	-1.4803
RBPJ	23	0.01458	0.098793	0.957338	1504	16	-1.657	0.49808	0.81658	0.999861	15154	3	-1.657
RSG1	9	0.014584	0.072342	0.946432	1505	8	-2.9148	0.99339	0.99339	0.999861	22299	0	-2.9148
FERMT1	9	0.014589	0.072363	0.946432	1506	8	-1.8248	0.30307	0.55028	0.999772	11297	1	-1.8248
TAGLN	11	0.014594	0.077105	0.953167	1507	8	-2.6606	0.44486	0.70149	0.999861	14204	3	-2.6606
ZNF786	11	0.014611	0.077182	0.953167	1508	7	-2.3294	0.89992	0.95067	0.999861	20805	1	-2.3294
CCDC166	7	0.014617	0.064391	0.946432	1509	4	-1.2444	0.57941	0.72477	0.999861	16430	2	-1.2444
PSMA3	8	0.01462	0.068319	0.946432	1510	6	-1.6223	0.30627	0.52695	0.999626	11363	2	-1.6223
DIS3L	20	0.014621	0.094351	0.957338	1511	14	-1.4255	0.53342	0.82437	0.999861	15713	5	-1.4255
SH2D1B	9	0.014642	0.072607	0.946432	1512	8	-2.3139	0.99292	0.99292	0.999861	22289	0	-2.3139
DCDC2	11	0.014649	0.077364	0.953167	1513	9	-2.0261	0.98761	0.98765	0.999861	22161	0	-2.0261
CYP2R1	9	0.014658	0.072673	0.946432	1514	7	-1.8214	0.76021	0.86354	0.999861	18993	1	-1.8214
RAET1E	15	0.014661	0.087153	0.957028	1515	9	-1.7933	0.27147	0.57115	0.999861	10581	3	-1.7933
SEPT4	37	0.014671	0.11315	0.958464	1516	23	-1.2082	0.78813	0.9687	0.999861	19375	8	-1.2082
NFRKB	19	0.014674	0.093498	0.957338	1517	12	-1.9335	0.42965	0.74934	0.999861	13896	5	-1.9335
CITED4	9	0.014678	0.072755	0.946957	1518	8	-1.4193	0.76983	0.86924	0.999861	19118	1	-1.4193
CSRP3	4	0.014701	0.04818	0.94167	1519	3	-2.9989	0.7966	0.79663	0.999861	19489	0	-2.9989
SYPL1	15	0.01473	0.0875	0.957028	1520	9	-2.1238	0.89092	0.96409	0.999861	20666	3	-2.1238
PLCH2	10	0.014731	0.075419	0.953167	1521	5	-0.78245	0.61852	0.80555	0.999861	17033	3	-0.78245
TAAR1	6	0.014739	0.063755	0.946432	1522	4	-1.4442	0.14775	0.30277	0.993888	7127	1	-1.4442
TERT	8	0.014754	0.068856	0.946432	1523	6	-2.5906	0.42575	0.64141	0.999861	13815	2	-2.5906
BTBD9	19	0.014783	0.094021	0.957338	1524	10	-0.19183	0.10257	0.33635	0.993888	5559	7	-0.19183
BBIP1	13	0.014798	0.083012	0.957028	1525	7	-1.0577	0.72982	0.88655	0.999861	18609	2	-1.0577
PKHD1	7	0.014806	0.065045	0.946432	1526	3	-1.3342	0.21865	0.41244	0.993888	9275	2	-1.3342
TAF6L	9	0.014812	0.07335	0.950236	1527	7	-1.5766	0.41237	0.63958	0.999861	13554	1	-1.5766
TMEM2	9	0.014821	0.073377	0.950236	1528	7	-2.821	0.99242	0.99243	0.999861	22275	0	-2.821
DPP6	26	0.014866	0.10414	0.957338	1529	15	-1.3824	0.75007	0.94586	0.999861	18860	5	-1.3824
FZD4	9	0.014867	0.073575	0.950236	1530	4	-0.64579	0.49667	0.70869	0.999861	15126	3	-0.64579
random_GAAACTCTCCCACTCATGTA	1	0.01487	0.014775	0.841768	1531	1	-9.2427	0.98513	0.98514	0.999861	22117	0	-9.2427
MRPS24	9	0.014882	0.073642	0.950236	1532	5	-1.4085	0.45471	0.67417	0.999861	14393	3	-1.4085
TNFAIP6	8	0.014884	0.069388	0.946432	1533	5	-1.4685	0.010068	0.043215	0.937213	933	2	-1.4685
SRGAP1	8	0.014906	0.069481	0.946432	1534	4	-1.6129	0.32966	0.54966	0.999772	11888	2	-1.6129
HGD	8	0.014906	0.069481	0.946432	1535	4	-0.92607	0.32618	0.54635	0.99974	11804	3	-0.92607
CBL	6	0.014909	0.064413	0.946432	1536	5	-2.7853	0.83058	0.84222	0.999861	19918	1	-2.7853
NOP2	7	0.014935	0.065496	0.946432	1537	5	-1.7782	0.52836	0.68924	0.999861	15624	1	-1.7782
MYCBP	11	0.014941	0.078601	0.953649	1538	6	-1.8717	0.41533	0.67421	0.999861	13612	2	-1.8717
ARHGAP24	33	0.014959	0.11143	0.958464	1539	19	-1.0505	0.07566	0.30993	0.993888	4504	7	-1.0505
ACTR2	8	0.014975	0.069742	0.946432	1540	5	-1.7276	0.29757	0.51838	0.999626	11189	3	-1.7276
ZNF676	8	0.014975	0.069742	0.946432	1541	6	-2.9985	0.87924	0.9035	0.999861	20510	1	-2.9985
KIF12	7	0.014991	0.065687	0.946432	1542	4	-1.6979	0.69204	0.8087	0.999861	18098	2	-1.6979
PRKAB1	7	0.014997	0.065706	0.946432	1543	5	-1.5253	0.62754	0.75946	0.999861	17160	2	-1.5253
ZNF850	8	0.015033	0.069965	0.946432	1544	5	-2.1355	0.67224	0.80099	0.999861	17827	2	-2.1355
random_GCCCAGGGCCCACCCCTGAA	1	0.015047	0.014948	0.841768	1545	1	-9.2378	0.98495	0.98495	0.999861	22113	0	-9.2378
SLC29A1	17	0.015055	0.091729	0.957338	1546	9	-0.60405	0.1529	0.41822	0.993888	7280	6	-0.60405
LANCL1	10	0.015055	0.076747	0.953167	1547	5	-1.5326	0.24127	0.48372	0.996176	9835	2	-1.5326
ACBD3	10	0.015072	0.076817	0.953167	1548	8	-1.9526	0.23155	0.47232	0.994124	9592	2	-1.9526
MPP4	8	0.015077	0.070146	0.946432	1549	3	-0.71415	0.16652	0.36358	0.993888	7729	4	-0.71415
random_CCTGTGGAGACTCCATTCGT	1	0.015081	0.014985	0.841768	1550	1	-2.3461	0.98492	0.98491	0.999861	22110	0	-2.3461
C12orf10	11	0.015086	0.079229	0.95415	1551	5	-0.33186	0.16399	0.39085	0.993888	7641	5	-0.33186
HOXC13	8	0.015092	0.070197	0.946432	1552	4	-1.6874	0.096688	0.24981	0.986881	5346	2	-1.6874
PRIM2	14	0.015095	0.086274	0.957028	1553	9	-2.1856	0.85074	0.94639	0.999861	20153	3	-2.1856
ZFYVE27	17	0.015098	0.091942	0.957338	1554	13	-1.4553	0.64855	0.87698	0.999861	17454	4	-1.4553
FAM92B	10	0.015117	0.076989	0.953167	1555	7	-2.6017	0.56723	0.76904	0.999861	16238	1	-2.6017
SEPT10	9	0.015137	0.074682	0.953167	1556	4	-1.3223	0.13057	0.32135	0.993888	6594	2	-1.3223
PDXP	10	0.015148	0.077122	0.953167	1557	5	-1.4967	0.4634	0.69625	0.999861	14540	3	-1.4967
KRT75	10	0.01517	0.077226	0.953167	1558	8	-2.1516	0.68331	0.8406	0.999861	17974	2	-2.1516
SERPINB3	9	0.015182	0.074872	0.953167	1559	5	-2.39	0.55795	0.75866	0.999861	16111	3	-2.39
SEMA4B	19	0.015205	0.096182	0.957338	1560	10	-0.54304	0.22573	0.54394	0.99974	9445	5	-0.54304
ZFYVE21	12	0.015209	0.083211	0.957028	1561	9	-1.6325	0.98772	0.98773	0.999861	22162	1	-1.6325
GBA3	9	0.015215	0.075	0.953167	1562	8	-1.1806	0.33343	0.57509	0.999861	11968	1	-1.1806
UTP18	8	0.015215	0.070699	0.946432	1563	6	-1.3871	0.71898	0.83143	0.999861	18478	1	-1.3871
CASC3	10	0.015224	0.077446	0.953167	1564	7	-1.7108	0.57379	0.77371	0.999861	16341	2	-1.7108
LRRC20	31	0.015237	0.11149	0.958464	1565	10	0.76324	0.032609	0.16929	0.981476	2400	11	0.76324
NOX3	9	0.015238	0.075098	0.953167	1566	7	-2.5617	0.92483	0.93733	0.999861	21133	1	-2.5617
HTRA2	11	0.015252	0.079953	0.95415	1567	9	-2.7586	0.49939	0.73965	0.999861	15177	2	-2.7586
CSNK1E	13	0.015275	0.085082	0.957028	1568	8	-2.4103	0.9438	0.9747	0.999861	21392	1	-2.4103
FDXR	20	0.015277	0.097798	0.957338	1569	8	-0.96503	0.16501	0.45464	0.993888	7666	8	-0.96503
ZFR2	8	0.015284	0.07098	0.946432	1570	4	-0.43344	0.21818	0.44094	0.993888	9267	3	-0.43344
ZNF695	11	0.015302	0.080184	0.95415	1571	4	-0.44085	0.47521	0.72571	0.999861	14747	3	-0.44085
LUZP4	12	0.015304	0.083636	0.957028	1572	7	-0.76759	0.61695	0.82177	0.999861	17008	3	-0.76759
ZNF652	20	0.015309	0.097961	0.957338	1573	15	-1.4822	0.16897	0.46082	0.993888	7821	3	-1.4822
CEACAM20	7	0.015313	0.066846	0.946432	1574	5	-1.4886	0.90898	0.91056	0.999861	20920	1	-1.4886
ZNF878	10	0.015336	0.077889	0.953167	1575	5	-0.5991	0.054312	0.18002	0.981807	3508	4	-0.5991
PIGV	11	0.015358	0.080405	0.95415	1576	9	-1.7887	0.86681	0.93283	0.999861	20336	2	-1.7887
PHF20L1	8	0.015402	0.071431	0.946432	1577	5	-1.8953	0.36478	0.58341	0.999861	12593	3	-1.8953
LAYN	11	0.015419	0.08067	0.955459	1578	6	-1.7321	0.77697	0.89376	0.999861	19205	1	-1.7321
GSG2	9	0.015425	0.075872	0.953167	1579	7	-2.1568	0.46694	0.68425	0.999861	14607	1	-2.1568
CPXM2	9	0.015425	0.075872	0.953167	1580	7	-2.7521	0.78683	0.87954	0.999861	19357	2	-2.7521
IFNB1	9	0.015425	0.075872	0.953167	1581	5	-1.2783	0.10487	0.27845	0.989054	5644	3	-1.2783
CAV1	21	0.015428	0.10076	0.957338	1582	15	-0.95966	0.15947	0.4519	0.993888	7494	6	-0.95966
ST8SIA3	10	0.015429	0.078266	0.953338	1583	7	-2.2496	0.48769	0.71308	0.999861	14974	2	-2.2496
OR52E2	7	0.015456	0.067376	0.946432	1584	3	-0.17972	0.054175	0.15521	0.981292	3502	3	-0.17972
CACTIN	9	0.015488	0.076145	0.953167	1585	5	-1.5096	0.38066	0.61373	0.999861	12976	3	-1.5096
TAAR6	9	0.015492	0.076168	0.953167	1586	6	-2.0618	0.30825	0.55447	0.999861	11397	3	-2.0618
ERP44	10	0.015503	0.078557	0.953649	1587	8	-1.5813	0.9648	0.96668	0.999861	21737	1	-1.5813
FAM186A	8	0.015509	0.071865	0.946432	1588	7	-2.1493	0.83823	0.88694	0.999861	20004	1	-2.1493
DEC1	7	0.015509	0.067562	0.946432	1589	5	-1.3842	0.068855	0.18497	0.981807	4166	2	-1.3842
SKA2	8	0.015518	0.071893	0.946432	1590	6	-1.8217	0.36249	0.58126	0.999861	12536	2	-1.8217
ZNF606	7	0.015524	0.067608	0.946432	1591	4	-1.0649	0.01974	0.070421	0.944364	1643	3	-1.0649
RALGDS	36	0.015524	0.11745	0.959289	1592	15	0.19579	0.057792	0.2637	0.986881	3676	14	0.19579
ZBTB49	9	0.015528	0.076312	0.953167	1593	7	-3.6275	0.96218	0.9622	0.999861	21689	1	-3.6275
FAM151A	10	0.015539	0.078698	0.953649	1594	5	-1.34	0.20689	0.44335	0.993888	8931	3	-1.34
DNAJB7	10	0.015543	0.078713	0.953649	1595	6	-1.6851	0.41435	0.66257	0.999861	13590	3	-1.6851
NYAP2	9	0.015543	0.07638	0.953167	1596	6	-2.0565	0.49705	0.70898	0.999861	15135	2	-2.0565
FZD10	8	0.015555	0.072048	0.946432	1597	6	-2.2926	0.88767	0.90745	0.999861	20622	1	-2.2926
SHFM1	6	0.015558	0.066913	0.946432	1598	6	-2.559	0.98444	0.98456	0.999861	22103	0	-2.559
random_ACGTACGACGCGTCCTACCG	1	0.015569	0.015467	0.841768	1599	1	-9.2206	0.98443	0.98444	0.999861	22102	0	-9.2206
LAMP3	8	0.015617	0.072301	0.946432	1600	5	-1.1434	0.12129	0.29112	0.993888	6259	2	-1.1434
VSIG10L	9	0.015618	0.076704	0.953167	1601	5	-1.4809	0.22686	0.45463	0.993888	9475	4	-1.4809
NOL10	9	0.015618	0.076704	0.953167	1602	6	-1.9609	0.43397	0.65729	0.999861	13978	2	-1.9609
NUDT7	12	0.015633	0.085147	0.957028	1603	7	-2.2143	0.61716	0.82188	0.999861	17012	3	-2.2143
DPEP2	8	0.015638	0.072378	0.946432	1604	5	-1.0353	0.50027	0.70253	0.999861	15188	2	-1.0353
SNRNP25	10	0.015644	0.079115	0.95415	1605	8	-2.1645	0.66421	0.8331	0.999861	17695	2	-2.1645
PCGF5	22	0.015648	0.10265	0.957338	1606	9	-0.58957	0.20687	0.53088	0.999626	8928	9	-0.58957
random_GACAGGTAACAAATAGGATC	1	0.015654	0.015557	0.841768	1607	1	-9.2181	0.98435	0.98436	0.999861	22101	0	-9.2181
PLXNB1	19	0.01568	0.098535	0.957338	1608	14	-1.5668	0.91503	0.97834	0.999861	20998	2	-1.5668
OSMR	12	0.015682	0.085369	0.957028	1609	9	-1.7637	0.77313	0.90623	0.999861	19168	1	-1.7637
CRHBP	9	0.01571	0.07711	0.953167	1610	7	-1.3768	0.26679	0.5068	0.99878	10466	1	-1.3768
RASL10A	3	0.015742	0.041156	0.935285	1611	3	-3.1002	0.98426	0.98443	0.999861	22100	0	-3.1002
FBXL13	17	0.015745	0.09515	0.957338	1612	6	0.14383	0.20534	0.49901	0.998711	8889	7	0.14383
SCNN1G	10	0.015748	0.079533	0.95415	1613	5	-1.5961	0.37241	0.63014	0.999861	12772	2	-1.5961
RASL11B	9	0.015751	0.077282	0.953167	1614	6	-1.7925	0.29388	0.54097	0.999626	11096	1	-1.7925
VPS33B	9	0.015763	0.077331	0.953167	1615	6	-1.8064	0.26116	0.49942	0.998711	10332	2	-1.8064
TAS2R42	9	0.015773	0.077375	0.953167	1616	6	-2.0176	0.67277	0.81623	0.999861	17837	2	-2.0176
TRIP13	9	0.015794	0.07746	0.953167	1617	6	-1.9523	0.85413	0.91121	0.999861	20197	1	-1.9523
MAGIX	10	0.015795	0.079726	0.95415	1618	8	-2.2712	0.84002	0.91448	0.999861	20023	1	-2.2712
GABRA2	18	0.015812	0.098505	0.957338	1619	8	-1.0388	0.0012086	0.0092508	0.88381	160	6	-1.0388
POC5	15	0.015818	0.092887	0.957338	1620	8	-1.1521	0.28116	0.58313	0.999861	10795	5	-1.1521
POMZP3	12	0.015829	0.086051	0.957028	1621	6	-0.77793	0.081824	0.2501	0.986881	4779	5	-0.77793
DLG4	14	0.01583	0.089653	0.957338	1622	8	-1.2637	0.51806	0.77833	0.999861	15468	2	-1.2637
HIAT1	10	0.015853	0.079957	0.95415	1623	6	-1.8776	0.39007	0.64607	0.999861	13149	3	-1.8776
RUNDC1	9	0.015867	0.077777	0.953167	1624	7	-2.4112	0.99131	0.99132	0.999861	22254	0	-2.4112
DEFB118	10	0.015874	0.080035	0.95415	1625	5	-1.3677	0.090485	0.25437	0.986881	5132	3	-1.3677
FAHD2A	10	0.015874	0.080035	0.95415	1626	7	-2.1834	0.19069	0.42397	0.993888	8505	2	-2.1834
SF3B3	10	0.015874	0.080035	0.95415	1627	7	-2.5516	0.91086	0.94234	0.999861	20942	1	-2.5516
C3orf33	10	0.015898	0.08013	0.95415	1628	6	-1.5781	0.92775	0.94798	0.999861	21171	1	-1.5781
CYP3A4	4	0.015913	0.051939	0.942015	1629	3	-3.3791	0.33652	0.47488	0.994597	12027	1	-3.3791
PPP2R1B	9	0.015921	0.078026	0.953175	1630	6	-1.3259	0.10696	0.28277	0.991792	5720	2	-1.3259
NPC2	9	0.015922	0.07803	0.953175	1631	6	-2.194	0.51138	0.72073	0.999861	15364	3	-2.194
MPPED2	19	0.015941	0.099818	0.957338	1632	10	-0.53279	0.073107	0.26434	0.986881	4369	8	-0.53279
TCF21	10	0.01595	0.080352	0.95415	1633	8	-2.3958	0.1423	0.34998	0.993888	6986	1	-2.3958
C22orf34	7	0.015962	0.069145	0.946432	1634	6	-2.1127	0.94415	0.94413	0.999861	21402	0	-2.1127
ARHGEF1	17	0.015983	0.096332	0.957338	1635	11	-2.3549	0.97919	0.99207	0.999861	21983	1	-2.3549
BACE1	18	0.015995	0.099356	0.957338	1636	10	-1.1835	0.068449	0.25024	0.986881	4155	6	-1.1835
TRPS1	16	0.016013	0.094749	0.957338	1637	9	-0.62789	0.13478	0.37994	0.993888	6734	6	-0.62789
PRB3	3	0.016017	0.041841	0.935285	1638	3	-3.3406	0.95172	0.95198	0.999861	21531	0	-3.3406
SSBP3	8	0.016043	0.073985	0.953065	1639	7	-2.7883	0.9811	0.98104	0.999861	22038	0	-2.7883
COL4A3BP	15	0.016051	0.094016	0.957338	1640	9	-2.1378	0.79466	0.92728	0.999861	19460	2	-2.1378
WIPI2	17	0.016059	0.096714	0.957338	1641	11	-1.3891	0.27602	0.59247	0.999861	10689	5	-1.3891
KCNJ14	10	0.016069	0.080814	0.955602	1642	7	-2.3364	0.52902	0.74216	0.999861	15633	2	-2.3364
SMEK2	8	0.016089	0.074174	0.953091	1643	5	-2.3568	0.96357	0.96351	0.999861	21717	0	-2.3568
FGFBP1	7	0.016104	0.069623	0.946432	1644	3	-0.23411	0.20848	0.40073	0.993888	8983	3	-0.23411
TEX30	9	0.016105	0.078802	0.953649	1645	7	-2.2026	0.97972	0.97968	0.999861	21997	0	-2.2026
TUBA1B	10	0.016117	0.081	0.956834	1646	8	-2.3781	0.3983	0.65163	0.999861	13295	2	-2.3781
HAT1	8	0.016148	0.074413	0.953167	1647	5	-1.8575	0.56183	0.73599	0.999861	16167	2	-1.8575
ICOSLG	6	0.016153	0.068727	0.946432	1648	2	-0.27423	0.16365	0.32507	0.993888	7627	2	-0.27423
TCF12	16	0.016165	0.095435	0.957338	1649	8	-0.60912	0.18126	0.45995	0.993888	8201	6	-0.60912
FGD3	26	0.016191	0.11108	0.958464	1650	18	-1.4699	0.80765	0.9614	0.999861	19625	5	-1.4699
ZNF266	12	0.016218	0.087816	0.957028	1651	10	-1.9746	0.69255	0.86158	0.999861	18106	1	-1.9746
OSR2	10	0.016232	0.081469	0.956834	1652	7	-2.2213	0.70507	0.8495	0.999861	18284	2	-2.2213
RAB36	12	0.016233	0.087888	0.957028	1653	9	-1.6573	0.70346	0.86748	0.999861	18260	2	-1.6573
RGS6	32	0.016235	0.11749	0.959289	1654	19	-1.357	0.34537	0.72911	0.999861	12206	7	-1.357
CCDC129	23	0.016256	0.10807	0.957338	1655	14	-1.3478	0.2237	0.55768	0.999861	9399	6	-1.3478
CENPP	12	0.01627	0.088068	0.957338	1656	7	-1.2869	0.53691	0.77969	0.999861	15779	4	-1.2869
RHBDD2	11	0.016278	0.084354	0.957028	1657	5	-0.84134	0.35101	0.61314	0.999861	12303	2	-0.84134
EDN2	10	0.016293	0.081705	0.957023	1658	5	-1.6509	0.58789	0.78366	0.999861	16554	3	-1.6509
CD68	8	0.016296	0.075	0.953167	1659	5	-2.1893	0.50502	0.70501	0.999861	15259	2	-2.1893
PRPH2	9	0.016298	0.079625	0.95415	1660	6	-1.5759	0.15323	0.35393	0.993888	7299	2	-1.5759
SNRPN	29	0.016308	0.11478	0.959289	1661	16	-1.3271	0.42451	0.78906	0.999861	13790	9	-1.3271
PLA1A	9	0.016317	0.079709	0.95415	1662	5	-0.67676	0.1568	0.3589	0.993888	7410	3	-0.67676
ZAP70	18	0.016355	0.10099	0.957338	1663	9	-0.47762	0.11383	0.35036	0.993888	5991	5	-0.47762
PLCZ1	6	0.016361	0.069349	0.946432	1664	3	-1.6182	0.87252	0.87422	0.999861	20409	1	-1.6182
TCF20	7	0.016376	0.070564	0.946432	1665	5	-2.8634	0.87446	0.88591	0.999861	20431	1	-2.8634
IFNLR1	7	0.016397	0.070649	0.946432	1666	6	-2.2667	0.71094	0.81607	0.999861	18374	1	-2.2667
NEU4	20	0.016397	0.10359	0.957338	1667	12	-1.7924	0.49361	0.79971	0.999861	15079	3	-1.7924
CLDN14	38	0.01642	0.12457	0.960509	1668	25	-0.72552	0.3472	0.74716	0.999861	12237	9	-0.72552
IRX2	9	0.016428	0.080177	0.95415	1669	5	-0.58608	0.08031	0.22699	0.986881	4721	3	-0.58608
HTR3A	16	0.016444	0.096741	0.957338	1670	11	-1.7159	0.53708	0.80596	0.999861	15783	5	-1.7159
BPIFC	8	0.016445	0.075579	0.953167	1671	3	-0.084611	0.064802	0.19199	0.981807	4001	5	-0.084611
OCLN	26	0.016454	0.11246	0.958464	1672	13	-0.60687	0.13229	0.4223	0.993888	6661	8	-0.60687
HNRNPUL2	6	0.016462	0.069668	0.946432	1673	5	-2.7431	0.85817	0.86236	0.999861	20241	1	-2.7431
KLK8	11	0.016469	0.085192	0.957028	1674	7	-1.4766	0.41687	0.67564	0.999861	13639	1	-1.4766
FABP3	9	0.016472	0.080367	0.95415	1675	4	-0.82502	0.7009	0.83068	0.999861	18227	2	-0.82502
CMBL	5	0.01651	0.062604	0.946432	1676	4	-2.0215	0.71845	0.7472	0.999861	18471	1	-2.0215
NRSN1	10	0.016517	0.082609	0.957028	1677	6	-1.9836	0.086556	0.24669	0.986881	4968	2	-1.9836
HIBCH	10	0.016517	0.082609	0.957028	1678	5	-1.4409	0.56329	0.76623	0.999861	16188	3	-1.4409
HSD17B4	13	0.016551	0.09062	0.957338	1679	7	-1.6878	0.74841	0.8953	0.999861	18839	3	-1.6878
random_GGGCCTCGAGGACCGTCGAA	1	0.016557	0.016494	0.841768	1680	1	-9.1804	0.98344	0.98346	0.999861	22086	0	-9.1804
CCDC82	8	0.016573	0.076074	0.953167	1681	4	-1.1398	0.28013	0.50152	0.998711	10773	3	-1.1398
CELA2A	4	0.016579	0.053936	0.94348	1682	3	-2.3713	0.71014	0.71648	0.999861	18359	1	-2.3713
SLC30A1	9	0.01658	0.080787	0.955602	1683	3	0.12905	0.042664	0.14183	0.97944	2944	5	0.12905
SDR9C7	7	0.016607	0.071398	0.946432	1684	3	-0.75559	0.03272	0.10883	0.964538	2406	3	-0.75559
ZCCHC13	7	0.016614	0.071422	0.946432	1685	3	-1.6384	0.55056	0.70457	0.999861	15997	2	-1.6384
VPS35	10	0.016619	0.083019	0.957028	1686	7	-1.7301	0.15859	0.37856	0.993888	7461	3	-1.7301
PNOC	19	0.016636	0.10321	0.957338	1687	12	-1.6863	0.70374	0.90825	0.999861	18265	4	-1.6863
MLLT3	20	0.016648	0.10487	0.957338	1688	12	-2.0426	0.61492	0.87288	0.999861	16983	6	-2.0426
C10orf105	20	0.016705	0.10516	0.957338	1689	9	-0.010851	0.098448	0.32727	0.993888	5411	8	-0.010851
PTPN20B	3	0.016725	0.04357	0.940171	1690	3	-2.7674	0.98328	0.98342	0.999861	22083	0	-2.7674
KISS1	8	0.016739	0.076697	0.953167	1691	5	-2.1722	0.64543	0.78437	0.999861	17428	2	-2.1722
FILIP1	8	0.016743	0.076706	0.953167	1692	6	-1.8417	0.83695	0.88646	0.999861	19988	1	-1.8417
RPL39	8	0.016743	0.076706	0.953167	1693	6	-2.2491	0.22607	0.44862	0.993888	9455	1	-2.2491
CCDC170	10	0.016743	0.083498	0.957028	1694	4	-0.22267	0.102	0.27651	0.989054	5534	5	-0.22267
PANK2	26	0.016749	0.11402	0.959289	1695	14	-0.069147	0.10831	0.3716	0.993888	5772	7	-0.069147
ZMYM3	29	0.016749	0.11714	0.959289	1696	15	-1.2166	0.53303	0.85785	0.999861	15706	8	-1.2166
CDKN1A	18	0.016751	0.10287	0.957338	1697	10	-0.48078	0.049898	0.19783	0.981807	3296	4	-0.48078
MC3R	9	0.016756	0.081536	0.956834	1698	8	-2.466	0.96271	0.9627	0.999861	21702	1	-2.466
GARS	9	0.016763	0.081569	0.956834	1699	8	-1.4505	0.12572	0.31436	0.993888	6419	1	-1.4505
ZNF583	15	0.016765	0.097463	0.957338	1700	10	-1.3315	0.48607	0.76614	0.999861	14943	4	-1.3315
C2orf50	11	0.01678	0.086474	0.957028	1701	9	-2.5498	0.99774	0.9978	0.999861	22395	0	-2.5498
OR11H1	2	0.016789	0.031263	0.891659	1702	1	-3.439	0.68844	0.6885	0.999861	18042	0	-3.439
MAGI2	10	0.016796	0.083718	0.957028	1703	6	-1.7853	0.18134	0.41271	0.993888	8206	3	-1.7853
CYB5D2	10	0.016796	0.083718	0.957028	1704	7	-1.4387	0.015689	0.06746	0.943488	1389	2	-1.4387
random_GTCGACCACCCACAACGCTT	1	0.016811	0.016767	0.841768	1705	1	-9.1702	0.98319	0.98322	0.999861	22082	0	-9.1702
LRFN3	8	0.016829	0.077015	0.953167	1706	5	-2.5729	0.83695	0.88646	0.999861	19989	1	-2.5729
SRD5A2	7	0.016879	0.072341	0.946432	1707	5	-2.0069	0.51522	0.68047	0.999861	15423	2	-2.0069
POLR3F	9	0.016892	0.08212	0.957028	1708	5	-0.16937	0.15247	0.35289	0.993888	7270	4	-0.16937
CLU	8	0.016901	0.077296	0.953167	1709	5	-2.3119	0.83695	0.88646	0.999861	19987	1	-2.3119
P4HB	9	0.016901	0.082162	0.957028	1710	7	-2.3605	0.47667	0.69227	0.999861	14779	1	-2.3605
SERTAD3	10	0.016909	0.084147	0.957028	1711	7	-2.05	0.61079	0.79998	0.999861	16922	3	-2.05
SLC25A41	11	0.016915	0.087061	0.957028	1712	8	-1.0974	0.3695	0.63095	0.999861	12694	2	-1.0974
KCTD5	11	0.016921	0.087086	0.957028	1713	5	-1.2473	0.68988	0.85518	0.999861	18067	3	-1.2473
F11	7	0.016928	0.072504	0.946432	1714	3	-0.92771	0.10205	0.24939	0.986881	5542	4	-0.92771
GRIA2	10	0.016954	0.084327	0.957028	1715	8	-2.1799	0.7095	0.85134	0.999861	18347	1	-2.1799
GGCT	9	0.016975	0.082467	0.957028	1716	8	-1.5915	0.00015675	0.0010502	0.797269	23	1	-1.5915
random_TGCTCCAGCCCAACGTACAG	1	0.016987	0.016943	0.841768	1717	1	-9.1625	0.98301	0.98305	0.999861	22078	0	-9.1625
KDELR2	4	0.017013	0.055201	0.94348	1718	3	-2.0404	0.6431	0.6657	0.999861	17393	1	-2.0404
UBAP1L	8	0.017015	0.077726	0.953167	1719	7	-1.7039	0.43829	0.65326	0.999861	14063	1	-1.7039
LPHN3	8	0.017016	0.077731	0.953167	1720	7	-1.2334	0.071826	0.20649	0.981807	4311	1	-1.2334
RASGEF1B	10	0.017054	0.084716	0.957028	1721	7	-2.2667	0.46532	0.69757	0.999861	14575	2	-2.2667
SLC35A3	20	0.017058	0.10699	0.957338	1722	11	-0.42893	0.011399	0.064833	0.940776	1059	7	-0.42893
TRIM16	9	0.01706	0.082833	0.957028	1723	7	-2.1089	0.56608	0.76538	0.999861	16235	2	-2.1089
UBQLNL	10	0.017062	0.084748	0.957028	1724	4	-0.42649	0.34841	0.60444	0.999861	12256	4	-0.42649
C20orf173	10	0.017093	0.084864	0.957028	1725	6	-1.555	0.069348	0.21245	0.981807	4190	2	-1.555
TRIM31	1	0.017112	0.017069	0.841768	1726	1	-9.1573	0.98289	0.98292	0.999861	22077	0	-9.1573
FAM179A	8	0.017137	0.078202	0.953338	1727	7	-1.7582	0.9621	0.96202	0.999861	21687	0	-1.7582
HVCN1	22	0.01716	0.11047	0.958464	1728	10	-0.42907	0.21652	0.54574	0.99974	9213	6	-0.42907
KCTD14	20	0.017164	0.10753	0.957338	1729	8	-0.16018	0.039473	0.17144	0.981476	2764	9	-0.16018
random_TCTGGATCCATGAACATATA	1	0.017169	0.017134	0.841768	1730	1	-9.1547	0.98283	0.98287	0.999861	22075	0	-9.1547
LRRC29	12	0.017186	0.092219	0.957338	1731	6	-0.93665	0.21279	0.46916	0.993888	9099	5	-0.93665
MX1	28	0.017186	0.11926	0.959289	1732	14	-0.75898	0.23787	0.599	0.999861	9752	8	-0.75898
FBXO17	14	0.017203	0.096044	0.957338	1733	8	-0.51454	0.032122	0.13294	0.974492	2372	5	-0.51454
CDR2	8	0.017219	0.078552	0.953649	1734	4	-1.6658	0.42387	0.63966	0.999861	13778	2	-1.6658
ULK4	10	0.017229	0.085374	0.957028	1735	7	-2.0227	0.36491	0.62216	0.999861	12597	3	-2.0227
OR51G2	7	0.017241	0.07361	0.950236	1736	5	-2.341	0.5933	0.73468	0.999861	16648	2	-2.341
UPF2	21	0.017279	0.10979	0.957338	1737	14	-1.9615	0.77042	0.9395	0.999861	19126	2	-1.9615
BTNL9	7	0.017281	0.073735	0.95089	1738	4	-1.4129	0.32862	0.53735	0.999626	11867	2	-1.4129
TMTC2	11	0.017299	0.088682	0.957338	1739	7	-0.62232	0.30615	0.56947	0.999861	11359	2	-0.62232
FAM193B	8	0.0173	0.078876	0.953649	1740	7	-1.2878	0.58837	0.75089	0.999861	16561	1	-1.2878
AFAP1	10	0.017305	0.085657	0.957028	1741	5	-1.7681	0.64327	0.82339	0.999861	17395	3	-1.7681
CDH1	11	0.017315	0.08875	0.957338	1742	6	-1.5002	0.0093112	0.044697	0.937213	868	3	-1.5002
PTN	9	0.017334	0.083974	0.957028	1743	8	-1.3121	0.87536	0.91753	0.999861	20442	1	-1.3121
NDUFB11	8	0.017353	0.079092	0.95415	1744	5	-1.9084	0.2825	0.50382	0.99878	10824	3	-1.9084
SPIRE1	15	0.01736	0.10037	0.957338	1745	12	-1.5346	0.69661	0.88652	0.999861	18170	1	-1.5346
C7orf43	9	0.017377	0.084143	0.957028	1746	4	-0.37086	0.28517	0.53008	0.999626	10896	3	-0.37086
TNFRSF4	10	0.017385	0.085957	0.957028	1747	7	-2.0955	0.63457	0.81708	0.999861	17261	1	-2.0955
OR7D4	7	0.017391	0.074112	0.953091	1748	4	-1.5043	0.78683	0.84265	0.999861	19356	1	-1.5043
LRRC70	5	0.017399	0.06562	0.946432	1749	4	-2.5075	0.69514	0.73327	0.999861	18149	1	-2.5075
XDH	5	0.017407	0.065639	0.946432	1750	3	-1.9951	0.69278	0.7319	0.999861	18110	1	-1.9951
CLRN3	9	0.017429	0.084356	0.957028	1751	7	-2.3891	0.83292	0.90564	0.999861	19942	1	-2.3891
ZNF716	9	0.017429	0.084356	0.957028	1752	6	-2.7033	0.90729	0.92922	0.999861	20892	1	-2.7033
C11orf73	7	0.017432	0.074245	0.953091	1753	4	-2.3645	0.88696	0.8941	0.999861	20605	1	-2.3645
CYTL1	11	0.017447	0.089301	0.957338	1754	9	-1.7641	0.9135	0.95438	0.999861	20972	1	-1.7641
ANKRD44	9	0.017455	0.084466	0.957028	1755	8	-2.4248	0.98634	0.9863	0.999861	22138	0	-2.4248
HPGD	10	0.017477	0.086321	0.957028	1756	8	-1.7069	0.84953	0.92006	0.999861	20137	2	-1.7069
ERI3	8	0.017499	0.079666	0.95415	1757	6	-1.4446	0.49919	0.70197	0.999861	15172	1	-1.4446
SRI	18	0.017517	0.10632	0.957338	1758	9	-0.38461	0.07923	0.27711	0.989054	4677	7	-0.38461
RRP1	10	0.017521	0.086478	0.957028	1759	6	-1.6298	0.54664	0.75453	0.999861	15945	1	-1.6298
NPC1	9	0.017531	0.084773	0.957028	1760	5	-1.3785	0.77474	0.8722	0.999861	19183	1	-1.3785
EML1	1	0.017537	0.017483	0.849101	1761	1	-9.1391	0.98246	0.98251	0.999861	22066	0	-9.1391
TEX26	8	0.017541	0.079828	0.95415	1762	2	0.32124	0.16949	0.36826	0.993888	7836	3	0.32124
RPL5	8	0.017551	0.079866	0.95415	1763	5	-1.3834	0.064228	0.1906	0.981807	3971	2	-1.3834
GAD2	8	0.017564	0.079912	0.95415	1764	4	-0.79	0.0029622	0.014772	0.88769	329	2	-0.79
KCNE3	12	0.017567	0.093907	0.957338	1765	9	-0.89127	0.23406	0.49737	0.998711	9650	3	-0.89127
CCL24	5	0.017568	0.066207	0.946432	1766	5	-1.4751	0.98243	0.98252	0.999861	22065	0	-1.4751
SIGLEC11	9	0.017597	0.085056	0.957028	1767	7	-1.8451	0.71978	0.84071	0.999861	18493	1	-1.8451
ZFHX4	11	0.017604	0.089993	0.957338	1768	8	-2.224	0.90198	0.95189	0.999861	20829	2	-2.224
PLEKHB1	27	0.017627	0.11976	0.959289	1769	13	-0.41233	0.084472	0.31927	0.993888	4891	6	-0.41233
OR4D5	9	0.017639	0.085223	0.957028	1770	8	-2.0101	0.98911	0.98911	0.999861	22190	0	-2.0101
TAX1BP1	18	0.01764	0.10687	0.957338	1771	13	-1.4187	0.35344	0.67824	0.999861	12359	4	-1.4187
MCTS1	16	0.017643	0.10223	0.957338	1772	11	-0.83496	0.55411	0.81757	0.999861	16054	4	-0.83496
GCSAML	27	0.017652	0.1199	0.959798	1773	13	0.14226	0.021404	0.11871	0.969094	1736	11	0.14226
THOC3	9	0.01766	0.085314	0.957028	1774	4	-0.48305	0.056513	0.17413	0.981476	3607	5	-0.48305
VEPH1	35	0.017699	0.12911	0.960509	1775	8	0.95356	0.0017589	0.016178	0.88769	214	19	0.95356
EIF1AD	5	0.017708	0.066684	0.946432	1776	3	-4.1179	0.9081	0.90808	0.999861	20904	0	-4.1179
BBS5	10	0.017712	0.087232	0.957028	1777	8	-2.3299	0.73489	0.86217	0.999861	18666	2	-2.3299
PIGK	11	0.017729	0.090518	0.957338	1778	6	-0.46521	0.14537	0.36115	0.993888	7064	3	-0.46521
NLRC3	12	0.01774	0.094689	0.957338	1779	7	-0.3055	0.37431	0.64717	0.999861	12811	3	-0.3055
NUP133	6	0.017743	0.073514	0.950236	1780	5	-2.1001	0.74089	0.79177	0.999861	18735	1	-2.1001
WBP2NL	11	0.017743	0.090582	0.957338	1781	4	-1.7395	0.89395	0.94727	0.999861	20703	1	-1.7395
NICN1	10	0.017747	0.08738	0.957028	1782	3	1.4449	0.018888	0.077619	0.949809	1597	5	1.4449
KIFC2	9	0.017761	0.085724	0.957028	1783	4	-1.5531	0.45923	0.67791	0.999861	14468	3	-1.5531
HYPK	8	0.017762	0.080685	0.955459	1784	5	-1.7472	0.41377	0.63001	0.999861	13581	3	-1.7472
BARHL2	10	0.01777	0.087462	0.957028	1785	6	-2.0123	0.69413	0.84502	0.999861	18133	2	-2.0123
TNFRSF8	9	0.017774	0.085768	0.957028	1786	5	-0.85112	0.86049	0.91305	0.999861	20274	1	-0.85112
CLDN5	7	0.01784	0.075634	0.953167	1787	6	-1.1389	0.96369	0.96353	0.999861	21718	0	-1.1389
GPR160	10	0.017852	0.087777	0.957028	1788	5	-1.6069	0.35968	0.61653	0.999861	12484	3	-1.6069
GLP2R	10	0.017864	0.087825	0.957028	1789	8	-1.5378	0.97879	0.97885	0.999861	21976	0	-1.5378
PDCD6	9	0.017878	0.086185	0.957028	1790	8	-2.4398	0.99585	0.99585	0.999861	22355	0	-2.4398
SPRED2	16	0.017883	0.10331	0.957338	1791	12	-1.8333	0.49424	0.77628	0.999861	15084	1	-1.8333
TMED8	11	0.017892	0.091233	0.957338	1792	5	-0.54405	0.047059	0.16297	0.981476	3174	6	-0.54405
PIGP	21	0.017895	0.11279	0.958464	1793	12	-1.911	0.14082	0.41722	0.993888	6934	5	-1.911
GALNT15	5	0.017924	0.067452	0.946432	1794	4	-2.4021	0.96603	0.96618	0.999861	21749	0	-2.4021
LRRC72	12	0.017941	0.095579	0.957338	1795	10	-1.6256	0.20521	0.45895	0.993888	8886	1	-1.6256
PLXNA3	8	0.017952	0.081413	0.956834	1796	5	-2.0097	0.70868	0.82457	0.999861	18333	2	-2.0097
OR2M3	4	0.017965	0.057969	0.946432	1797	3	-2.3933	0.40454	0.52813	0.999626	13421	1	-2.3933
MAF1	12	0.017969	0.095696	0.957338	1798	7	-0.61538	0.15129	0.38385	0.993888	7237	3	-0.61538
ST8SIA5	8	0.017973	0.08149	0.956834	1799	4	-0.69689	0.094975	0.24687	0.986881	5281	2	-0.69689
COPS5	8	0.017976	0.081502	0.956834	1800	7	-1.0036	0.18506	0.39212	0.993888	8321	1	-1.0036
random_CCACAGGGGTCGGACAACCT	1	0.017988	0.017942	0.864435	1801	1	-9.1233	0.98201	0.98204	0.999861	22059	0	-9.1233
APOBEC4	10	0.018014	0.08839	0.957338	1802	6	-2.5312	0.96812	0.96913	0.999861	21782	1	-2.5312
PGR	22	0.018023	0.11489	0.959289	1803	10	-1.3247	0.41972	0.75632	0.999861	13700	7	-1.3247
TMEM144	7	0.018026	0.076269	0.953167	1804	6	-2.2529	0.53606	0.69455	0.999861	15762	1	-2.2529
ECE1	34	0.01803	0.12934	0.960509	1805	16	-0.6774	0.29533	0.68527	0.999861	11139	12	-0.6774
TGM4	8	0.018038	0.081745	0.957023	1806	5	-2.2661	0.89081	0.90902	0.999861	20665	1	-2.2661
CREB3	9	0.018069	0.086958	0.957028	1807	4	-2.2762	0.77883	0.87464	0.999861	19231	2	-2.2762
TTLL1	9	0.018069	0.086958	0.957028	1808	6	-1.7226	0.30143	0.549	0.99974	11267	3	-1.7226
AIRE	9	0.018071	0.086971	0.957028	1809	4	-1.2942	0.36632	0.60205	0.999861	12618	3	-1.2942
AJAP1	7	0.018073	0.076435	0.953167	1810	6	-1.3833	0.41169	0.61368	0.999861	13546	1	-1.3833
RNF41	21	0.018077	0.11369	0.958696	1811	14	-1.6602	0.47103	0.79146	0.999861	14670	5	-1.6602
GIPC1	9	0.018082	0.087018	0.957028	1812	4	0.61558	0.040237	0.13597	0.975536	2808	4	0.61558
PQLC3	8	0.018119	0.082062	0.957028	1813	6	-1.4957	0.53728	0.72245	0.999861	15787	1	-1.4957
CALR3	9	0.018133	0.087228	0.957028	1814	8	-1.7811	0.20758	0.42899	0.993888	8961	1	-1.7811
C19orf12	24	0.018134	0.11839	0.959289	1815	15	-1.5458	0.64185	0.89917	0.999861	17372	6	-1.5458
HTR4	15	0.018137	0.10371	0.957338	1816	9	-1.943	0.61791	0.84489	0.999861	17026	3	-1.943
CMKLR1	20	0.018143	0.11247	0.958464	1817	13	-1.3009	0.3659	0.69945	0.999861	12611	6	-1.3009
ZCCHC2	7	0.01816	0.076734	0.953167	1818	5	-2.1402	0.56826	0.71693	0.999861	16254	2	-2.1402
GRK7	9	0.018165	0.087356	0.957028	1819	8	-2.1574	0.99587	0.99587	0.999861	22357	0	-2.1574
SART3	6	0.018178	0.074803	0.953167	1820	4	-2.6054	0.8989	0.89903	0.999861	20788	0	-2.6054
LAMA1	9	0.018187	0.087437	0.957028	1821	3	-0.6846	0.2155	0.43958	0.993888	9180	3	-0.6846
SCGB3A2	10	0.018192	0.089062	0.957338	1822	5	-1.1593	0.097195	0.26737	0.986881	5361	3	-1.1593
CATSPER4	10	0.018192	0.089062	0.957338	1823	7	-2.6548	0.24023	0.48249	0.996176	9812	1	-2.6548
IL23R	6	0.018194	0.074852	0.953167	1824	4	-2.145	0.89417	0.89432	0.999861	20706	0	-2.145
OTOP2	9	0.018214	0.087555	0.957028	1825	4	-0.95227	0.95255	0.95434	0.999861	21546	1	-0.95227
HIST1H3B	11	0.018232	0.092647	0.957338	1826	6	-2.1937	0.98381	0.98382	0.999861	22091	0	-2.1937
ZNF772	8	0.018235	0.082525	0.957028	1827	6	-2.1943	0.8919	0.90956	0.999861	20678	1	-2.1943
LEF1	13	0.018264	0.097866	0.957338	1828	6	-0.031393	0.00048239	0.0035466	0.847855	78	6	-0.031393
NECAB1	9	0.018293	0.087888	0.957028	1829	7	-2.1231	0.18126	0.39316	0.993888	8205	1	-2.1231
KIAA0020	11	0.018294	0.092921	0.957338	1830	3	1.8543	0.0053551	0.028807	0.937213	546	5	1.8543
ABLIM3	9	0.01832	0.088005	0.957338	1831	7	-2.2729	0.43575	0.65872	0.999861	14015	2	-2.2729
SHANK3	5	0.018339	0.068828	0.946432	1832	3	-1.7352	0.67672	0.72276	0.999861	17888	1	-1.7352
CWF19L1	11	0.018343	0.093115	0.957338	1833	8	-0.18812	0.16668	0.39505	0.993888	7738	3	-0.18812
C16orf59	11	0.018344	0.093123	0.957338	1834	5	-1.5915	0.19748	0.44238	0.993888	8666	3	-1.5915
MYPOP	5	0.018351	0.068867	0.946432	1835	5	-1.7568	0.98165	0.98178	0.999861	22052	0	-1.7568
COLEC11	29	0.018353	0.12575	0.960509	1836	15	0.46839	0.057591	0.24954	0.986881	3660	11	0.46839
FAM219A	11	0.018358	0.093181	0.957338	1837	9	-1.2383	0.73272	0.87783	0.999861	18642	1	-1.2383
ZNF620	13	0.018388	0.098377	0.957338	1838	7	-1.0086	0.35392	0.64229	0.999861	12372	4	-1.0086
random_CGAGGTGATTGGTCCCAAGC	1	0.018391	0.018317	0.871966	1839	1	-9.11	0.98161	0.98165	0.999861	22050	0	-9.11
random_TCACTGGTCATCGTCGTCGC	1	0.018391	0.018317	0.871966	1840	1	-9.11	0.98161	0.98165	0.999861	22051	0	-9.11
LRTM1	5	0.018417	0.069087	0.946432	1841	4	-2.0712	0.47693	0.62082	0.999861	14784	1	-2.0712
KRT81	7	0.018452	0.077756	0.953167	1842	5	-3.0129	0.51643	0.68124	0.999861	15440	2	-3.0129
RRH	7	0.018452	0.077756	0.953167	1843	4	-1.3845	0.13857	0.3163	0.993888	6866	3	-1.3845
C1D	9	0.018461	0.088583	0.957338	1844	8	-1.023	0.53674	0.74132	0.999861	15771	1	-1.023
ANGPTL1	9	0.018496	0.088722	0.957338	1845	5	-1.6347	0.18044	0.39202	0.993888	8172	3	-1.6347
SYCN	11	0.018509	0.093811	0.957338	1846	9	-1.6926	0.9934	0.99345	0.999861	22300	0	-1.6926
RAB30	24	0.018541	0.12046	0.959798	1847	16	-1.3088	0.35315	0.70902	0.999861	12353	6	-1.3088
MTFR1L	27	0.018544	0.12454	0.960509	1848	16	-0.99839	0.081499	0.31161	0.993888	4768	7	-0.99839
ZNF431	9	0.018553	0.088969	0.957338	1849	6	-2.1641	0.589	0.77663	0.999861	16571	2	-2.1641
RDH16	8	0.018577	0.083835	0.957028	1850	7	-1.8244	0.8978	0.91263	0.999861	20766	1	-1.8244
PLSCR1	10	0.018588	0.090563	0.957338	1851	7	-1.5495	0.0051917	0.026317	0.929035	535	3	-1.5495
ZNF148	10	0.018625	0.090712	0.957338	1852	8	-1.6287	0.74566	0.86687	0.999861	18798	2	-1.6287
MON2	10	0.018628	0.090721	0.957338	1853	4	0.23482	0.16205	0.38448	0.993888	7570	4	0.23482
GRIP2	12	0.018634	0.098698	0.957338	1854	7	-1.2657	0.25286	0.52177	0.999626	10117	4	-1.2657
PCSK1	15	0.018647	0.10586	0.957338	1855	3	1.2575	5.3484e-05	0.00048839	0.797269	5	11	1.2575
CCDC73	9	0.01865	0.089375	0.957338	1856	8	-1.2549	0.99761	0.99762	0.999861	22390	0	-1.2549
RPL34	7	0.018685	0.078544	0.953649	1857	5	-1.2782	0.32158	0.52942	0.999626	11685	2	-1.2782
TAS2R14	9	0.018691	0.089536	0.957338	1858	6	-1.8042	0.072547	0.21006	0.981807	4344	2	-1.8042
GLRB	19	0.018696	0.11323	0.958464	1859	11	-0.8279	0.45993	0.77118	0.999861	14476	5	-0.8279
PCDHB3	10	0.018718	0.091046	0.957338	1860	4	-0.33556	0.17064	0.39911	0.993888	7877	4	-0.33556
PRICKLE1	26	0.018718	0.12395	0.960509	1861	14	-0.8055	0.32626	0.69058	0.999861	11807	9	-0.8055
FAM111A	18	0.018728	0.11175	0.958464	1862	11	-0.73794	0.038242	0.16259	0.981476	2701	6	-0.73794
EIF5A	36	0.018728	0.13536	0.961848	1863	20	-0.80165	0.13523	0.45626	0.993888	6751	10	-0.80165
IPMK	8	0.018732	0.084454	0.957028	1864	5	-1.35	0.25378	0.47575	0.994597	10144	2	-1.35
GGACT	19	0.018737	0.11343	0.958464	1865	7	-0.74795	0.31028	0.64056	0.999861	11444	4	-0.74795
C3orf84	9	0.018738	0.089742	0.957338	1866	6	-2.0299	0.23859	0.47003	0.993888	9775	3	-2.0299
random_TCATTACAGGTTTACACGCG	1	0.018762	0.0187	0.875538	1867	1	-9.0966	0.98124	0.98126	0.999861	22040	0	-9.0966
SELV	9	0.018766	0.089835	0.957338	1868	6	-1.3761	0.55329	0.75487	0.999861	16040	1	-1.3761
RPA2	6	0.018766	0.076579	0.953167	1869	4	-1.3757	0.12306	0.26788	0.986881	6319	2	-1.3757
C1orf105	6	0.018766	0.076579	0.953167	1870	4	-1.7729	0.23603	0.42234	0.993888	9708	2	-1.7729
LTF	17	0.018767	0.1098	0.957338	1871	9	-1.181	0.57268	0.83176	0.999861	16321	4	-1.181
AICDA	8	0.01877	0.084588	0.957028	1872	7	-1.7971	0.64331	0.78309	0.999861	17400	1	-1.7971
C5orf64	6	0.018784	0.076636	0.953167	1873	5	-2.7175	0.93929	0.93953	0.999861	21323	0	-2.7175
GPR45	11	0.018794	0.094996	0.957338	1874	6	-1.3612	0.15005	0.36865	0.993888	7192	3	-1.3612
YBX3	8	0.018808	0.084731	0.957028	1875	6	-1.4292	0.75661	0.85747	0.999861	18942	2	-1.4292
random_GCCTAAGTCTCATGCGTGGG	1	0.018816	0.018757	0.875538	1876	1	-9.0939	0.98118	0.98121	0.999861	22039	0	-9.0939
TAF7	10	0.018849	0.091558	0.957338	1877	5	-1.0604	0.39121	0.64686	0.999861	13180	3	-1.0604
BRCA2	9	0.018864	0.090226	0.957338	1878	6	-2.4446	0.89913	0.92596	0.999861	20790	1	-2.4446
HBB	8	0.018908	0.085121	0.957028	1879	5	-1.7917	0.49601	0.70034	0.999861	15115	2	-1.7917
random_GGGTCGAATTATAAATGGGA	1	0.018911	0.01885	0.878035	1880	1	-9.0912	0.98109	0.98111	0.999861	22037	0	-9.0912
DNPEP	9	0.018919	0.09045	0.957338	1881	4	0.46866	0.2031	0.42291	0.993888	8828	4	0.46866
GTF2F2	9	0.018923	0.090463	0.957338	1882	5	-1.2533	0.30565	0.55244	0.999861	11353	2	-1.2533
RYK	9	0.01893	0.090496	0.957338	1883	7	-2.9575	0.996	0.99599	0.999861	22358	0	-2.9575
SSX1	11	0.018939	0.095629	0.957338	1884	9	-1.1532	0.99426	0.99431	0.999861	22321	0	-1.1532
ZBTB10	19	0.018945	0.11442	0.959289	1885	11	-1.8907	0.83708	0.95593	0.999861	19991	4	-1.8907
ZNF189	11	0.018946	0.095656	0.957338	1886	8	-2.4848	0.29074	0.55435	0.999861	11010	3	-2.4848
CTNNB1	8	0.018951	0.085281	0.957028	1887	3	-0.31505	0.18401	0.39048	0.993888	8287	4	-0.31505
random_ATCGACGAACCCTACAATTT	1	0.018958	0.018907	0.878882	1888	1	-7.8841	0.98104	0.98107	0.999861	22034	0	-7.8841
YIF1B	16	0.018966	0.10821	0.957338	1889	12	-0.92432	0.43363	0.73309	0.999861	13971	3	-0.92432
SLC35F3	12	0.019019	0.1004	0.957338	1890	10	-2.1343	0.96446	0.97518	0.999861	21732	1	-2.1343
ABHD14B	12	0.019034	0.10046	0.957338	1891	7	-0.74303	0.030212	0.11961	0.969793	2261	5	-0.74303
AARSD1	11	0.019047	0.096078	0.957338	1892	5	0.40297	0.10404	0.29249	0.993888	5617	5	0.40297
SOWAHB	9	0.019049	0.091007	0.957338	1893	8	-1.9063	0.98699	0.98698	0.999861	22147	0	-1.9063
VPS28	10	0.019081	0.092469	0.957338	1894	5	-1.5292	0.68932	0.84307	0.999861	18060	2	-1.5292
random_CCTCTCTCGTCTTTCGCGAC	1	0.0191	0.019047	0.883219	1895	1	-9.0858	0.9809	0.98093	0.999861	22028	0	-9.0858
AQP4	16	0.019106	0.10883	0.957338	1896	10	-2.0645	0.80994	0.93882	0.999861	19658	2	-2.0645
RRM2	14	0.019125	0.10473	0.957338	1897	11	-1.3464	0.95996	0.98287	0.999861	21649	2	-1.3464
KLHL21	11	0.019131	0.096428	0.957338	1898	7	-1.7793	0.59809	0.79839	0.999861	16721	2	-1.7793
SEMG2	10	0.019155	0.092742	0.957338	1899	6	-1.4276	0.19069	0.42397	0.993888	8504	3	-1.4276
KRTAP6-3	10	0.019166	0.092789	0.957338	1900	4	-0.83202	0.25719	0.50227	0.998711	10227	2	-0.83202
RAD54B	13	0.019179	0.10169	0.957338	1901	7	-1.3808	0.53095	0.77724	0.999861	15665	3	-1.3808
POTEG	1	0.019187	0.019139	0.884193	1902	1	-9.083	0.98081	0.98084	0.999861	22026	0	-9.083
RPRML	11	0.019197	0.096708	0.957338	1903	7	-1.6844	0.53886	0.76275	0.999861	15818	3	-1.6844
ZNF720	12	0.019201	0.10123	0.957338	1904	10	-0.82523	0.56069	0.79347	0.999861	16149	1	-0.82523
ERH	8	0.01923	0.086307	0.957028	1905	4	-1.4287	0.36945	0.58787	0.999861	12692	3	-1.4287
OR56A5	8	0.01923	0.086307	0.957028	1906	4	0.031397	0.0030528	0.015167	0.88769	345	4	0.031397
FOXB2	9	0.019242	0.0918	0.957338	1907	8	-1.9191	0.99758	0.9976	0.999861	22388	0	-1.9191
SPCS2	9	0.019249	0.091834	0.957338	1908	6	-0.96847	0.43228	0.65589	0.999861	13944	2	-0.96847
ZNF804A	12	0.01925	0.10144	0.957338	1909	6	-1.2931	0.49499	0.74609	0.999861	15101	3	-1.2931
RNF43	9	0.019254	0.091856	0.957338	1910	8	-0.72122	0.94449	0.94861	0.999861	21406	1	-0.72122
MICU1	17	0.019254	0.11209	0.958464	1911	10	-1.1616	0.25901	0.57455	0.999861	10270	6	-1.1616
WTH3DI	3	0.019257	0.049769	0.94167	1912	3	-2.3318	0.98074	0.98086	0.999861	22023	0	-2.3318
ZBTB1	8	0.019279	0.086482	0.957028	1913	7	-1.0757	0.42053	0.63646	0.999861	13716	1	-1.0757
OR2L2	5	0.01928	0.071968	0.946432	1914	5	-3.385	0.97816	0.97825	0.999861	21961	0	-3.385
LOC113230	11	0.01929	0.097077	0.957338	1915	3	1.2889	0.066417	0.21119	0.981807	4072	6	1.2889
KIAA1143	7	0.019296	0.080685	0.955459	1916	5	-2.0763	0.65218	0.77785	0.999861	17503	2	-2.0763
BCORL1	10	0.019325	0.09339	0.957338	1917	7	-2.2806	0.61185	0.80073	0.999861	16937	3	-2.2806
PLEKHD1	10	0.01935	0.093481	0.957338	1918	8	-2.105	0.62793	0.81228	0.999861	17165	1	-2.105
DYRK1A	26	0.01936	0.12717	0.960509	1919	10	0.18975	0.068511	0.27513	0.989054	4160	11	0.18975
RAD9B	16	0.019365	0.11002	0.957405	1920	11	-1.29	0.11681	0.347	0.993888	6091	4	-1.29
PPIL1	10	0.019366	0.093542	0.957338	1921	7	-1.934	0.55654	0.76143	0.999861	16087	2	-1.934
CPTP	10	0.019369	0.09355	0.957338	1922	7	-1.4509	0.93667	0.95152	0.999861	21292	1	-1.4509
REPS1	12	0.019391	0.10202	0.957338	1923	8	-1.8032	0.48745	0.73999	0.999861	14969	3	-1.8032
RAD52	10	0.019424	0.093768	0.957338	1924	8	-2.6061	0.56723	0.76904	0.999861	16239	2	-2.6061
IL17D	7	0.019439	0.081148	0.956834	1925	6	-1.6525	0.33311	0.54239	0.999626	11960	1	-1.6525
MTIF2	15	0.019441	0.1092	0.957338	1926	10	-1.401	0.19311	0.46814	0.993888	8563	3	-1.401
SCCPDH	12	0.019444	0.10223	0.957338	1927	7	-1.1775	0.39264	0.66235	0.999861	13207	3	-1.1775
MYL5	11	0.019445	0.097707	0.957338	1928	8	-1.4603	0.46617	0.72051	0.999861	14597	2	-1.4603
UBE2Q2	15	0.019455	0.10925	0.957338	1929	9	-0.82106	0.16192	0.42413	0.993888	7564	4	-0.82106
VHLL	10	0.019463	0.093903	0.957338	1930	7	-1.9867	0.64455	0.82431	0.999861	17416	1	-1.9867
random_ACGACGAGTGTCGAGAACTG	1	0.019481	0.019465	0.886397	1931	1	-8.0699	0.98052	0.98053	0.999861	22019	0	-8.0699
RFESD	12	0.019506	0.10247	0.957338	1932	9	-1.5315	0.13997	0.36727	0.993888	6909	3	-1.5315
TTC37	6	0.01951	0.078848	0.953649	1933	4	-1.9648	0.45338	0.6114	0.999861	14373	1	-1.9648
CES5A	19	0.019541	0.11731	0.959289	1934	12	-1.3939	0.23668	0.55694	0.999861	9722	5	-1.3939
ZBTB3	10	0.019554	0.094235	0.957338	1935	7	-1.4105	0.45088	0.68762	0.999861	14325	3	-1.4105
HOXD1	9	0.019555	0.093078	0.957338	1936	6	-1.5851	0.83292	0.90564	0.999861	19940	1	-1.5851
HMGA2	8	0.019558	0.087516	0.957028	1937	3	-0.21952	0.11209	0.27585	0.989054	5931	2	-0.21952
FAM43A	8	0.019562	0.087535	0.957028	1938	5	-2.8507	0.97956	0.97946	0.999861	21993	0	-2.8507
DOLPP1	8	0.019582	0.087605	0.957028	1939	7	-3.1355	0.98908	0.98898	0.999861	22189	0	-3.1355
THAP5	14	0.019588	0.10673	0.957338	1940	8	-1.8897	0.85074	0.94639	0.999861	20154	3	-1.8897
COG1	9	0.01959	0.093194	0.957338	1941	7	-2.1504	0.93667	0.94372	0.999861	21291	1	-2.1504
OPRD1	11	0.019594	0.098311	0.957338	1942	7	-1.1724	0.30021	0.56369	0.999861	11242	3	-1.1724
FOXC2	9	0.019631	0.093324	0.957338	1943	6	-2.3838	0.88264	0.91995	0.999861	20546	1	-2.3838
MS4A4A	9	0.019648	0.093377	0.957338	1944	6	-1.5645	0.27545	0.51782	0.999626	10675	3	-1.5645
ARL5C	8	0.019659	0.087894	0.957028	1945	6	-1.288	0.22437	0.44699	0.993888	9415	2	-1.288
FAM131C	7	0.019678	0.081969	0.957028	1946	5	-2.8116	0.9663	0.96617	0.999861	21756	0	-2.8116
ZSCAN16	11	0.019679	0.098671	0.957338	1947	5	-1.0056	0.044089	0.15525	0.981292	3019	3	-1.0056
ZC2HC1B	7	0.019685	0.081992	0.957028	1948	5	-2.2613	0.87765	0.8879	0.999861	20484	1	-2.2613
PSMC2	10	0.019694	0.094771	0.957338	1949	6	-2.1678	0.51063	0.72925	0.999861	15348	3	-2.1678
random_GGACATTGGTCGCCCCACAG	1	0.01972	0.019702	0.886397	1950	1	-9.0639	0.98028	0.98029	0.999861	22013	0	-9.0639
TPI1	22	0.019738	0.12341	0.960509	1951	12	-0.48158	0.13212	0.40569	0.993888	6652	8	-0.48158
SOX11	9	0.019741	0.093671	0.957338	1952	4	-0.47494	0.22918	0.45773	0.993888	9532	3	-0.47494
B3GNT4	12	0.019749	0.10341	0.957338	1953	5	0.15442	0.042619	0.15778	0.981292	2939	3	0.15442
NIF3L1	23	0.019786	0.12563	0.960509	1954	15	-0.93306	0.46358	0.79483	0.999861	14546	6	-0.93306
DVL3	11	0.0198	0.099174	0.957338	1955	6	-1.0474	0.21792	0.47257	0.994124	9253	5	-1.0474
WDR88	10	0.019816	0.095245	0.957338	1956	7	-0.73103	0.2172	0.45551	0.993888	9232	2	-0.73103
TRAPPC2	9	0.019821	0.093955	0.957338	1957	2	1.379	0.015353	0.062564	0.937213	1362	5	1.379
ENDOD1	10	0.019843	0.095356	0.957338	1958	6	-1.5034	0.12012	0.31016	0.993888	6203	3	-1.5034
PRSS37	6	0.019848	0.079907	0.95415	1959	4	-1.1504	0.23213	0.41722	0.993888	9600	2	-1.1504
MRAS	27	0.01985	0.13139	0.961304	1960	17	-1.0786	0.26819	0.63101	0.999861	10492	5	-1.0786
FKBP3	9	0.019875	0.094135	0.957338	1961	7	-1.1764	0.1646	0.36997	0.993888	7653	2	-1.1764
RAPGEF2	6	0.019898	0.080056	0.95415	1962	3	-1.0639	0.18572	0.35526	0.993888	8339	2	-1.0639
UBAP1	10	0.0199	0.095589	0.957338	1963	8	-2.1283	0.98564	0.98569	0.999861	22127	0	-2.1283
SLC22A7	8	0.019906	0.0888	0.957338	1964	7	-1.6441	0.82106	0.88105	0.999861	19794	1	-1.6441
BAZ2B	8	0.019925	0.088864	0.957338	1965	5	-1.7295	0.42872	0.64424	0.999861	13878	3	-1.7295
HEPACAM	8	0.019945	0.088942	0.957338	1966	5	-1.928	0.97043	0.97031	0.999861	21825	0	-1.928
SERTAD4	9	0.019976	0.094489	0.957338	1967	7	-2.3967	0.98901	0.98901	0.999861	22186	0	-2.3967
LSP1	51	0.019979	0.15465	0.971368	1968	27	-0.88444	0.45994	0.8565	0.999861	14477	14	-0.88444
TIPIN	10	0.019987	0.0959	0.957338	1969	8	-1.6586	0.43618	0.67741	0.999861	14030	2	-1.6586
POLRMT	8	0.019988	0.089108	0.957338	1970	5	-1.5978	0.4771	0.68988	0.999861	14786	3	-1.5978
WDR33	8	0.019996	0.089137	0.957338	1971	7	-1.3689	0.97383	0.97369	0.999861	21888	0	-1.3689
SLC4A4	15	0.020003	0.11151	0.958464	1972	7	0.024284	0.15007	0.40514	0.993888	7195	6	0.024284
CD36	39	0.020013	0.14579	0.965744	1973	22	-1.008	0.46505	0.8409	0.999861	14570	11	-1.008
ORMDL2	7	0.020013	0.083095	0.957028	1974	4	-1.1369	0.36603	0.5786	0.999861	12613	2	-1.1369
KCNE1L	7	0.020063	0.083255	0.957028	1975	6	-1.7817	0.79738	0.84687	0.999861	19500	1	-1.7817
DCTN4	17	0.020063	0.11595	0.959289	1976	12	-1.6738	0.70052	0.89788	0.999861	18222	4	-1.6738
CRYZ	8	0.020086	0.089471	0.957338	1977	5	-1.7223	0.53728	0.72245	0.999861	15788	1	-1.7223
TOMM34	10	0.020096	0.096341	0.957338	1978	7	-0.54105	0.48035	0.70795	0.999861	14842	3	-0.54105
SIVA1	12	0.020112	0.1048	0.957338	1979	7	-1.6371	0.48379	0.73703	0.999861	14910	3	-1.6371
DOCK9	12	0.020131	0.10487	0.957338	1980	9	-1.811	0.3926	0.66231	0.999861	13204	2	-1.811
ASCL2	8	0.020166	0.089754	0.957338	1981	6	-1.3405	0.15556	0.34636	0.993888	7383	2	-1.3405
SYN3	16	0.02021	0.11377	0.958696	1982	10	-1.6042	0.83225	0.9455	0.999861	19936	2	-1.6042
CYP2B6	10	0.020222	0.096804	0.957338	1983	7	-1.5957	0.053318	0.17737	0.981476	3453	2	-1.5957
C8orf46	7	0.020223	0.083789	0.957028	1984	5	-2.4849	0.96345	0.96329	0.999861	21715	0	-2.4849
CES2	7	0.020232	0.083811	0.957028	1985	6	-2.651	0.97825	0.97808	0.999861	21964	0	-2.651
FOXF1	11	0.020244	0.10105	0.957338	1986	5	-0.42859	0.17299	0.40492	0.993888	7937	5	-0.42859
random_CCTTCCTGCAGGATATTCGC	1	0.020264	0.020244	0.886397	1987	1	-9.0472	0.97974	0.97976	0.999861	21998	0	-9.0472
CD320	8	0.020288	0.090193	0.957338	1988	6	-2.3345	0.56286	0.73656	0.999861	16181	1	-2.3345
MED1	8	0.020306	0.090259	0.957338	1989	4	-0.43072	0.094281	0.24565	0.986881	5259	3	-0.43072
TVP23A	8	0.020306	0.090259	0.957338	1990	5	-1.3205	0.44661	0.66111	0.999861	14246	2	-1.3205
SUGT1	5	0.020311	0.075401	0.953167	1991	2	-0.99737	0.17128	0.33052	0.993888	7891	3	-0.99737
RASSF7	20	0.020339	0.12347	0.960509	1992	11	-1.6133	0.78169	0.94212	0.999861	19282	4	-1.6133
JUP	11	0.02034	0.10145	0.957338	1993	7	-2.1953	0.97919	0.97971	0.999861	21984	1	-2.1953
TMEM35	7	0.020345	0.084208	0.957028	1994	6	-1.6558	0.87237	0.8846	0.999861	20404	1	-1.6558
RB1	5	0.020366	0.075588	0.953167	1995	5	-2.1205	0.97963	0.97974	0.999861	21995	0	-2.1205
UBE2M	6	0.020368	0.081459	0.956834	1996	3	-1.0506	0.18721	0.35729	0.993888	8394	3	-1.0506
random_TGTGTAGAGTAAGGCGACTT	1	0.020379	0.020349	0.886397	1997	1	-9.0444	0.97962	0.97965	0.999861	21994	0	-9.0444
HOXA7	11	0.020385	0.10164	0.957338	1998	8	-2.0304	0.77946	0.89471	0.999861	19241	2	-2.0304
PCDHGA10	10	0.020436	0.097622	0.957338	1999	7	-1.021	0.17343	0.40301	0.993888	7948	2	-1.021
[truncated: 20,453 more rows]

## Sheet: CRISPRi, screen 2
id	num	neg|score	neg|p-value	neg|fdr	neg|rank	neg|goodsgrna	neg|lfc	pos|score	pos|p-value	pos|fdr	pos|rank	pos|goodsgrna	pos|lfc
TRAM2	9	4.4e-10	2.25e-07	0.002475	1	6	-5.5445	0.91834	0.92626	0.999967	20354	1	-5.5445
MRC2	5	6.57e-09	2.25e-07	0.002475	2	5	-10.865	0.99848	0.99851	0.999967	21926	0	-10.865
ZNF813	6	4.35e-06	3.04e-05	0.222772	3	5	-4.689	0.82003	0.82666	0.999967	18949	1	-4.689
TFAP4	9	1.23e-05	9.49e-05	0.458416	4	8	-5.2771	0.4935	0.70234	0.999184	14283	1	-5.2771
CPXCR1	7	1.58e-05	0.00010434	0.458416	5	6	-4.4846	0.83218	0.85024	0.999967	19120	1	-4.4846
KRT13	9	2.28e-05	0.00017149	0.53819	6	6	-4.7941	0.92753	0.93225	0.999967	20513	1	-4.7941
CCDC132	7	2.48e-05	0.00016158	0.53819	7	7	-5.7073	0.99998	0.99998	0.999977	21968	0	-5.7073
BARHL2	10	2.65e-05	0.00021341	0.583608	8	7	-3.6807	0.58477	0.77857	0.9998	15689	2	-3.6807
FXYD5	18	2.95e-05	0.00030805	0.615212	9	10	-3.6957	0.75704	0.91911	0.999967	18096	2	-3.6957
HECA	9	3.3e-05	0.0002391	0.583608	10	5	-3.7064	0.18797	0.39548	0.993814	7888	1	-3.7064
CPS1	15	5.04e-05	0.00045859	0.632735	11	6	-0.90785	0.16204	0.41068	0.993814	7143	6	-0.90785
SLC4A5	16	6.47e-05	0.00059425	0.682953	12	9	-2.8036	0.27912	0.57902	0.994605	10112	2	-2.8036
HERC1	9	6.58e-05	0.00045093	0.632735	13	6	-4.716	0.86613	0.901	0.999967	19570	1	-4.716
FCHO1	18	7.53e-05	0.00071504	0.682953	14	8	-2.3764	0.62684	0.86408	0.999967	16351	3	-2.3764
ZBTB6	8	8.22e-05	0.00055594	0.682953	15	4	-1.8764	0.32332	0.53385	0.994605	11102	3	-1.8764
NFRKB	13	8.27e-05	0.0006907	0.682953	16	8	-2.7701	0.80937	0.91602	0.999967	18813	2	-2.7701
TBC1D20	10	8.47e-05	0.00065419	0.682953	17	4	-3.152	0.94156	0.94718	0.999967	20730	1	-3.152
SPATA21	8	9.06e-05	0.00061498	0.682953	18	4	-1.8119	0.086299	0.22329	0.981732	4626	3	-1.8119
OR2Y1	5	9.82e-05	0.00045363	0.632735	19	4	-3.7391	0.99093	0.99097	0.999967	21739	0	-3.7391
NARF	17	0.00010981	0.00098275	0.717431	20	5	-0.86729	0.37199	0.68121	0.999017	12098	5	-0.86729
EP300	9	0.00012812	0.00085926	0.717431	21	6	-4.5749	0.4528	0.66554	0.997472	13664	1	-4.5749
METTL20	27	0.00013316	0.0013717	0.733498	22	15	-2.614	0.77151	0.9481	0.999967	18309	5	-2.614
NRXN2	21	0.00013648	0.0013316	0.732797	23	4	0.25547	0.0033941	0.023158	0.92031	333	8	0.25547
F8	17	0.00014066	0.0012369	0.717431	24	6	-0.68706	0.28615	0.5895	0.994605	10262	6	-0.68706
LOC101927572	10	0.00014388	0.0010364	0.717431	25	4	-2.9139	0.90013	0.92778	0.999967	20068	1	-2.9139
INTS7	6	0.00014836	0.00079977	0.717431	26	6	-5.785	0.99985	0.99986	0.999967	21964	0	-5.785
SLC25A43	8	0.00016456	0.0010477	0.717431	27	4	-3.3065	0.96082	0.96069	0.999967	21131	0	-3.3065
ITK	4	0.00017002	0.00066906	0.682953	28	4	-3.5631	0.99983	0.99982	0.999967	21962	0	-3.5631
ZNF691	9	0.00017179	0.0011216	0.717431	29	6	-3.4948	0.41363	0.63015	0.994605	12925	2	-3.4948
LOC100862671	10	0.00017737	0.001241	0.717431	30	5	-2.3312	0.22268	0.45014	0.994605	8813	2	-2.3312
ZBTB10	15	0.0001823	0.0014803	0.756274	31	10	-2.9899	0.48105	0.75238	0.999184	14094	3	-2.9899
DCDC2	8	0.00018662	0.0011802	0.717431	32	5	-2.708	0.95498	0.95491	0.999967	20991	0	-2.708
C15orf59	8	0.00018948	0.0011982	0.717431	33	4	-2.8859	0.078952	0.20981	0.979963	4314	1	-2.8859
RPS25	7	0.00020277	0.001209	0.717431	34	2	-2.1378	0.75597	0.81208	0.999967	18083	1	-2.1378
GJD2	5	0.00021592	0.0010251	0.717431	35	4	-3.6214	0.99371	0.99369	0.999967	21810	0	-3.6214
C1orf86	17	0.00021697	0.001844	0.800362	36	8	-1.5975	0.061417	0.22091	0.981732	3613	5	-1.5975
SELT	8	0.00027227	0.0016931	0.800362	37	6	-4.8401	0.99682	0.9968	0.999967	21878	0	-4.8401
AP1G1	10	0.00027529	0.0018328	0.800362	38	7	-4.7008	0.52928	0.73454	0.999184	14841	1	-4.7008
LIMA1	23	0.00027578	0.0025751	0.802747	39	9	-1.8548	0.68082	0.90752	0.999967	17081	4	-1.8548
SERBP1	9	0.00028186	0.0018535	0.800362	40	4	-1.4809	0.4204	0.63635	0.994605	13032	1	-1.4809
random_GTGACCTATCGACGGAAACG	1	0.00028189	0.00028236	0.615212	41	1	-12.776	0.99972	0.99974	0.999967	21958	0	-12.776
PPIL3	7	0.00028563	0.0016511	0.800362	42	5	-3.1269	0.23947	0.42845	0.994267	9245	1	-3.1269
CSDE1	9	0.00028631	0.0018796	0.800362	43	6	-4.0236	0.6841	0.81013	0.999967	17135	1	-4.0236
EMC10	5	0.00029894	0.0014024	0.733498	44	2	-1.42	0.13687	0.27546	0.988155	6385	2	-1.42
KRT33B	3	0.00031169	0.00090794	0.717431	45	3	-5.1492	0.99969	0.99969	0.999967	21956	0	-5.1492
UQCRHL	10	0.00031439	0.002064	0.802747	46	8	-4.3864	0.97779	0.97781	0.999967	21461	0	-4.3864
JMJD8	8	0.00031989	0.0019554	0.802747	47	7	-3.9093	0.33357	0.54461	0.994605	11313	1	-3.9093
CSNK2A1	9	0.00033866	0.002228	0.802747	48	6	-5.0263	0.99799	0.99799	0.999967	21915	0	-5.0263
DESI2	8	0.00034163	0.0020798	0.802747	49	3	-1.1538	0.051076	0.15691	0.974297	3156	2	-1.1538
ARL14EP	9	0.00034993	0.002302	0.802747	50	5	-3.7806	0.72586	0.83618	0.999967	17721	1	-3.7806
UCP2	6	0.00035756	0.0018945	0.800362	51	6	-3.8181	0.99964	0.99965	0.999967	21955	0	-3.8181
TGFBRAP1	10	0.00036734	0.0023948	0.802747	52	5	-3.6359	0.43564	0.66058	0.997068	13350	1	-3.6359
CXorf22	8	0.00037435	0.0022609	0.802747	53	6	-3.904	0.22448	0.42874	0.994267	8850	1	-3.904
TSC22D2	8	0.00039375	0.0023641	0.802747	54	2	-0.86299	0.32166	0.53212	0.994605	11068	3	-0.86299
NNT	12	0.00041327	0.0029744	0.845606	55	5	-1.6945	0.33658	0.59861	0.994605	11380	3	-1.6945
INTS5	8	0.00041608	0.0024876	0.802747	56	7	-4.6141	0.53758	0.70411	0.999184	15000	1	-4.6141
CYP2W1	7	0.00043219	0.0023623	0.802747	57	6	-4.3064	0.9967	0.99664	0.999967	21874	0	-4.3064
random_ACGGCGTGCACAGGGACCTA	1	0.00043565	0.00044101	0.632735	58	1	-12.417	0.99956	0.99959	0.999967	21952	0	-12.417
TRIM46	18	0.00043897	0.0036324	0.879489	59	12	-2.8364	0.64519	0.87197	0.999967	16624	3	-2.8364
ZNF454	10	0.00044363	0.0028559	0.845606	60	8	-4.97	0.96592	0.96583	0.999967	21227	1	-4.97
CEP120	6	0.00045538	0.0023826	0.802747	61	5	-4.3157	0.98944	0.98949	0.999967	21701	0	-4.3157
C11orf57	7	0.00045834	0.0024935	0.802747	62	3	-1.2067	0.45227	0.6213	0.994605	13660	2	-1.2067
random_GAGTCTATTACGGCGCAAAT	1	0.00045843	0.00046084	0.632735	63	1	-12.395	0.99954	0.99957	0.999967	21951	0	-12.395
C19orf70	4	0.00047573	0.0017963	0.800362	64	2	-3.4866	0.44262	0.52427	0.994605	13493	1	-3.4866
AHSA1	8	0.00048762	0.0028933	0.845606	65	3	-1.4922	0.023781	0.083356	0.935935	1750	2	-1.4922
MORF4L2	17	0.00049244	0.0039734	0.879489	66	12	-3.2142	0.89758	0.96671	0.999967	20025	1	-3.2142
SCYL2	8	0.00050774	0.0030037	0.845606	67	6	-4.3213	0.36293	0.57524	0.994605	11924	1	-4.3213
RPAIN	5	0.00051716	0.0023966	0.802747	68	3	-4.5724	0.99095	0.99098	0.999967	21741	0	-4.5724
MCF2	17	0.00053581	0.0043049	0.892163	69	8	-1.6891	0.091284	0.29441	0.991548	4816	5	-1.6891
SGCA	7	0.0005587	0.0029924	0.845606	70	6	-4.0184	0.98964	0.9895	0.999967	21709	0	-4.0184
TSPYL1	11	0.00056037	0.0038159	0.879489	71	8	-3.9776	0.13151	0.33088	0.991548	6194	2	-3.9776
GRK1	11	0.00056283	0.0038276	0.879489	72	3	-0.45313	0.25212	0.49823	0.994605	9529	4	-0.45313
CAMKK2	20	0.00056537	0.0047466	0.898899	73	12	-2.859	0.00062624	0.0052139	0.884105	71	2	-2.859
CCL18	10	0.00057093	0.0036112	0.879489	74	3	0.78253	0.0096392	0.043976	0.92031	842	6	0.78253
NCS1	16	0.00059209	0.0045469	0.892854	75	4	-0.2061	0.040277	0.15926	0.974297	2656	6	-0.2061
HTR4	11	0.00059494	0.004011	0.879489	76	4	-1.3615	0.49814	0.72131	0.999184	14364	2	-1.3615
C17orf62	15	0.0006009	0.0045929	0.892854	77	6	-0.92446	0.039975	0.15765	0.974297	2637	5	-0.92446
MDP1	6	0.00060488	0.0031538	0.855336	78	6	-2.9111	0.9994	0.99941	0.999967	21947	0	-2.9111
FAIM3	13	0.00061268	0.0043752	0.892854	79	7	-2.0783	0.50259	0.75045	0.999184	14431	4	-2.0783
C6orf211	9	0.00062293	0.0037054	0.879489	80	6	-4.6781	0.99042	0.99047	0.999967	21725	0	-4.6781
AFTPH	10	0.00062398	0.0039155	0.879489	81	7	-4.3161	0.49102	0.70418	0.999184	14238	1	-4.3161
THEMIS2	11	0.00063013	0.0042217	0.892163	82	5	-1.749	0.36986	0.62592	0.994605	12049	2	-1.749
CPA3	4	0.00064904	0.0024173	0.802747	83	1	-0.90376	0.28936	0.41971	0.994267	10337	2	-0.90376
MARCO	5	0.00066896	0.0030672	0.845606	84	3	-1.8793	0.12324	0.25282	0.985673	5910	2	-1.8793
BBS5	9	0.00067573	0.0039975	0.879489	85	6	-4.3453	0.96217	0.96209	0.999967	21160	0	-4.3453
NLRP5	8	0.00068219	0.0039768	0.879489	86	7	-3.4796	0.97361	0.97343	0.999967	21367	0	-3.4796
PPP1R37	10	0.00068793	0.0042922	0.892163	87	6	-4.7384	0.99393	0.99391	0.999967	21816	0	-4.7384
MID1	35	0.00069737	0.0069978	0.929516	88	7	-0.24572	0.14361	0.46119	0.994605	6586	10	-0.24572
UFL1	8	0.00070226	0.0040836	0.879489	89	7	-4.6713	0.99421	0.99414	0.999967	21823	0	-4.6713
IL16	29	0.00070654	0.0065345	0.929516	90	17	-2.3435	0.72543	0.93662	0.999967	17710	5	-2.3435
MTRNR2L4	5	0.00071801	0.0032791	0.878471	91	5	-3.014	0.99928	0.99929	0.999967	21946	0	-3.014
GLIPR2	15	0.00071862	0.0053185	0.901104	92	6	-0.93503	0.06918	0.23167	0.983142	3944	5	-0.93503
PCDHGA2	7	0.00071945	0.0037906	0.879489	93	3	-1.217	0.24024	0.42942	0.994267	9267	1	-1.217
ZBTB18	13	0.0007225	0.0050445	0.901104	94	6	-1.835	0.52736	0.7702	0.999649	14809	3	-1.835
CCDC67	5	0.00076237	0.0034639	0.879489	95	3	-3.0442	0.77453	0.77826	0.9998	18354	1	-3.0442
TBC1D29	8	0.00076491	0.0044302	0.892854	96	4	-2.9502	0.37375	0.58649	0.994605	12134	1	-2.9502
AMOT	12	0.00076882	0.0052004	0.901104	97	9	-2.2748	0.31927	0.58201	0.994605	11004	1	-2.2748
EPS8	8	0.00080112	0.0046334	0.892854	98	5	-2.1924	0.1847	0.38576	0.992737	7797	3	-2.1924
MOB4	24	0.00081488	0.0071159	0.929516	99	14	-2.1365	0.27587	0.61796	0.994605	10043	4	-2.1365
SH2D3C	30	0.00082837	0.0077406	0.929516	100	13	-1.6321	0.39459	0.75817	0.999184	12559	7	-1.6321
C16orf47	5	0.00083242	0.0037658	0.879489	101	5	-3.4284	0.99917	0.99918	0.999967	21944	0	-3.4284
NEDD8-MDP1	9	0.00084361	0.0048326	0.901104	102	6	-4.0547	0.29229	0.51969	0.994605	10404	1	-4.0547
MSL1	10	0.00085539	0.0052522	0.901104	103	4	-1.655	0.25146	0.48663	0.994605	9510	3	-1.655
SSRP1	8	0.00085876	0.0049611	0.901104	104	6	-4.3045	0.97451	0.97431	0.999967	21388	0	-4.3045
DOLPP1	9	0.00086508	0.0049422	0.901104	105	7	-4.9626	0.98729	0.98736	0.999967	21661	0	-4.9626
VPS16	8	0.00087783	0.0050652	0.901104	106	5	-4.4995	0.75186	0.84018	0.999967	18029	1	-4.4995
RNF32	16	0.00088428	0.0065489	0.929516	107	10	-2.2429	0.04515	0.17384	0.974297	2874	3	-2.2429
AWAT2	8	0.00090636	0.0052193	0.901104	108	7	-4.061	0.99993	0.99992	0.999967	21967	0	-4.061
MEP1B	5	0.00090695	0.0040583	0.879489	109	5	-3.7098	0.99798	0.99799	0.999967	21914	0	-3.7098
DEPDC5	11	0.00091932	0.0058404	0.920276	110	7	-2.7476	0.80595	0.89644	0.999967	18763	1	-2.7476
PRKAA2	10	0.00092512	0.0056804	0.920276	111	3	-2.392	0.95939	0.95995	0.999967	21104	1	-2.392
CENPP	9	0.00095078	0.0054028	0.906016	112	5	-2.378	0.7539	0.85484	0.999967	18048	2	-2.378
SLC6A3	5	0.00095351	0.0042747	0.892163	113	2	-1.0817	0.20236	0.34694	0.991548	8272	2	-1.0817
MSRB3	20	0.00096766	0.007769	0.929516	114	6	-1.2368	0.5918	0.85082	0.999967	15823	4	-1.2368
RSG1	9	0.00096873	0.0055033	0.915879	115	7	-4.4431	0.99644	0.99645	0.999967	21866	0	-4.4431
SSBP1	11	0.00097053	0.0061289	0.924572	116	2	-0.36705	0.29911	0.55027	0.994605	10570	4	-0.36705
SEL1L	10	0.00097167	0.0059576	0.920276	117	7	-3.6468	0.48312	0.69794	0.999184	14123	3	-3.6468
WISP2	10	0.00097382	0.0059711	0.920276	118	5	-3.2045	0.93867	0.94545	0.999967	20681	1	-3.2045
HCLS1	8	0.00097908	0.0056236	0.920276	119	2	-0.13591	0.084213	0.21949	0.981732	4543	3	-0.13591
HOXA13	8	0.0010043	0.0057615	0.920276	120	5	-2.0725	0.17847	0.37889	0.992737	7639	3	-2.0725
HDAC5	7	0.0010089	0.0051666	0.901104	121	4	-2.7416	0.78055	0.82318	0.999967	18433	1	-2.7416
random_CAAACAAACACGGATCCTAG	1	0.0010165	0.0010057	0.717431	122	1	-12.041	0.99898	0.99901	0.999967	21941	0	-12.041
KIAA1024L	4	0.0010295	0.0037775	0.879489	123	3	-2.5885	0.4257	0.51501	0.994605	13132	1	-2.5885
MATR3	23	0.0010523	0.0086595	0.929516	124	5	-1.3166	0.77506	0.94104	0.999967	18362	4	-1.3166
ABCA5	9	0.0010667	0.0060148	0.920276	125	5	-3.3768	0.37253	0.59283	0.994605	12111	1	-3.3768
EPB41L2	15	0.0010672	0.0075535	0.929516	126	2	-0.12273	0.13466	0.36671	0.992133	6315	6	-0.12273
ATP2C2	18	0.0010697	0.0082079	0.929516	127	6	-1.9431	0.71378	0.90058	0.999967	17548	2	-1.9431
YES1	9	0.0010705	0.0060324	0.920276	128	4	-2.1099	0.25813	0.48859	0.994605	9665	3	-2.1099
ZNF224	8	0.0010827	0.0062289	0.924572	129	3	-3.039	0.96209	0.96197	0.999967	21158	0	-3.039
MLLT3	19	0.0010944	0.008395	0.929516	130	9	-1.6813	0.22707	0.5318	0.994605	8918	4	-1.6813
LDHAL6A	9	0.0011023	0.0061843	0.924572	131	4	-2.119	0.66804	0.80052	0.999967	16918	2	-2.119
ISG15	11	0.0011108	0.0069266	0.929516	132	2	0.37451	0.099451	0.27325	0.988058	5108	5	0.37451
CCDC102B	13	0.0011132	0.0073777	0.929516	133	6	-1.2582	0.0026203	0.015928	0.92031	266	5	-1.2582
random_CAGGGATCAAAGTAACAGAC	1	0.0011133	0.0011013	0.717431	134	1	-11.991	0.99889	0.99891	0.999967	21938	0	-11.991
JMJD6	7	0.001116	0.0056939	0.920276	135	4	-2.8091	0.62113	0.75075	0.999184	16255	1	-2.8091
FUT6	6	0.0011243	0.0053325	0.901104	136	3	-2.6123	0.85372	0.85446	0.999967	19390	1	-2.6123
HNRNPK	13	0.001135	0.0075116	0.929516	137	8	-1.9597	0.30974	0.59116	0.994605	10791	4	-1.9597
HPGDS	9	0.0011486	0.0064178	0.929516	138	7	-4.0809	0.77896	0.87211	0.999967	18414	1	-4.0809
SLFN5	8	0.0011553	0.0065696	0.929516	139	4	-3.2649	0.8952	0.90314	0.999967	19990	1	-3.2649
ABCG8	8	0.0011649	0.0066138	0.929516	140	4	-3.5033	0.95407	0.95404	0.999967	20972	0	-3.5033
EPHA1	7	0.0011838	0.0060148	0.920276	141	5	-3.1077	0.36893	0.56238	0.994605	12034	1	-3.1077
CDADC1	10	0.001236	0.0074724	0.929516	142	6	-3.4585	0.56645	0.76401	0.999184	15419	2	-3.4585
CRLF1	4	0.001261	0.0046168	0.892854	143	3	-4.5589	0.79536	0.79531	0.999967	18600	0	-4.5589
KLHL10	9	0.0012808	0.007083	0.929516	144	5	-3.1678	0.31373	0.53918	0.994605	10884	2	-3.1678
AWAT1	9	0.0012839	0.0071015	0.929516	145	4	-2.511	0.9463	0.94674	0.999967	20820	1	-2.511
DBH	8	0.0012948	0.0071745	0.929516	146	5	-2.6859	0.073746	0.20018	0.979108	4120	2	-2.6859
ZNF569	9	0.0013062	0.0072155	0.929516	147	2	-0.12297	0.18673	0.39366	0.993814	7848	4	-0.12297
HDAC9	28	0.00132	0.011481	0.929516	148	11	-1.5439	0.30184	0.66339	0.997396	10643	7	-1.5439
GLIS3	17	0.0013223	0.0094893	0.929516	149	8	-1.194	0.021131	0.098561	0.946719	1607	7	-1.194
TEX12	7	0.0013331	0.006703	0.929516	150	6	-3.51	0.96133	0.96122	0.999967	21145	0	-3.51
random_GCGTGGCCCGTAGTGATGAA	1	0.0013411	0.0013343	0.732797	151	1	-11.877	0.99866	0.99869	0.999967	21934	0	-11.877
FAM71F2	8	0.0013646	0.0074922	0.929516	152	6	-2.8966	0.54186	0.70683	0.999184	15063	2	-2.8966
ISPD	7	0.0013835	0.0069608	0.929516	153	4	-2.8406	0.15953	0.32879	0.991548	7058	1	-2.8406
DLG1	25	0.0013907	0.011583	0.929516	154	7	-0.62221	0.088804	0.31716	0.991548	4722	7	-0.62221
IFIT1	9	0.0014041	0.0076986	0.929516	155	2	-0.16154	0.089835	0.244	0.98488	4758	3	-0.16154
ZNF148	9	0.0014423	0.0079033	0.929516	156	7	-3.7676	0.60142	0.76297	0.999184	15977	1	-3.7676
PLA2G4A	8	0.0014571	0.0079087	0.929516	157	5	-2.186	0.37211	0.58475	0.994605	12103	3	-2.186
LY6E	9	0.0014597	0.0079993	0.929516	158	4	-3.3934	0.927	0.93192	0.999967	20504	1	-3.3934
CCDC129	20	0.0014664	0.011084	0.929516	159	9	-1.5803	0.5263	0.81483	0.999967	14782	5	-1.5803
TEX36	7	0.0014817	0.0074188	0.929516	160	5	-3.2773	0.85573	0.86528	0.999967	19416	1	-3.2773
CYP2B6	9	0.0014833	0.0081074	0.929516	161	3	-1.9044	0.63121	0.77938	0.9998	16412	2	-1.9044
THUMPD2	7	0.0014939	0.0074683	0.929516	162	3	-1.6586	0.74923	0.80919	0.999967	18006	1	-1.6586
PIGK	10	0.0015081	0.0088781	0.929516	163	3	0.43194	0.28692	0.53052	0.994605	10283	3	0.43194
FOXS1	9	0.0015109	0.0082395	0.929516	164	4	-1.7702	0.096273	0.25456	0.986142	4988	2	-1.7702
NR2F6	7	0.0015257	0.0076085	0.929516	165	5	-4.8295	0.99307	0.99298	0.999967	21792	0	-4.8295
FBXL13	12	0.0015365	0.0097196	0.929516	166	4	-1.0262	0.19982	0.44415	0.994605	8210	3	-1.0262
SGTB	8	0.0015445	0.0083129	0.929516	167	2	-0.5442	0.085482	0.22179	0.981732	4599	3	-0.5442
ZNF584	10	0.001565	0.0091675	0.929516	168	2	-0.7352	0.38205	0.61888	0.994605	12296	2	-0.7352
ANKRD50	7	0.001568	0.0078046	0.929516	169	5	-4.7863	0.99969	0.99969	0.999967	21957	0	-4.7863
ANGPTL1	8	0.0015698	0.0084207	0.929516	170	6	-3.302	0.5763	0.72888	0.999184	15552	2	-3.302
LYRM5	6	0.0015852	0.0071542	0.929516	171	4	-2.5935	0.39368	0.55086	0.994605	12540	1	-2.5935
GRN	6	0.0016009	0.0072119	0.929516	172	4	-2.9091	0.28869	0.46355	0.994605	10324	1	-2.9091
OR51B5	8	0.0016156	0.0086194	0.929516	173	3	-1.3316	0.23864	0.44386	0.994605	9225	3	-1.3316
GGACT	14	0.0016169	0.010639	0.929516	174	3	-0.18316	0.027701	0.11609	0.952313	1959	5	-0.18316
OR2L2	4	0.0016313	0.0059152	0.920276	175	2	-2.8348	0.58342	0.61157	0.994605	15661	1	-2.8348
CRABP1	7	0.0016467	0.0081444	0.929516	176	5	-3.7272	0.98048	0.98039	0.999967	21525	0	-3.7272
OR11H4	9	0.0016473	0.0088826	0.929516	177	7	-4.4536	0.99204	0.99209	0.999967	21771	0	-4.4536
PPME1	9	0.0016645	0.0089764	0.929516	178	4	-1.4194	0.048293	0.15089	0.974297	3026	3	-1.4194
LINGO3	9	0.0016804	0.0090498	0.929516	179	6	-3.5617	0.8311	0.88868	0.999967	19104	1	-3.5617
SMG5	10	0.0017033	0.0098237	0.929516	180	5	-3.4372	0.72786	0.84655	0.999967	17754	1	-3.4372
ACSL1	27	0.0017292	0.014154	0.929516	181	12	-1.6879	0.16863	0.48098	0.994605	7358	5	-1.6879
MCFD2	21	0.0017522	0.013226	0.929516	182	11	-2.1971	0.086312	0.29649	0.991548	4628	4	-2.1971
GSE1	15	0.0017668	0.011805	0.929516	183	9	-2.6485	0.81802	0.93071	0.999967	18918	2	-2.6485
EEF1B2	8	0.0017762	0.0093225	0.929516	184	6	-3.6407	0.53896	0.70499	0.999184	15016	1	-3.6407
FGF12	13	0.0017843	0.011231	0.929516	185	6	-1.8069	0.62299	0.82307	0.999967	16283	3	-1.8069
ULK2	10	0.0018078	0.01032	0.929516	186	5	-2.1984	0.21899	0.44535	0.994605	8700	4	-2.1984
RAD18	9	0.001818	0.009752	0.929516	187	4	-2.2782	0.68921	0.81329	0.999967	17206	2	-2.2782
TFAP2D	7	0.0018432	0.0090341	0.929516	188	3	-1.6295	0.36807	0.56182	0.994605	12022	2	-1.6295
PARP15	14	0.0018585	0.012	0.929516	189	8	-2.0394	0.38733	0.6724	0.999017	12399	3	-2.0394
DPEP2	6	0.001868	0.0082981	0.929516	190	3	-3.4334	0.83558	0.83891	0.999967	19164	1	-3.4334
CCDC97	11	0.001876	0.011019	0.929516	191	4	-0.20106	0.041239	0.14378	0.973502	2694	4	-0.20106
GPR160	7	0.0018803	0.0091941	0.929516	192	3	-1.7384	0.25381	0.44595	0.994605	9571	2	-1.7384
random_GAATACCACTGTCCACGAAT	1	0.0018821	0.0018603	0.800362	193	1	-11.678	0.99812	0.99813	0.999967	21921	0	-11.678
ABCA13	9	0.0018835	0.010064	0.929516	194	6	-3.8031	0.92237	0.92887	0.999967	20420	1	-3.8031
VIPAS39	5	0.001884	0.008285	0.929516	195	5	-3.2525	0.99812	0.99812	0.999967	21920	0	-3.2525
BHLHA15	7	0.001892	0.0092423	0.929516	196	4	-2.1354	0.16309	0.33332	0.991548	7175	2	-2.1354
TENC1	18	0.0018947	0.013409	0.929516	197	6	-0.97635	0.66354	0.87952	0.999967	16857	4	-0.97635
CARD16	8	0.0018978	0.0098584	0.929516	198	5	-3.7098	0.8765	0.89171	0.999967	19723	1	-3.7098
IL12RB2	10	0.0019021	0.010776	0.929516	199	5	-2.0049	0.29835	0.54452	0.994605	10561	3	-2.0049
TMEM30B	10	0.0019085	0.010802	0.929516	200	6	-3.8546	0.77769	0.87401	0.999967	18405	1	-3.8546
AP1M1	8	0.0019085	0.0099048	0.929516	201	4	-3.5452	0.93692	0.93702	0.999967	20655	0	-3.5452
STAG2	25	0.0019202	0.015162	0.929516	202	7	-0.40404	0.15008	0.44412	0.994605	6785	7	-0.40404
OR4A47	5	0.0019205	0.0084247	0.929516	203	1	-0.50268	0.17633	0.32154	0.991548	7579	2	-0.50268
NPRL2	7	0.0019277	0.0093892	0.929516	204	6	-3.8861	0.99826	0.9982	0.999967	21924	0	-3.8861
ATAD2B	7	0.0019318	0.0094059	0.929516	205	3	-1.779	0.31409	0.51836	0.994605	10885	2	-1.779
FKTN	9	0.0019321	0.010321	0.929516	206	7	-4.1882	0.85772	0.89785	0.999967	19441	1	-4.1882
DCAF8L2	8	0.0019372	0.010029	0.929516	207	5	-3.1473	0.9143	0.91679	0.999967	20296	1	-3.1473
MURC	10	0.001963	0.011058	0.929516	208	3	-0.55378	0.013725	0.057798	0.926702	1120	3	-0.55378
MB	20	0.0019655	0.014319	0.929516	209	6	-0.75763	0.39245	0.71407	0.999184	12517	6	-0.75763
ABCB9	9	0.0019715	0.010513	0.929516	210	2	0.57181	0.058878	0.17634	0.974297	3509	4	0.57181
random_TGCGTGGGTACCTACTTTCA	1	0.0020017	0.0019784	0.802747	211	1	-11.644	0.998	0.998	0.999967	21916	0	-11.644
MS4A3	5	0.0020537	0.0089764	0.929516	212	3	-2.0423	0.61641	0.67196	0.999017	16189	1	-2.0423
S1PR3	7	0.0020541	0.0099693	0.929516	213	6	-3.1703	0.71369	0.79495	0.999967	17547	1	-3.1703
KMT2A	9	0.0020622	0.010963	0.929516	214	6	-3.733	0.63494	0.78153	0.9998	16479	1	-3.733
RFX4	22	0.0020652	0.015479	0.929516	215	10	-1.8075	0.79586	0.94697	0.999967	18610	3	-1.8075
TBC1D14	30	0.0020746	0.017418	0.929516	216	14	-1.2707	0.20247	0.5462	0.994605	8274	9	-1.2707
PNMT	9	0.002086	0.011088	0.929516	217	7	-3.8877	0.26813	0.49778	0.994605	9901	1	-3.8877
MMP3	10	0.0021187	0.011756	0.929516	218	6	-3.1153	0.4446	0.66766	0.998477	13526	2	-3.1153
FBXO40	9	0.002125	0.011262	0.929516	219	3	-0.039367	0.091767	0.2472	0.985673	4830	3	-0.039367
MFN1	10	0.0021269	0.011801	0.929516	220	4	-2.1026	0.51192	0.72084	0.999184	14562	2	-2.1026
ANXA8L1	6	0.0021564	0.009446	0.929516	221	3	-2.5621	0.85893	0.8593	0.999967	19464	1	-2.5621
HDAC10	7	0.0021768	0.010501	0.929516	222	4	-2.5593	0.18674	0.3631	0.992133	7855	1	-2.5593
FGF2	10	0.0021815	0.012056	0.929516	223	5	-2.4495	0.1398	0.34054	0.991548	6467	2	-2.4495
SPRR2D	6	0.0021926	0.0095902	0.929516	224	5	-2.5494	0.12704	0.26533	0.987079	6042	1	-2.5494
C11orf30	6	0.002211	0.009661	0.929516	225	5	-2.9273	0.71337	0.76049	0.999184	17543	1	-2.9273
KIAA0430	8	0.0022172	0.011229	0.929516	226	5	-2.9065	0.50837	0.68588	0.999017	14534	2	-2.9065
EMR1	8	0.0022407	0.01132	0.929516	227	5	-3.0834	0.85537	0.88052	0.999967	19410	1	-3.0834
RAB3C	9	0.0022555	0.011896	0.929516	228	4	-2.5588	0.21726	0.43764	0.994605	8646	1	-2.5588
FOXB2	9	0.0022591	0.011916	0.929516	229	4	-2.1528	0.3246	0.54914	0.994605	11128	1	-2.1528
TRIM63	4	0.0022646	0.0081376	0.929516	230	1	-0.55382	0.49035	0.55175	0.994605	14235	1	-0.55382
PMP2	6	0.0022696	0.0099066	0.929516	231	3	-1.9701	0.40758	0.56261	0.994605	12801	2	-1.9701
CENPU	10	0.002304	0.012638	0.929516	232	1	1.626	0.0091794	0.04238	0.92031	806	6	1.626
MPHOSPH10	11	0.00231	0.013369	0.929516	233	7	-3.6487	0.92068	0.94639	0.999967	20397	1	-3.6487
PDK1	9	0.0023344	0.012274	0.929516	234	6	-3.9211	0.9814	0.98144	0.999967	21543	0	-3.9211
DHX57	10	0.0023543	0.012883	0.929516	235	6	-4.4121	0.99809	0.99808	0.999967	21919	0	-4.4121
PRSS33	8	0.0023847	0.011925	0.929516	236	6	-3.2737	0.62758	0.763	0.999184	16359	1	-3.2737
HELB	8	0.0023893	0.011946	0.929516	237	5	-2.8992	0.94937	0.94947	0.999967	20865	0	-2.8992
random_GTCGATCAGTTGTACCCGTC	1	0.0023946	0.0023795	0.802747	238	1	-11.548	0.99761	0.99763	0.999967	21907	0	-11.548
MTIF2	12	0.002406	0.014096	0.929516	239	8	-3.5048	0.99785	0.99782	0.999967	21912	0	-3.5048
RPL6	7	0.0024351	0.011696	0.929516	240	4	-2.6563	0.50415	0.65937	0.996963	14453	1	-2.6563
TMEM190	8	0.0024503	0.012206	0.929516	241	6	-3.5754	0.66443	0.78876	0.999967	16866	1	-3.5754
RD3	7	0.0024504	0.011774	0.929516	242	6	-2.7141	0.87123	0.87639	0.999967	19646	1	-2.7141
CCM2L	7	0.002452	0.011784	0.929516	243	4	-2.7002	0.31947	0.52477	0.994605	11006	1	-2.7002
CDKL5	13	0.0024676	0.015078	0.929516	244	8	-2.3521	0.54269	0.78238	0.999805	15079	4	-2.3521
LAPTM4A	5	0.0024798	0.010445	0.929516	245	3	-2.0512	0.38363	0.52654	0.994605	12333	1	-2.0512
OSR2	8	0.0024802	0.01234	0.929516	246	3	-2.0606	0.7942	0.85461	0.999967	18589	1	-2.0606
RNF122	8	0.0024808	0.012343	0.929516	247	6	-3.7114	0.97815	0.97796	0.999967	21468	0	-3.7114
BCAR1	47	0.0024929	0.023264	0.929516	248	18	-1.8408	0.83044	0.98092	0.999967	19094	7	-1.8408
PCDHA2	7	0.0025074	0.012015	0.929516	249	6	-2.5928	0.016309	0.059121	0.928087	1300	1	-2.5928
FUOM	10	0.002526	0.0137	0.929516	250	7	-3.6682	0.89831	0.92711	0.999967	20036	1	-3.6682
PTPN12	15	0.00253	0.016356	0.929516	251	5	-1.0788	0.19122	0.45582	0.994605	7972	6	-1.0788
BIRC3	7	0.0025341	0.012122	0.929516	252	5	-3.0492	0.47206	0.63572	0.994605	13953	1	-3.0492
SRSF2	9	0.0025456	0.013277	0.929516	253	6	-3.1665	0.5557	0.73895	0.999184	15260	2	-3.1665
NPEPPS	10	0.0025565	0.01384	0.929516	254	4	-1.0734	0.25569	0.49186	0.994605	9607	2	-1.0734
PYY	10	0.0025606	0.013858	0.929516	255	7	-3.4539	0.23403	0.4645	0.994605	9112	2	-3.4539
PLEKHA6	8	0.002573	0.012757	0.929516	256	5	-4.0528	0.97172	0.97151	0.999967	21333	0	-4.0528
FAM155B	7	0.002575	0.012304	0.929516	257	4	-2.5967	0.35564	0.55336	0.994605	11765	2	-2.5967
SYK	17	0.0025759	0.017428	0.929516	258	8	-2.1604	0.33011	0.63897	0.994605	11251	2	-2.1604
ALDH3A1	16	0.0025805	0.01683	0.929516	259	4	-0.036036	0.0056938	0.033595	0.92031	529	7	-0.036036
SRRD	1	0.0026054	0.0025895	0.802747	260	1	-4.483	0.99739	0.99742	0.999967	21904	0	-4.483
TMEM156	1	0.002611	0.0025945	0.802747	261	1	-2.2923	0.99739	0.99742	0.999967	21903	0	-2.2923
TMC3	7	0.002616	0.012486	0.929516	262	2	0.17026	0.054147	0.15025	0.974297	3297	4	0.17026
CDH1	9	0.0026206	0.013621	0.929516	263	4	-1.3452	0.21295	0.43148	0.994541	8533	3	-1.3452
ATP5I	7	0.0026388	0.012589	0.929516	264	6	-3.0861	0.87484	0.87913	0.999967	19699	1	-3.0861
ADM	8	0.0026621	0.013112	0.929516	265	4	-2.0324	0.30474	0.51411	0.994605	10696	2	-2.0324
EIF2AK1	11	0.0026646	0.015221	0.929516	266	5	-1.6775	0.20507	0.44498	0.994605	8332	3	-1.6775
CCDC153	10	0.0026866	0.014447	0.929516	267	4	-2.5123	0.75449	0.86082	0.999967	18062	2	-2.5123
AKAP13	15	0.0026874	0.017247	0.929516	268	5	-1.3012	0.41349	0.70052	0.999184	12921	3	-1.3012
STS	6	0.0026882	0.011576	0.929516	269	3	-1.5948	0.43454	0.58565	0.994605	13333	2	-1.5948
G2E3	9	0.0026933	0.013983	0.929516	270	3	-0.2266	0.10562	0.26953	0.988058	5329	4	-0.2266
SPECC1L	10	0.0026934	0.014476	0.929516	271	4	-2.7612	0.79204	0.88252	0.999967	18558	2	-2.7612
TBPL1	17	0.002711	0.018193	0.929516	272	10	-2.3498	0.36126	0.67225	0.999017	11891	4	-2.3498
PRR22	6	0.0027269	0.011716	0.929516	273	4	-2.8182	0.64247	0.72718	0.999184	16580	1	-2.8182
BCL2L14	17	0.0027361	0.018321	0.929516	274	8	-1.1904	0.15573	0.41381	0.994267	6936	7	-1.1904
SMARCD1	7	0.0027399	0.013035	0.929516	275	4	-3.4666	0.98257	0.98248	0.999967	21566	0	-3.4666
LMNTD1	13	0.0027728	0.016757	0.929516	276	9	-2.5653	0.9041	0.95351	0.999967	20127	1	-2.5653
LAMP3	6	0.0027804	0.011909	0.929516	277	3	-2.3909	0.57378	0.69991	0.999184	15519	1	-2.3909
random_GACACAGGTAAGGTCCTACG	1	0.0027819	0.002754	0.840278	278	1	-11.453	0.99722	0.99725	0.999967	21896	0	-11.453
KAT7	12	0.0027864	0.01602	0.929516	279	6	-3.5105	0.75207	0.88483	0.999967	18034	2	-3.5105
WAS	8	0.0028079	0.013745	0.929516	280	6	-2.7787	0.58653	0.73559	0.999184	15726	2	-2.7787
OAF	9	0.0028328	0.014667	0.929516	281	2	-0.37882	0.23262	0.45918	0.994605	9076	3	-0.37882
CIB2	5	0.0028583	0.011629	0.929516	282	1	-1.0221	0.59724	0.6615	0.997113	15915	1	-1.0221
RALGDS	27	0.002875	0.022013	0.929516	283	10	-1.5956	0.26697	0.61976	0.994605	9864	6	-1.5956
STX12	3	0.0028827	0.0080182	0.929516	284	3	-2.7637	0.99712	0.99714	0.999967	21892	0	-2.7637
STAT3	13	0.0028898	0.017391	0.929516	285	4	-1.2645	0.38563	0.65554	0.996124	12369	3	-1.2645
PLEKHH2	9	0.0029065	0.015025	0.929516	286	3	-0.48665	0.22859	0.45355	0.994605	8966	3	-0.48665
SLC5A7	11	0.002909	0.016499	0.929516	287	2	1.0616	0.056382	0.18444	0.974297	3401	5	1.0616
BMF	25	0.0029145	0.02171	0.929516	288	8	-0.67035	0.2805	0.63134	0.994605	10141	6	-0.67035
MSANTD3-TMEFF1	7	0.002918	0.013829	0.929516	289	5	-3.1155	0.11286	0.26816	0.988058	5571	1	-3.1155
PLA2G5	7	0.0029318	0.013898	0.929516	290	5	-3.4833	0.97825	0.97813	0.999967	21470	0	-3.4833
TUBB4A	15	0.0029472	0.018728	0.929516	291	10	-2.2379	0.67443	0.87112	0.999967	16990	3	-2.2379
SGCE	7	0.002963	0.014035	0.929516	292	5	-3.9322	0.99414	0.99403	0.999967	21819	0	-3.9322
random_CCACAAAGGGGACTACCGGT	1	0.0029641	0.0029334	0.845606	293	1	-11.42	0.99704	0.99708	0.999967	21888	0	-11.42
KRTAP10-7	3	0.0029936	0.0083125	0.929516	294	2	-3.6696	0.45048	0.47648	0.994605	13638	1	-3.6696
DHX35	8	0.0030326	0.014723	0.929516	295	4	-2.2193	0.52147	0.69407	0.999184	14699	2	-2.2193
LRRC4	9	0.0030326	0.015621	0.929516	296	7	-2.8959	0.70228	0.82131	0.999967	17391	1	-2.8959
CNN3	12	0.0030351	0.017251	0.929516	297	8	-2.8975	0.98697	0.98695	0.999967	21651	0	-2.8975
TUSC3	10	0.0030425	0.016127	0.929516	298	4	-0.85584	0.073202	0.21281	0.979963	4099	5	-0.85584
IFI30	6	0.003054	0.012958	0.929516	299	4	-2.5599	0.06655	0.17286	0.974297	3845	1	-2.5599
CT45A1	4	0.0030542	0.010835	0.929516	300	4	-7.4152	0.99695	0.99695	0.999967	21885	0	-7.4152
KCNJ8	7	0.003055	0.014431	0.929516	301	5	-2.7143	0.43125	0.6062	0.994605	13267	2	-2.7143
TRIM9	12	0.0030633	0.01738	0.929516	302	8	-3.6094	0.97491	0.97639	0.999967	21400	1	-3.6094
RNF31	9	0.0030802	0.01585	0.929516	303	7	-4.0147	0.99986	0.99987	0.999967	21965	0	-4.0147
UGT1A5	9	0.0030965	0.015929	0.929516	304	3	-0.42969	0.20128	0.41477	0.994267	8238	4	-0.42969
NDRG1	9	0.0031109	0.015993	0.929516	305	4	-0.47781	0.063313	0.18673	0.975713	3700	5	-0.47781
PROX1	15	0.0031133	0.019596	0.929516	306	6	-0.64431	0.12757	0.355	0.992133	6062	6	-0.64431
random_AATGACTGGTATGCCGCAGA	1	0.003115	0.0030794	0.845606	307	1	-11.395	0.99688	0.99694	0.999967	21881	0	-11.395
CATSPER4	7	0.0031189	0.014718	0.929516	308	6	-2.8007	0.82962	0.84877	0.999967	19081	1	-2.8007
RIMKLA	9	0.0031229	0.016044	0.929516	309	4	-3.0381	0.16603	0.36306	0.992133	7268	1	-3.0381
CT45A7	7	0.0031251	0.014745	0.929516	310	2	-1.0536	0.58187	0.71917	0.999184	15636	2	-1.0536
MMEL1	10	0.0031398	0.016605	0.929516	311	4	-2.4981	0.35263	0.596	0.994605	11702	2	-2.4981
TCHP	14	0.003157	0.018969	0.929516	312	9	-2.0678	0.28952	0.5698	0.994605	10340	2	-2.0678
ZNF816	11	0.0031621	0.017865	0.929516	313	8	-3.8913	0.8009	0.89388	0.999967	18694	1	-3.8913
PRR15L	4	0.0031745	0.011269	0.929516	314	4	-2.9461	0.99683	0.99683	0.999967	21880	0	-2.9461
IFNG	2	0.0031746	0.0062073	0.924572	315	2	-4.47	0.99683	0.99681	0.999967	21879	0	-4.47
NCSTN	8	0.0031795	0.015357	0.929516	316	4	-2.2196	0.08504	0.22097	0.981732	4584	2	-2.2196
SLC25A11	5	0.0031992	0.012674	0.929516	317	2	0.041091	0.013784	0.044479	0.92031	1128	3	0.041091
SLC35F6	8	0.003205	0.015454	0.929516	318	4	-1.9035	0.042726	0.13587	0.970172	2761	2	-1.9035
SYTL2	33	0.00321	0.026	0.929516	319	17	-1.7718	0.66016	0.92067	0.999967	16813	8	-1.7718
C1orf35	10	0.0032129	0.016939	0.929516	320	3	-0.58873	0.056002	0.17571	0.974297	3383	2	-0.58873
CCDC17	8	0.0032246	0.015526	0.929516	321	6	-3.524	0.53505	0.70257	0.999184	14951	1	-3.524
TSSC1	11	0.0032365	0.018226	0.929516	322	7	-4.0351	0.60663	0.79629	0.999967	16060	1	-4.0351
MEP1A	5	0.0032369	0.012809	0.929516	323	4	-3.5128	0.99312	0.9931	0.999967	21794	0	-3.5128
OR52W1	10	0.0032465	0.017088	0.929516	324	3	-1.5049	0.32085	0.57141	0.994605	11038	2	-1.5049
BMP2K	9	0.0032472	0.016619	0.929516	325	6	-2.4597	0.27395	0.50306	0.994605	10007	3	-2.4597
OR51E2	9	0.0032636	0.016702	0.929516	326	6	-2.5611	0.010433	0.044214	0.92031	908	2	-2.5611
ZBP1	8	0.0032835	0.015761	0.929516	327	4	-2.1892	0.17042	0.3681	0.992237	7407	2	-2.1892
LOC730183	9	0.0032966	0.016853	0.929516	328	7	-2.8652	0.70072	0.82034	0.999967	17364	1	-2.8652
BLOC1S2	20	0.0033422	0.022892	0.929516	329	12	-3.3817	0.74094	0.92204	0.999967	17906	2	-3.3817
RHBG	5	0.0033427	0.01313	0.929516	330	3	-3.0396	0.87637	0.87633	0.999967	19720	0	-3.0396
PTBP3	13	0.0033462	0.019874	0.929516	331	7	-1.7818	0.40131	0.66841	0.998682	12681	4	-1.7818
SECTM1	6	0.0033492	0.014072	0.929516	332	2	-1.088	0.35414	0.51753	0.994605	11730	2	-1.088
TNRC6B	17	0.0033529	0.021581	0.929516	333	9	-3.0518	0.66249	0.87075	0.999967	16845	2	-3.0518
WNT16	13	0.0033596	0.01994	0.929516	334	7	-1.9954	0.52169	0.76561	0.999184	14706	4	-1.9954
CST6	8	0.0033709	0.01613	0.929516	335	5	-4.0149	0.98851	0.98836	0.999967	21679	0	-4.0149
TBC1D9B	11	0.0033802	0.018945	0.929516	336	5	-2.9804	0.89989	0.94015	0.999967	20060	1	-2.9804
IFT88	9	0.0034301	0.017503	0.929516	337	6	-2.9606	0.28062	0.50909	0.994605	10144	2	-2.9606
EEF1D	19	0.003479	0.02314	0.929516	338	9	-2.0987	0.17573	0.45938	0.994605	7562	3	-2.0987
LPL	7	0.0034828	0.016145	0.929516	339	4	-2.3581	0.44774	0.61808	0.994605	13582	2	-2.3581
MGST1	30	0.0035049	0.027255	0.929516	340	16	-1.95	0.80501	0.96365	0.999967	18748	7	-1.95
RAG2	3	0.0035749	0.0098899	0.929516	341	2	-2.5652	0.96605	0.96618	0.999967	21231	0	-2.5652
GSX1	7	0.0035801	0.016491	0.929516	342	5	-3.6044	0.62724	0.75574	0.999184	16355	1	-3.6044
GRIK3	7	0.0035866	0.016514	0.929516	343	4	-2.761	0.6747	0.78089	0.9998	16997	1	-2.761
LCN9	7	0.0036021	0.016576	0.929516	344	2	-0.56378	0.2322	0.41949	0.994267	9068	3	-0.56378
C4orf32	10	0.0036103	0.018759	0.929516	345	3	-1.9402	0.95939	0.95995	0.999967	21105	1	-1.9402
TUBAL3	9	0.0036137	0.01842	0.929516	346	6	-3.76	0.95586	0.95585	0.999967	21018	0	-3.76
WDR43	6	0.0036188	0.015103	0.929516	347	4	-2.5606	0.093262	0.21444	0.980458	4884	1	-2.5606
PCDH10	7	0.0036425	0.016698	0.929516	348	5	-2.7613	0.29763	0.49872	0.994605	10546	2	-2.7613
IRX4	16	0.0036453	0.022772	0.929516	349	10	-2.3799	0.061566	0.22084	0.981732	3617	3	-2.3799
RHNO1	8	0.0036469	0.017273	0.929516	350	5	-3.2866	0.56567	0.72205	0.999184	15400	1	-3.2866
random_TGCTCGTCGGAGGCTATCGA	1	0.0036532	0.0035887	0.879489	351	1	-11.305	0.99635	0.99641	0.999967	21864	0	-11.305
STAR	9	0.0036547	0.018619	0.929516	352	4	-1.8849	0.47782	0.68826	0.999184	14043	2	-1.8849
ARL6IP6	10	0.0036671	0.019	0.929516	353	5	-3.3576	0.74712	0.85672	0.999967	17987	1	-3.3576
TCF4	48	0.0036917	0.032885	0.929516	354	15	-0.73257	0.16101	0.52224	0.994605	7115	16	-0.73257
DHX36	9	0.0036945	0.018798	0.929516	355	6	-3.1169	0.1012	0.26243	0.987079	5167	1	-3.1169
OTUD3	9	0.0036945	0.018798	0.929516	356	6	-3.7399	0.87151	0.90319	0.999967	19648	1	-3.7399
BMP10	7	0.0037014	0.016886	0.929516	357	5	-2.6118	0.32918	0.53559	0.994605	11228	2	-2.6118
NSUN7	6	0.0037075	0.015431	0.929516	358	5	-3.1969	0.90245	0.90256	0.999967	20103	0	-3.1969
ZC3H4	6	0.0037075	0.015431	0.929516	359	5	-3.0398	0.22088	0.40024	0.993814	8758	1	-3.0398
VPS41	11	0.0037208	0.020623	0.929516	360	7	-3.8214	0.31209	0.56428	0.994605	10846	1	-3.8214
CCL23	6	0.0037256	0.015503	0.929516	361	3	-1.131	0.014635	0.050299	0.926702	1186	3	-1.131
KRTAP4-7	6	0.0037356	0.015539	0.929516	362	2	-0.91579	0.56768	0.69765	0.999184	15432	1	-0.91579
AKAP7	20	0.0037371	0.02528	0.929516	363	11	-1.4335	0.034722	0.15357	0.974297	2354	7	-1.4335
NMT1	5	0.0037387	0.014345	0.929516	364	1	-0.60755	0.08731	0.19158	0.977483	4669	2	-0.60755
EHHADH	8	0.0037587	0.017749	0.929516	365	4	-2.3787	0.28308	0.49125	0.994605	10195	1	-2.3787
IDO2	7	0.0037623	0.017125	0.929516	366	4	-2.4643	0.39004	0.57715	0.994605	12455	2	-2.4643
TRIP11	8	0.0037899	0.017877	0.929516	367	6	-3.6655	0.96842	0.96826	0.999967	21281	0	-3.6655
HSPH1	17	0.0038172	0.024013	0.929516	368	4	0.30424	0.42786	0.7238	0.999184	13193	4	0.30424
random_CCTACTGTGTTGAAAACCCT	1	0.0038411	0.0037726	0.879489	369	1	-11.274	0.99616	0.99622	0.999967	21858	0	-11.274
COX7C	6	0.0038419	0.015945	0.929516	370	5	-3.5648	0.972	0.97203	0.999967	21341	0	-3.5648
VN1R4	8	0.0038432	0.018112	0.929516	371	5	-2.7779	0.61681	0.75562	0.999184	16196	1	-2.7779
CNEP1R1	8	0.0038564	0.018164	0.929516	372	6	-2.4654	0.082634	0.21657	0.981602	4482	1	-2.4654
FIBP	12	0.0038688	0.021309	0.929516	373	7	-4.2469	0.66846	0.84144	0.999967	16922	2	-4.2469
HYAL1	9	0.0038741	0.019519	0.929516	374	6	-3.7078	0.97924	0.97928	0.999967	21487	0	-3.7078
ENPP3	4	0.0038762	0.013662	0.929516	375	3	-2.3731	0.40834	0.50571	0.994605	12824	1	-2.3731
GRM8	15	0.003878	0.023449	0.929516	376	6	-1.0556	0.10169	0.30671	0.991548	5183	7	-1.0556
USO1	9	0.0038782	0.019537	0.929516	377	5	-2.1867	0.12469	0.29972	0.991548	5962	3	-2.1867
PKD2L1	8	0.0038927	0.018307	0.929516	378	3	-0.91089	0.12684	0.29526	0.991548	6036	3	-0.91089
CASP8AP2	5	0.003908	0.014887	0.929516	379	4	-3.0675	0.8207	0.82084	0.999967	18962	0	-3.0675
MYLK2	11	0.0039111	0.02144	0.929516	380	4	-2.7919	0.52566	0.74011	0.999184	14776	1	-2.7919
CDC42EP1	7	0.0039246	0.017681	0.929516	381	5	-4.5708	0.92672	0.92668	0.999967	20499	0	-4.5708
DYNC1I1	12	0.0039367	0.021645	0.929516	382	5	-2.7019	0.95623	0.96655	0.999967	21030	1	-2.7019
FAHD1	9	0.0039642	0.019867	0.929516	383	6	-3.4719	0.3158	0.54112	0.994605	10924	1	-3.4719
IPCEF1	15	0.0039651	0.023863	0.929516	384	4	-1.4631	0.82291	0.93289	0.999967	18999	3	-1.4631
random_GCGCGGCAAAGCACCGTTGC	1	0.0039664	0.0038961	0.879489	385	1	-11.261	0.99603	0.99609	0.999967	21855	0	-11.261
SOX5	30	0.0039782	0.030433	0.929516	386	11	-1.5178	0.11018	0.38045	0.992737	5483	4	-1.5178
R3HCC1	8	0.0039876	0.018718	0.929516	387	6	-3.5687	0.92292	0.92402	0.999967	20432	1	-3.5687
PHLDA3	10	0.003988	0.020449	0.929516	388	7	-3.3743	0.91787	0.93499	0.999967	20344	1	-3.3743
C11orf73	7	0.0040017	0.017948	0.929516	389	4	-3.4001	0.98311	0.98302	0.999967	21576	0	-3.4001
CC2D2A	6	0.0040066	0.016563	0.929516	390	4	-3.6128	0.99775	0.99778	0.999967	21909	0	-3.6128
GFI1	21	0.0040614	0.027187	0.929516	391	7	-0.9993	0.54694	0.8297	0.999967	15131	5	-0.9993
NKX3-2	10	0.0040643	0.020811	0.929516	392	3	-2.595	0.8717	0.91842	0.999967	19653	1	-2.595
RASL10A	3	0.0041031	0.011325	0.929516	393	1	-1.9601	0.62959	0.62962	0.994605	16398	1	-1.9601
ANAPC11	17	0.0041065	0.025549	0.929516	394	7	-1.6095	0.84624	0.9477	0.999967	19303	3	-1.6095
SARM1	7	0.0041186	0.01836	0.929516	395	4	-3.0046	0.86301	0.87036	0.999967	19530	1	-3.0046
random_GCGAGCGGGCGGCCACAATA	1	0.0041372	0.0040714	0.879489	396	1	-11.236	0.99586	0.99591	0.999967	21853	0	-11.236
PCP4L1	8	0.0041489	0.019388	0.929516	397	5	-2.8945	0.33107	0.54195	0.994605	11268	1	-2.8945
ZFYVE9	9	0.0041583	0.020659	0.929516	398	4	-1.9811	0.26736	0.4971	0.994605	9878	2	-1.9811
SPRN	3	0.0041735	0.011507	0.929516	399	3	-6.5329	0.99583	0.99591	0.999967	21852	0	-6.5329
AIM1	9	0.0041912	0.020775	0.929516	400	5	-2.9731	0.72031	0.83259	0.999967	17641	1	-2.9731
HSPA9	7	0.0042427	0.018815	0.929516	401	5	-3.5703	0.99646	0.99641	0.999967	21867	0	-3.5703
OR6P1	9	0.0042445	0.020986	0.929516	402	2	-0.25622	0.20387	0.41853	0.994267	8305	3	-0.25622
PEX3	7	0.0042474	0.018828	0.929516	403	4	-3.1636	0.81583	0.84101	0.999967	18900	1	-3.1636
TCEANC	9	0.0042715	0.021097	0.929516	404	2	-0.012983	0.056242	0.17006	0.974297	3396	3	-0.012983
FKBP9	17	0.0042718	0.026382	0.929516	405	8	-2.1545	0.71402	0.89587	0.999967	17554	3	-2.1545
C19orf44	10	0.0042743	0.021774	0.929516	406	4	-2.7751	0.67269	0.8189	0.999967	16969	2	-2.7751
RAB1A	8	0.0042971	0.020065	0.929516	407	5	-2.4318	0.043798	0.1387	0.971302	2814	2	-2.4318
SRGAP2	7	0.0043191	0.019095	0.929516	408	4	-2.0136	0.25296	0.44493	0.994605	9555	3	-2.0136
IL1RAP	6	0.0043335	0.01781	0.929516	409	3	-2.2402	0.52327	0.66391	0.997472	14735	1	-2.2402
MEI4	6	0.004355	0.017898	0.929516	410	4	-3.6834	0.99057	0.99059	0.999967	21730	0	-3.6834
PCDHA12	8	0.0043689	0.020357	0.929516	411	3	-0.87392	0.074873	0.20226	0.979108	4159	3	-0.87392
RBM12B	10	0.0043857	0.022282	0.929516	412	6	-2.7098	0.12142	0.31005	0.991548	5863	2	-2.7098
NT5C2	8	0.0043879	0.020434	0.929516	413	3	-2.136	0.58315	0.73336	0.999184	15654	2	-2.136
TMC4	9	0.0044065	0.021631	0.929516	414	4	-1.3691	0.19838	0.4106	0.993814	8171	3	-1.3691
GTF2I	9	0.0044246	0.021713	0.929516	415	4	-0.82335	0.21412	0.43319	0.994541	8567	3	-0.82335
NT5C1B	7	0.0044309	0.019503	0.929516	416	4	-3.469	0.86662	0.87299	0.999967	19578	1	-3.469
PPM1J	7	0.0044363	0.01952	0.929516	417	2	-0.56484	0.10425	0.25211	0.985673	5282	4	-0.56484
ECI1	10	0.0044384	0.022517	0.929516	418	4	-1.5274	0.39014	0.62504	0.994605	12461	3	-1.5274
TMEM198	9	0.0044542	0.02184	0.929516	419	5	-3.7335	0.98214	0.98216	0.999967	21562	0	-3.7335
ZNF284	10	0.0044651	0.022632	0.929516	420	7	-4.0322	0.90488	0.92952	0.999967	20143	1	-4.0322
DGKB	7	0.0044658	0.019614	0.929516	421	4	-2.5199	0.66028	0.77612	0.999683	16815	1	-2.5199
RELA	12	0.0044669	0.024232	0.929516	422	8	-3.2909	0.99803	0.998	0.999967	21918	0	-3.2909
C8orf34	8	0.0044707	0.020764	0.929516	423	6	-3.9666	0.92117	0.92251	0.999967	20404	1	-3.9666
CHRNA6	7	0.0044721	0.019645	0.929516	424	5	-2.933	0.62322	0.75245	0.999184	16292	2	-2.933
SLC35B1	10	0.004477	0.022686	0.929516	425	5	-1.1059	0.042752	0.14574	0.973502	2762	5	-1.1059
TLE2	24	0.0044945	0.03135	0.929516	426	8	-0.3894	0.015637	0.086688	0.943126	1259	7	-0.3894
SLC35A4	3	0.0045138	0.012478	0.929516	427	3	-2.7154	0.99549	0.99559	0.999967	21847	0	-2.7154
SPCS1	5	0.0045217	0.016842	0.929516	428	4	-4.3121	0.97436	0.97441	0.999967	21386	0	-4.3121
OR52E6	9	0.0045267	0.02211	0.929516	429	3	-1.6135	0.13581	0.317	0.991548	6350	1	-1.6135
SPEF1	5	0.0045545	0.016946	0.929516	430	3	-2.7743	0.87931	0.87932	0.999967	19768	0	-2.7743
OR1L1	4	0.0045594	0.015957	0.929516	431	1	-0.45277	0.06286	0.14323	0.973502	3678	3	-0.45277
IFI27	12	0.0045625	0.024676	0.929516	432	7	-1.9435	0.3735	0.63378	0.994605	12130	4	-1.9435
CEBPD	9	0.0045778	0.022316	0.929516	433	3	-0.064212	0.036352	0.12125	0.959866	2431	3	-0.064212
ZBTB26	8	0.0045831	0.021241	0.929516	434	3	-0.35146	0.056034	0.16641	0.974297	3387	4	-0.35146
HLA-DQA1	5	0.0046007	0.017091	0.929516	435	4	-3.1886	0.8514	0.85128	0.999967	19354	0	-3.1886
FAM117B	8	0.0046148	0.021375	0.929516	436	4	-0.79874	0.030986	0.10376	0.952279	2134	3	-0.79874
ATP8B1	7	0.0046286	0.020197	0.929516	437	4	-2.4235	0.16309	0.33332	0.991548	7176	2	-2.4235
AGRP	8	0.0046372	0.021459	0.929516	438	4	-3.249	0.9435	0.94363	0.999967	20765	0	-3.249
HOXA2	6	0.0046405	0.018974	0.929516	439	4	-3.0428	0.95658	0.95657	0.999967	21037	0	-3.0428
EPYC	5	0.0046499	0.017251	0.929516	440	3	-2.8486	0.68398	0.71192	0.999184	17130	1	-2.8486
random_CAAGGCCCGTGGCACGTATG	1	0.0046612	0.0045852	0.892854	441	1	-11.157	0.99534	0.99538	0.999967	21844	0	-11.157
DPF1	19	0.0046646	0.029648	0.929516	442	4	0.18424	0.17361	0.45623	0.994605	7504	7	0.18424
random_CGAGGCACCACTCGAATGTA	1	0.0046669	0.004592	0.892854	443	1	-11.156	0.99533	0.99538	0.999967	21843	0	-11.156
MTMR9	7	0.0046745	0.020358	0.929516	444	4	-2.8271	0.92951	0.92945	0.999967	20540	0	-2.8271
SPCS2	9	0.0046923	0.022764	0.929516	445	5	-2.7355	0.37591	0.59589	0.994605	12186	2	-2.7355
AGO1	9	0.0047021	0.022798	0.929516	446	6	-2.1872	0.00089614	0.0050787	0.884105	101	3	-2.1872
TEX38	7	0.0047243	0.020526	0.929516	447	5	-2.8454	0.3731	0.56533	0.994605	12122	1	-2.8454
AHCTF1	9	0.0047309	0.02291	0.929516	448	2	1.0296	0.011742	0.04901	0.92031	990	5	1.0296
SLCO1B1	5	0.0047311	0.01752	0.929516	449	4	-2.9175	0.68398	0.71192	0.999184	17131	1	-2.9175
random_ACACGTCCGTCCCCCAATCA	1	0.0047551	0.004674	0.892854	450	1	-11.145	0.99524	0.99529	0.999967	21841	0	-11.145
TREX2	9	0.0047635	0.023028	0.929516	451	4	-1.2886	0.065575	0.19195	0.977483	3799	3	-1.2886
CASKIN2	13	0.0047784	0.026458	0.929516	452	4	-0.77058	0.016129	0.0735	0.928948	1289	4	-0.77058
PRDM10	15	0.0047785	0.027821	0.929516	453	8	-2.3202	0.85792	0.94813	0.999967	19448	2	-2.3202
LINC00452	2	0.0047807	0.0092878	0.929516	454	2	-4.3661	0.99522	0.99521	0.999967	21840	0	-4.3661
PAK6	28	0.0047811	0.034555	0.929516	455	15	-2.2602	0.98803	0.99797	0.999967	21667	3	-2.2602
SERGEF	9	0.0047819	0.023098	0.929516	456	6	-3.6729	0.93918	0.94077	0.999967	20690	1	-3.6729
ZNF583	12	0.0047883	0.025802	0.929516	457	8	-2.6826	0.995	0.99494	0.999967	21835	0	-2.6826
TET2	16	0.0048269	0.029252	0.929516	458	7	-1.7072	0.35055	0.6509	0.995098	11667	3	-1.7072
BEAN1	9	0.0048311	0.023277	0.929516	459	5	-2.7627	0.46165	0.67363	0.999017	13799	2	-2.7627
CNN2	5	0.0048454	0.01788	0.929516	460	1	-0.4858	0.33355	0.47631	0.994605	11307	2	-0.4858
TAS2R60	7	0.0048463	0.02094	0.929516	461	2	-0.69179	0.07906	0.20211	0.979108	4322	3	-0.69179
OR2T6	6	0.0048547	0.019786	0.929516	462	4	-3.4933	0.96055	0.9605	0.999967	21125	0	-3.4933
NKAIN1	10	0.0048616	0.024405	0.929516	463	6	-4.6472	0.96671	0.96661	0.999967	21252	1	-4.6472
USP8	7	0.0048739	0.021033	0.929516	464	4	-2.9258	0.91153	0.91142	0.999967	20243	0	-2.9258
AGTR1	16	0.0048856	0.029586	0.929516	465	9	-2.4173	0.69309	0.88341	0.999967	17266	3	-2.4173
KDM8	19	0.0049117	0.030956	0.929516	466	7	-1.2401	0.34167	0.66253	0.997364	11488	6	-1.2401
CAB39L	18	0.0049133	0.031088	0.929516	467	8	-1.7813	0.86476	0.95764	0.999967	19550	2	-1.7813
MEPE	16	0.004916	0.029748	0.929516	468	10	-2.158	0.40048	0.69369	0.999184	12669	3	-2.158
SLC6A2	25	0.0049304	0.034302	0.929516	469	13	-1.6338	0.43732	0.77659	0.999683	13394	6	-1.6338
P2RX4	5	0.0049373	0.01818	0.929516	470	3	-2.2649	0.45808	0.59621	0.994605	13734	1	-2.2649
KRTAP9-8	4	0.0049452	0.017284	0.929516	471	2	-2.7858	0.16267	0.27163	0.988058	7160	1	-2.7858
IL25	7	0.0049467	0.021306	0.929516	472	4	-1.7907	0.016603	0.060073	0.928087	1316	2	-1.7907
HAUS1	5	0.0049481	0.018214	0.929516	473	4	-3.3933	0.99624	0.99621	0.999967	21862	0	-3.3933
random_CCGTTACGGTGTGGTGAACT	1	0.0049516	0.0048759	0.901104	474	1	-11.12	0.99505	0.99508	0.999967	21836	0	-11.12
FAM53B	9	0.0049766	0.023829	0.929516	475	5	-1.5431	0.078925	0.22233	0.981732	4312	4	-1.5431
CWC22	5	0.0049835	0.018331	0.929516	476	4	-2.9737	0.91575	0.91586	0.999967	20320	0	-2.9737
RPS9	7	0.0049975	0.021487	0.929516	477	5	-2.8613	0.66816	0.77871	0.9998	16920	1	-2.8613
DPYSL3	16	0.0050036	0.030188	0.929516	478	10	-2.2529	0.98458	0.99014	0.999967	21602	1	-2.2529
ZNF827	8	0.0050255	0.023045	0.929516	479	6	-3.4425	0.60651	0.74872	0.999184	16058	2	-3.4425
BLZF1	6	0.0050425	0.020494	0.929516	480	4	-3.3409	0.73297	0.77085	0.999649	17811	1	-3.3409
TRA2B	11	0.005043	0.026245	0.929516	481	6	-3.5526	0.72696	0.85986	0.999967	17736	1	-3.5526
TAF7	8	0.0050569	0.023164	0.929516	482	4	-1.8336	0.16856	0.36503	0.992133	7351	3	-1.8336
KLRC2	7	0.0050715	0.021765	0.929516	483	3	-0.99879	0.213	0.39565	0.993814	8534	2	-0.99879
CSNK1G1	8	0.0050715	0.023223	0.929516	484	6	-3.1155	0.036797	0.11982	0.956968	2452	1	-3.1155
ZFP36	10	0.0050779	0.025353	0.929516	485	5	-2.5583	0.69276	0.82866	0.999967	17256	2	-2.5583
CCL19	7	0.0050783	0.021788	0.929516	486	4	-2.6671	0.80066	0.83307	0.999967	18689	1	-2.6671
FAM227B	9	0.0050804	0.024227	0.929516	487	6	-2.9935	0.95778	0.95776	0.999967	21063	0	-2.9935
EHD3	7	0.0050975	0.02185	0.929516	488	2	-2.2691	0.9788	0.97872	0.999967	21474	0	-2.2691
DOK3	19	0.0050994	0.031985	0.929516	489	5	0.01536	0.51707	0.80297	0.999967	14638	5	0.01536
BOK	5	0.0051003	0.018692	0.929516	490	2	-2.9007	0.94483	0.94502	0.999967	20794	0	-2.9007
H3F3B	9	0.0051013	0.024312	0.929516	491	4	-1.356	0.018704	0.073442	0.928948	1458	2	-1.356
SLC16A9	8	0.0051013	0.023337	0.929516	492	6	-2.8734	0.83095	0.86917	0.999967	19099	1	-2.8734
NAPRT	7	0.0051331	0.021984	0.929516	493	4	-2.9382	0.91969	0.91961	0.999967	20381	0	-2.9382
DDB2	8	0.0051526	0.023545	0.929516	494	4	-2.6987	0.6981	0.8132	0.999967	17333	2	-2.6987
PCYT1B	13	0.005175	0.02827	0.929516	495	6	-2.2862	0.38468	0.65478	0.995856	12354	2	-2.2862
CDK16	26	0.0051775	0.035982	0.929516	496	14	-1.7149	0.43967	0.77945	0.9998	13434	4	-1.7149
HOXA7	9	0.0052203	0.024768	0.929516	497	6	-3.5993	0.95092	0.95104	0.999967	20901	1	-3.5993
ADCY3	6	0.0052334	0.021186	0.929516	498	2	-0.21668	0.18209	0.34586	0.991548	7744	3	-0.21668
P2RX3	5	0.0052424	0.01912	0.929516	499	3	-1.8315	0.26742	0.41078	0.993814	9882	2	-1.8315
CYB561	18	0.0052659	0.032791	0.929516	500	8	-1.2096	0.31303	0.62537	0.994605	10873	5	-1.2096
FAM35A	9	0.0052778	0.024993	0.929516	501	4	-2.7214	0.90362	0.91805	0.999967	20121	1	-2.7214
KRT81	6	0.0052848	0.021361	0.929516	502	5	-3.5996	0.39419	0.55127	0.994605	12552	1	-3.5996
random_GCCGACGCATCGTACGTTAG	1	0.0052876	0.005213	0.901104	503	1	-11.086	0.99471	0.99474	0.999967	21831	0	-11.086
GIT1	4	0.0053093	0.018482	0.929516	504	3	-4.621	0.95536	0.95525	0.999967	21008	0	-4.621
random_AAAACGCGAGGCCACGAATC	1	0.0053531	0.0052876	0.901104	505	1	-11.082	0.99465	0.99467	0.999967	21829	0	-11.082
GSTA5	9	0.0053611	0.025319	0.929516	506	6	-3.8149	0.98515	0.98521	0.999967	21619	0	-3.8149
ANGPTL7	6	0.0053945	0.02178	0.929516	507	2	-0.46918	0.038597	0.11111	0.952313	2556	3	-0.46918
HOXA11	10	0.0054151	0.026821	0.929516	508	5	-2.057	0.47023	0.68781	0.999184	13929	3	-2.057
HMX2	7	0.0054247	0.023013	0.929516	509	5	-2.8695	0.16755	0.33896	0.991548	7313	1	-2.8695
SNUPN	13	0.0054277	0.029413	0.929516	510	5	-1.2845	0.53435	0.77582	0.999683	14944	4	-1.2845
KCTD14	16	0.0054568	0.0326	0.929516	511	7	-1.3071	0.13093	0.36715	0.992133	6178	6	-1.3071
UGT2A2	9	0.0054774	0.025764	0.929516	512	6	-4.2252	0.95625	0.95625	0.999967	21032	0	-4.2252
PNISR	7	0.0054791	0.023191	0.929516	513	5	-2.9384	0.92238	0.92229	0.999967	20426	0	-2.9384
TGFBI	10	0.0055004	0.027207	0.929516	514	6	-2.5756	0.11924	0.30573	0.991548	5796	1	-2.5756
CSNK2A3	10	0.0055353	0.027365	0.929516	515	7	-2.9838	0.99415	0.99411	0.999967	21820	0	-2.9838
SST	9	0.0055363	0.025985	0.929516	516	6	-3.0439	0.86331	0.89995	0.999967	19536	1	-3.0439
MAPK8IP1	11	0.0055402	0.028322	0.929516	517	2	-0.62105	0.62508	0.80925	0.999967	16324	3	-0.62105
FGF10	6	0.0055448	0.02234	0.929516	518	5	-2.5139	0.070125	0.17848	0.974297	3982	1	-2.5139
GLIS2	6	0.0055603	0.022404	0.929516	519	5	-2.6672	0.98721	0.98725	0.999967	21658	0	-2.6672
CES3	16	0.0055702	0.033203	0.929516	520	8	-1.5787	0.24127	0.5307	0.994605	9286	6	-1.5787
TPM3	21	0.00558	0.03584	0.929516	521	8	-1.3477	0.21752	0.53151	0.994605	8658	7	-1.3477
ATXN3	7	0.0055867	0.02357	0.929516	522	5	-3.5176	0.98278	0.98267	0.999967	21571	0	-3.5176
MAML3	10	0.0056055	0.027675	0.929516	523	7	-3.7477	0.97353	0.97349	0.999967	21363	0	-3.7477
GRM4	22	0.0056315	0.036498	0.929516	524	8	-0.59326	0.10576	0.34305	0.991548	5333	7	-0.59326
EXOC6	15	0.0056461	0.031992	0.929516	525	9	-1.6136	0.36806	0.65777	0.996409	12017	5	-1.6136
TEX19	4	0.0056486	0.019578	0.929516	526	2	-1.8058	0.63203	0.64708	0.995038	16432	1	-1.8058
ABLIM3	8	0.0056491	0.025547	0.929516	527	6	-2.3104	0.93162	0.93186	0.999967	20582	1	-2.3104
BCL2	6	0.0056682	0.022818	0.929516	528	4	-2.6859	0.89528	0.8954	0.999967	19997	0	-2.6859
MC3R	6	0.0056817	0.022872	0.929516	529	5	-3.4756	0.93985	0.94006	0.999967	20704	0	-3.4756
IL17RE	17	0.0056817	0.033624	0.929516	530	9	-2.6146	0.97573	0.99019	0.999967	21419	2	-2.6146
DZIP3	9	0.0057165	0.026674	0.929516	531	5	-2.3491	0.35861	0.58013	0.994605	11831	3	-2.3491
TMEM257	3	0.0057178	0.015674	0.929516	532	2	-2.3656	0.082577	0.14701	0.973502	4477	1	-2.3656
MAGIX	8	0.0057195	0.025858	0.929516	533	6	-3.4667	0.94753	0.94764	0.999967	20835	0	-3.4667
FAM199X	10	0.0057365	0.02827	0.929516	534	5	-1.8378	0.019558	0.077016	0.928948	1526	3	-1.8378
C19orf12	23	0.0057437	0.038175	0.929516	535	11	-2.1313	0.42287	0.75347	0.999184	13086	2	-2.1313
SLC10A7	8	0.0057486	0.025973	0.929516	536	3	-1.3442	0.29345	0.50216	0.994605	10429	3	-1.3442
CTBP1	7	0.0057666	0.024211	0.929516	537	2	-0.53212	0.21201	0.39444	0.993814	8508	3	-0.53212
CEACAM1	8	0.0057688	0.026044	0.929516	538	4	-1.8621	0.024388	0.085145	0.941349	1787	2	-1.8621
NOSIP	3	0.0057719	0.015817	0.929516	539	3	-2.9325	0.9924	0.99249	0.999967	21782	0	-2.9325
CFDP1	9	0.005777	0.026898	0.929516	540	5	-3.066	0.61398	0.76989	0.999649	16161	1	-3.066
PDGFC	10	0.0057782	0.028468	0.929516	541	7	-2.6487	0.61867	0.79405	0.999967	16228	1	-2.6487
SOX4	8	0.0057804	0.026086	0.929516	542	5	-3.2607	0.60246	0.74601	0.999184	15994	1	-3.2607
AMN1	5	0.0057899	0.020828	0.929516	543	4	-3.2516	0.98343	0.9835	0.999967	21581	0	-3.2516
random_GTGAATCGCACGGAAGTCTT	1	0.0058058	0.0057575	0.920276	544	1	-11.036	0.99419	0.99423	0.999967	21822	0	-11.036
GRK7	10	0.0058155	0.028631	0.929516	545	5	-2.9835	0.78451	0.878	0.999967	18477	1	-2.9835
LUZP4	11	0.0058411	0.029556	0.929516	546	5	-2.527	0.49162	0.7169	0.999184	14256	3	-2.527
FZD1	9	0.0058416	0.027155	0.929516	547	6	-3.5613	0.58394	0.75376	0.999184	15672	2	-3.5613
MYO16	17	0.0058912	0.034667	0.929516	548	9	-2.169	0.50548	0.78065	0.9998	14470	4	-2.169
FAM71E1	7	0.0058953	0.024632	0.929516	549	4	-3.2543	0.86841	0.87429	0.999967	19601	1	-3.2543
RAE1	16	0.0059124	0.034968	0.929516	550	5	-0.22963	0.051935	0.19381	0.977661	3196	7	-0.22963
SZRD1	4	0.0059184	0.020465	0.929516	551	2	-0.97886	0.032174	0.08014	0.931985	2204	2	-0.97886
PHF8	20	0.0059185	0.036886	0.929516	552	7	-1.2038	0.16398	0.44461	0.994605	7205	6	-1.2038
ABCA12	15	0.0059204	0.033343	0.929516	553	5	-0.62521	0.03842	0.15262	0.974297	2548	6	-0.62521
MMP10	9	0.0059219	0.027464	0.929516	554	5	-2.0177	0.54793	0.73497	0.999184	15141	2	-2.0177
PIKFYVE	8	0.0060118	0.027036	0.929516	555	4	-1.8573	0.37049	0.58304	0.994605	12071	3	-1.8573
NOL7	7	0.0060141	0.025046	0.929516	556	5	-3.3017	0.99691	0.99685	0.999967	21884	0	-3.3017
GADD45B	6	0.0060156	0.024125	0.929516	557	2	-2.0518	0.93736	0.93756	0.999967	20662	0	-2.0518
ALPK2	6	0.0060335	0.024201	0.929516	558	5	-2.5479	0.77291	0.7943	0.999967	18334	1	-2.5479
ZNF324B	10	0.0060475	0.029625	0.929516	559	4	-1.7969	0.23996	0.47203	0.994605	9254	3	-1.7969
CEBPZ	10	0.0060484	0.02963	0.929516	560	3	-0.62837	0.1398	0.34054	0.991548	6466	3	-0.62837
PDZK1IP1	10	0.0060601	0.029678	0.929516	561	7	-3.6147	0.82724	0.90467	0.999967	19044	1	-3.6147
OR1L3	3	0.0060727	0.016595	0.929516	562	3	-2.583	0.99393	0.99403	0.999967	21817	0	-2.583
APLF	9	0.0060738	0.028071	0.929516	563	5	-1.4451	0.10394	0.2668	0.987781	5268	4	-1.4451
C19orf24	11	0.0060907	0.03062	0.929516	564	5	-2.0976	0.42463	0.6725	0.999017	13118	3	-2.0976
PCDHB14	3	0.0060952	0.016652	0.929516	565	1	-1.148	0.080809	0.14446	0.973502	4400	1	-1.148
RPP25	10	0.0061	0.029848	0.929516	566	7	-2.1596	0.40115	0.63359	0.994605	12680	2	-2.1596
KLHL34	9	0.0061081	0.028208	0.929516	567	2	-0.73907	0.48101	0.69111	0.999184	14092	2	-0.73907
FIP1L1	8	0.0061096	0.027414	0.929516	568	5	-3.2375	0.4312	0.64023	0.994605	13266	1	-3.2375
AKAP5	8	0.0061112	0.027423	0.929516	569	3	-1.8366	0.62903	0.76399	0.999184	16387	1	-1.8366
GJD4	5	0.0061186	0.021844	0.929516	570	3	-1.6943	0.16501	0.3105	0.991548	7232	2	-1.6943
LSMEM2	6	0.0061516	0.024632	0.929516	571	2	-1.3653	0.34064	0.50631	0.994605	11464	2	-1.3653
TAS2R16	11	0.006153	0.030885	0.929516	572	3	0.12222	0.01594	0.069356	0.928548	1277	5	0.12222
NLRP13	10	0.0061617	0.030117	0.929516	573	3	-0.40904	0.098008	0.26411	0.987079	5055	4	-0.40904
RGCC	5	0.0061635	0.021982	0.929516	574	4	-2.6849	0.77948	0.78253	0.999805	18420	1	-2.6849
ELMOD1	6	0.006182	0.024753	0.929516	575	5	-2.9516	0.99444	0.99446	0.999967	21825	0	-2.9516
CSTF1	28	0.0062008	0.043192	0.929516	576	8	0.50522	0.05473	0.23333	0.98488	3324	11	0.50522
ZNF705E	2	0.0062164	0.011969	0.929516	577	2	-9.6408	0.99378	0.99378	0.999967	21812	0	-9.6408
DPP4	8	0.0062168	0.027844	0.929516	578	3	-2.319	0.92117	0.92251	0.999967	20405	1	-2.319
TMEM178B	5	0.0062194	0.022159	0.929516	579	2	-2.2995	0.8898	0.88993	0.999967	19920	0	-2.2995
ARL15	9	0.0062352	0.028699	0.929516	580	4	-2.1823	0.90283	0.91763	0.999967	20111	1	-2.1823
NUPR1	6	0.0062611	0.025045	0.929516	581	2	-1.9174	0.82419	0.82984	0.999967	19010	1	-1.9174
ENTPD8	3	0.0062631	0.017106	0.929516	582	3	-4.5853	0.99174	0.99184	0.999967	21768	0	-4.5853
CSF2RB	4	0.0062733	0.021675	0.929516	583	4	-2.7239	0.99373	0.99374	0.999967	21811	0	-2.7239
NPL	9	0.0062783	0.028868	0.929516	584	2	-0.92826	0.36847	0.58914	0.994605	12026	2	-0.92826
SLX4	7	0.0062841	0.025988	0.929516	585	3	-2.2047	0.060044	0.16279	0.974297	3556	1	-2.2047
NDNF	8	0.006289	0.028118	0.929516	586	3	-0.39488	0.021105	0.075696	0.928948	1605	4	-0.39488
IFIT1B	5	0.0062911	0.022394	0.929516	587	3	-1.1482	0.052897	0.12992	0.968342	3239	2	-1.1482
DNAJB6	9	0.0062996	0.028951	0.929516	588	5	-2.1866	0.58763	0.75569	0.999184	15752	2	-2.1866
FLT4	9	0.0063119	0.028996	0.929516	589	3	-1.4066	0.27772	0.50648	0.994605	10077	3	-1.4066
RNASE8	8	0.0063127	0.028208	0.929516	590	6	-3.2509	0.7792	0.84926	0.999967	18417	1	-3.2509
PPBP	7	0.0063329	0.02617	0.929516	591	3	-0.78822	0.12619	0.28556	0.991548	6009	3	-0.78822
RORC	17	0.0063414	0.036915	0.929516	592	10	-2.1703	0.33576	0.64515	0.994605	11362	2	-2.1703
EIF2AK3	11	0.006361	0.031778	0.929516	593	6	-2.5315	0.065729	0.20833	0.979834	3807	2	-2.5315
ARMCX5	18	0.0063664	0.038249	0.929516	594	8	-1.1534	0.027517	0.12349	0.960768	1950	7	-1.1534
TSC22D4	8	0.006395	0.028537	0.929516	595	3	0.43157	0.016059	0.060832	0.928087	1283	5	0.43157
LRRC29	11	0.0064106	0.031972	0.929516	596	5	-1.8594	0.61818	0.8044	0.999967	16218	3	-1.8594
SLC30A3	9	0.0064139	0.029364	0.929516	597	2	-0.54962	0.2264	0.45049	0.994605	8891	2	-0.54962
OR1B1	5	0.0064502	0.022888	0.929516	598	4	-3.4534	0.99535	0.99533	0.999967	21845	0	-3.4534
C1QL4	9	0.006482	0.029603	0.929516	599	5	-3.3357	0.91625	0.92503	0.999967	20325	1	-3.3357
EDNRB	19	0.0064841	0.03937	0.929516	600	9	-1.9545	0.23947	0.54841	0.994605	9243	4	-1.9545
TACR3	11	0.0065267	0.032423	0.929516	601	3	-0.65267	0.74286	0.86682	0.999967	17938	2	-0.65267
BZW2	8	0.0065416	0.029108	0.929516	602	4	-3.0798	0.97356	0.97338	0.999967	21365	0	-3.0798
MRPS22	9	0.0065587	0.02991	0.929516	603	5	-3.4959	0.90135	0.91684	0.999967	20084	1	-3.4959
PEX11G	4	0.0065782	0.022647	0.929516	604	2	-1.871	0.62578	0.64238	0.994605	16335	1	-1.871
TMEM106C	10	0.0065891	0.031959	0.929516	605	7	-3.1362	0.34805	0.5925	0.994605	11619	1	-3.1362
FBXL4	10	0.0065917	0.031968	0.929516	606	4	-1.4592	0.21235	0.43677	0.994605	8519	4	-1.4592
DNAJB8	9	0.0065942	0.030048	0.929516	607	5	-2.2915	0.21992	0.4414	0.994605	8715	2	-2.2915
SNRPN	19	0.006601	0.040025	0.929516	608	5	-0.81122	0.23582	0.54359	0.994605	9157	5	-0.81122
NES	11	0.0066024	0.032736	0.929516	609	6	-1.9377	0.15898	0.37806	0.992382	7038	3	-1.9377
random_ATTGGACCCATCAAGTCTTG	1	0.0066315	0.0065868	0.929516	610	1	-10.95	0.99337	0.99336	0.999967	21800	0	-10.95
PHC2	20	0.0066418	0.040609	0.929516	611	6	-0.80813	0.25782	0.5757	0.994605	9659	5	-0.80813
GPKOW	8	0.0066469	0.029536	0.929516	612	6	-3.6229	0.98715	0.98702	0.999967	21655	0	-3.6229
SIGLEC12	17	0.0066677	0.038538	0.929516	613	10	-2.8894	0.59597	0.83909	0.999967	15895	1	-2.8894
MDGA2	16	0.0066741	0.038436	0.929516	614	7	-0.67788	0.025742	0.11337	0.952313	1864	8	-0.67788
RASSF10	8	0.0066987	0.029741	0.929516	615	5	-2.753	0.44045	0.64553	0.994605	13453	2	-2.753
UGT3A2	7	0.0067082	0.027489	0.929516	616	4	-3.4704	0.92478	0.92469	0.999967	20456	0	-3.4704
PRPH2	7	0.0067135	0.027513	0.929516	617	3	-1.0838	0.21708	0.40072	0.993814	8641	2	-1.0838
BAK1	10	0.006729	0.032543	0.929516	618	4	-1.2112	0.232	0.46191	0.994605	9054	2	-1.2112
COX7A2	6	0.0067293	0.026813	0.929516	619	4	-3.1712	0.98636	0.98644	0.999967	21637	0	-3.1712
AMACR	7	0.0067373	0.027592	0.929516	620	4	-2.5409	0.88678	0.8887	0.999967	19873	1	-2.5409
C8G	9	0.0067404	0.030599	0.929516	621	4	-3.9576	0.99851	0.9985	0.999967	21929	0	-3.9576
MBIP	9	0.006766	0.030702	0.929516	622	6	-3.0944	0.83691	0.89056	0.999967	19179	1	-3.0944
LINS	7	0.0067732	0.027712	0.929516	623	5	-2.7326	0.34332	0.54514	0.994605	11528	2	-2.7326
NCOA7	19	0.0067777	0.040938	0.929516	624	11	-1.704	0.18607	0.47442	0.994605	7831	2	-1.704
FBP1	17	0.0068033	0.039226	0.929516	625	4	-0.68327	0.51772	0.78938	0.999967	14647	5	-0.68327
LRIT1	7	0.0068166	0.027878	0.929516	626	3	-0.83907	0.15165	0.31871	0.991548	6828	2	-0.83907
OGFOD1	9	0.006822	0.030921	0.929516	627	6	-2.8759	0.67228	0.80303	0.999967	16963	1	-2.8759
SP1	17	0.0068308	0.039347	0.929516	628	6	-1.9079	0.95766	0.98319	0.999967	21062	2	-1.9079
PRH1	10	0.006841	0.033025	0.929516	629	2	-0.34265	0.35947	0.60131	0.994605	11853	2	-0.34265
INTS8	7	0.0068562	0.02802	0.929516	630	3	-2.6273	0.57129	0.71082	0.999184	15489	1	-2.6273
UCHL3	16	0.0068571	0.039245	0.929516	631	4	-1.2013	0.96243	0.98406	0.999967	21165	2	-1.2013
FNDC9	6	0.0068652	0.027309	0.929516	632	2	-1.1581	0.070704	0.17943	0.974297	4003	2	-1.1581
BMP15	10	0.0068684	0.033134	0.929516	633	6	-3.6326	0.78612	0.87894	0.999967	18490	1	-3.6326
MMP26	5	0.0069142	0.024288	0.929516	634	1	0.48453	0.023575	0.072295	0.928948	1740	3	0.48453
NKX2-1	15	0.0069393	0.038076	0.929516	635	4	-0.0077352	0.11149	0.32791	0.991548	5523	5	-0.0077352
ZNF597	6	0.0069785	0.027712	0.929516	636	3	-2.8688	0.9296	0.92982	0.999967	20542	0	-2.8688
random_CTCGACAACGTTCCTGTATT	1	0.0070159	0.0069735	0.929516	637	1	-10.92	0.99298	0.99296	0.999967	21790	0	-10.92
NAA30	9	0.0070252	0.031669	0.929516	638	5	-3.1021	0.96433	0.96427	0.999967	21200	0	-3.1021
LMOD3	8	0.0070287	0.031078	0.929516	639	5	-2.45	0.71734	0.82776	0.999967	17605	1	-2.45
MYO1B	15	0.007029	0.038473	0.929516	640	5	-1.7954	0.038417	0.15261	0.974297	2546	2	-1.7954
ERBB2IP	9	0.0070293	0.031686	0.929516	641	3	-1.7983	0.13367	0.31374	0.991548	6275	2	-1.7983
CECR6	8	0.0070356	0.031105	0.929516	642	6	-4.2767	0.99084	0.99073	0.999967	21738	0	-4.2767
LACRT	4	0.0070428	0.024161	0.929516	643	3	-2.1287	0.53983	0.58243	0.994605	15035	1	-2.1287
M6PR	4	0.0070542	0.0242	0.929516	644	1	-0.098944	0.028794	0.072897	0.928948	2018	2	-0.098944
STRIP1	12	0.0070611	0.036408	0.929516	645	8	-1.7655	0.55457	0.77248	0.999675	15244	3	-1.7655
DIS3L	20	0.0070791	0.042844	0.929516	646	9	-2.5914	0.72554	0.91685	0.999967	17717	2	-2.5914
SOX6	20	0.0070899	0.042897	0.929516	647	11	-1.9273	0.11643	0.35808	0.992133	5709	3	-1.9273
XPNPEP2	9	0.0071125	0.032	0.929516	648	4	-1.8975	0.40695	0.62404	0.994605	12789	2	-1.8975
C19orf43	9	0.0071271	0.032053	0.929516	649	4	-1.8002	0.15104	0.34049	0.991548	6812	2	-1.8002
WDR63	6	0.007171	0.0284	0.929516	650	2	-0.17231	0.22529	0.40636	0.993814	8870	3	-0.17231
EXOC3L1	7	0.0071757	0.029118	0.929516	651	5	-2.9831	0.77202	0.81923	0.999967	18317	1	-2.9831
LRRFIP2	22	0.0071792	0.044753	0.929516	652	6	-0.25086	0.37166	0.70479	0.999184	12088	6	-0.25086
SLC44A2	19	0.00718	0.043056	0.929516	653	5	0.15824	0.16964	0.45037	0.994605	7382	5	0.15824
random_CTCGCTATCCGGACTTGCGC	1	0.0071811	0.0071335	0.929516	654	1	-10.904	0.99282	0.9928	0.999967	21788	0	-10.904
MTFR2	6	0.0071982	0.028498	0.929516	655	3	-1.9801	0.57081	0.6988	0.999184	15480	1	-1.9801
random_AGTAGAAAGACCTAATTCGG	1	0.0072181	0.0071709	0.929516	656	1	-10.901	0.99278	0.99276	0.999967	21787	0	-10.901
RAD54B	12	0.0072233	0.037155	0.929516	657	7	-2.6382	0.9968	0.99677	0.999967	21877	0	-2.6382
C11orf74	16	0.0072283	0.040906	0.929516	658	7	-1.7352	0.83444	0.9401	0.999967	19151	3	-1.7352
TMEM252	9	0.0072478	0.032525	0.929516	659	6	-2.8043	0.7539	0.85484	0.999967	18046	2	-2.8043
CYP4Z1	7	0.0072572	0.029387	0.929516	660	4	-1.9599	0.046618	0.13393	0.968342	2944	2	-1.9599
OCA2	7	0.0072737	0.029443	0.929516	661	5	-3.0903	0.53057	0.67911	0.999017	14867	1	-3.0903
GALK2	15	0.0072787	0.039627	0.929516	662	3	0.21353	0.14052	0.37632	0.992237	6496	6	0.21353
WRNIP1	8	0.0072887	0.032129	0.929516	663	2	1.4811	0.0050911	0.023253	0.92031	469	5	1.4811
PCDHGA7	8	0.0073023	0.032184	0.929516	664	4	-1.7248	0.2777	0.48557	0.994605	10076	3	-1.7248
EXOSC8	8	0.0073023	0.032184	0.929516	665	5	-2.3227	0.087187	0.22496	0.981732	4662	2	-2.3227
HTN3	5	0.0073077	0.025443	0.929516	666	4	-3.09	0.99737	0.99736	0.999967	21902	0	-3.09
CGREF1	12	0.0073216	0.037599	0.929516	667	3	-1.2797	0.23457	0.49423	0.994605	9123	3	-1.2797
NUP93	20	0.0073243	0.044062	0.929516	668	7	-1.038	0.14109	0.40404	0.993814	6517	8	-1.038
OR10T2	11	0.0073342	0.0357	0.929516	669	6	-1.7112	0.16473	0.38764	0.992737	7223	3	-1.7112
DOPEY1	9	0.0073562	0.032921	0.929516	670	4	-2.1205	0.3967	0.61475	0.994605	12599	1	-2.1205
OR2F2	6	0.0073635	0.02911	0.929516	671	3	-2.1687	0.51036	0.65226	0.995547	14553	2	-2.1687
PRX	5	0.0073671	0.025614	0.929516	672	3	-2.1322	0.34235	0.48508	0.994605	11506	2	-2.1322
PIFO	6	0.0073829	0.029181	0.929516	673	2	-0.94561	0.076619	0.1887	0.977059	4233	2	-0.94561
TARSL2	11	0.0073981	0.035963	0.929516	674	5	-1.5758	0.32203	0.57497	0.994605	11075	3	-1.5758
NCAPH2	10	0.0074155	0.035466	0.929516	675	7	-3.6962	0.91373	0.93321	0.999967	20286	1	-3.6962
USP32	9	0.0074304	0.033225	0.929516	676	5	-2.1281	0.38462	0.60383	0.994605	12351	3	-2.1281
HOXC6	8	0.0074423	0.032763	0.929516	677	5	-4.0102	0.99801	0.998	0.999967	21917	0	-4.0102
ADI1	11	0.007453	0.036185	0.929516	678	4	-1.2749	0.2882	0.53838	0.994605	10305	3	-1.2749
GTF2A1	15	0.0074596	0.04045	0.929516	679	8	-2.5676	0.87408	0.95224	0.999967	19686	2	-2.5676
FAR2	13	0.0074849	0.038576	0.929516	680	8	-2.6303	0.84123	0.92711	0.999967	19234	2	-2.6303
LYPD8	7	0.0074901	0.030183	0.929516	681	3	-2.5089	0.94957	0.94964	0.999967	20871	0	-2.5089
CHN2	18	0.0074916	0.043697	0.929516	682	7	-2.2032	0.61045	0.85382	0.999967	16108	2	-2.2032
COPG1	4	0.0074974	0.025469	0.929516	683	3	-2.5561	0.73983	0.73983	0.999184	17887	1	-2.5561
SELV	10	0.0075409	0.036	0.929516	684	3	-2.0372	0.92501	0.93825	0.999967	20467	1	-2.0372
C12orf66	6	0.007551	0.029793	0.929516	685	4	-3.6986	0.99781	0.99784	0.999967	21911	0	-3.6986
CUZD1	10	0.0075523	0.036047	0.929516	686	6	-3.5428	0.90074	0.92799	0.999967	20079	1	-3.5428
OTX2	13	0.0075663	0.038927	0.929516	687	5	-1.7761	0.48728	0.73839	0.999184	14199	2	-1.7761
PLEKHD1	10	0.0075765	0.036149	0.929516	688	6	-4.4567	0.98869	0.98873	0.999967	21683	0	-4.4567
HINT1	9	0.0075854	0.033831	0.929516	689	3	-0.8054	0.21992	0.4414	0.994605	8716	3	-0.8054
RGP1	8	0.007594	0.033356	0.929516	690	6	-2.0736	0.32415	0.53469	0.994605	11123	2	-2.0736
GPT2	18	0.0076092	0.044255	0.929516	691	4	-0.56007	0.59283	0.84275	0.999967	15838	4	-0.56007
random_CTCGTCCATTGACCCGTCTC	1	0.007611	0.007554	0.929516	692	1	-10.873	0.99239	0.99237	0.999967	21781	0	-10.873
GPR158	6	0.0076294	0.030065	0.929516	693	3	-1.5253	0.20301	0.37555	0.992237	8290	2	-1.5253
POMGNT2	9	0.0076383	0.034039	0.929516	694	4	-2.8619	0.9551	0.95509	0.999967	20998	0	-2.8619
MAN1C1	8	0.0076508	0.033598	0.929516	695	2	0.22081	0.036797	0.11982	0.956968	2453	3	0.22081
random_CCTCCAGATTCGTATTCTGC	1	0.0076765	0.0076252	0.929516	696	1	-10.866	0.99232	0.9923	0.999967	21779	0	-10.866
MKL1	21	0.0076867	0.046996	0.929516	697	9	-1.478	0.15955	0.44091	0.994605	7059	5	-1.478
SLC17A7	9	0.0076872	0.034216	0.929516	698	3	-0.50433	0.012211	0.050686	0.926702	1024	3	-0.50433
PRKDC	10	0.0076897	0.036627	0.929516	699	4	-3.2815	0.99466	0.99462	0.999967	21830	0	-3.2815
POLR3A	9	0.0076928	0.034242	0.929516	700	6	-3.3584	0.78364	0.87528	0.999967	18462	1	-3.3584
GRAMD1B	14	0.0077075	0.04126	0.929516	701	6	-1.477	0.35195	0.63791	0.994605	11690	3	-1.477
PFKFB4	7	0.0077174	0.030968	0.929516	702	4	-2.8724	0.95439	0.95432	0.999967	20980	0	-2.8724
TNN	11	0.007736	0.037297	0.929516	703	7	-2.6924	0.3944	0.65125	0.995111	12558	3	-2.6924
MYPOP	5	0.0077436	0.026757	0.929516	704	4	-3.2006	0.98102	0.98112	0.999967	21536	0	-3.2006
C11orf45	11	0.0077714	0.037434	0.929516	705	3	-0.64489	0.4879	0.71439	0.999184	14213	3	-0.64489
STUB1	9	0.0077741	0.03455	0.929516	706	4	-2.8841	0.97617	0.97617	0.999967	21432	0	-2.8841
CLECL1	6	0.0077833	0.030639	0.929516	707	3	-1.5413	0.44785	0.59723	0.994605	13586	2	-1.5413
IRF9	10	0.0077851	0.03702	0.929516	708	6	-4.6225	0.9999	0.9999	0.999967	21966	0	-4.6225
NAA10	7	0.0078047	0.031264	0.929516	709	2	0.25106	0.014334	0.052821	0.926702	1170	5	0.25106
ARF4	7	0.0078594	0.031444	0.929516	710	4	-2.6422	0.83313	0.85081	0.999967	19133	1	-2.6422
UAP1	10	0.0078688	0.037367	0.929516	711	5	-3.6506	0.98373	0.98375	0.999967	21589	0	-3.6506
PGLYRP4	8	0.0078728	0.034515	0.929516	712	5	-3.1364	0.74352	0.83767	0.999967	17944	1	-3.1364
VPS37D	6	0.0079006	0.031058	0.929516	713	2	-1.2798	0.46861	0.61519	0.994605	13913	1	-1.2798
ISY1	7	0.0079257	0.031674	0.929516	714	3	-2.0898	0.90281	0.90289	0.999967	20108	1	-2.0898
ATP6V1A	7	0.0079367	0.031711	0.929516	715	3	-3.3295	0.99849	0.99844	0.999967	21928	0	-3.3295
DNAJC30	11	0.0079552	0.038177	0.929516	716	7	-2.9773	0.43552	0.67973	0.999017	13349	2	-2.9773
KRTAP5-11	5	0.0079694	0.027439	0.929516	717	2	-0.99074	0.12897	0.26242	0.987079	6106	3	-0.99074
FAIM	15	0.0079695	0.042868	0.929516	718	4	-0.18361	0.34534	0.63591	0.994605	11568	4	-0.18361
EPN1	6	0.0079706	0.031301	0.929516	719	4	-2.5633	0.57949	0.70205	0.999184	15596	1	-2.5633
SNRNP70	10	0.0079755	0.037828	0.929516	720	3	-0.97051	0.20123	0.42246	0.994267	8235	3	-0.97051
PAOX	9	0.0079911	0.035348	0.929516	721	5	-1.857	0.049073	0.15278	0.974297	3061	3	-1.857
POLE4	9	0.0079925	0.035353	0.929516	722	2	-1.8484	0.97893	0.97896	0.999967	21479	0	-1.8484
FBXO34	14	0.0079985	0.042427	0.929516	723	7	-2.1234	0.11253	0.31811	0.991548	5558	2	-2.1234
TM2D3	7	0.0080261	0.032004	0.929516	724	4	-2.0576	0.36359	0.5588	0.994605	11939	2	-2.0576
INF2	11	0.0080319	0.038482	0.929516	725	4	0.12179	0.11514	0.30184	0.991548	5646	5	0.12179
GABRA2	15	0.0080393	0.043169	0.929516	726	8	-1.7671	0.19601	0.46296	0.994605	8104	3	-1.7671
ABRA	7	0.0080456	0.032073	0.929516	727	5	-2.8365	0.16811	0.33968	0.991548	7331	1	-2.8365
C2orf43	4	0.0080508	0.02676	0.929516	728	1	-1.4569	0.77615	0.77614	0.999683	18381	0	-1.4569
PRKCDBP	8	0.0080613	0.035289	0.929516	729	5	-3.3434	0.95996	0.95983	0.999967	21116	0	-3.3434
KRT19	8	0.0080613	0.035289	0.929516	730	5	-2.1858	0.2889	0.49738	0.994605	10330	2	-2.1858
N6AMT1	5	0.0080942	0.027821	0.929516	731	4	-3.0166	0.97038	0.97044	0.999967	21311	0	-3.0166
SDHA	7	0.0081038	0.032271	0.929516	732	2	-0.99608	0.62178	0.7513	0.999184	16264	2	-0.99608
BCL9	9	0.0081452	0.035925	0.929516	733	2	-0.55853	0.47877	0.68909	0.999184	14059	3	-0.55853
METTL10	6	0.0081506	0.031957	0.929516	734	2	-1.8654	0.94453	0.94465	0.999967	20788	0	-1.8654
ABHD12	10	0.0081602	0.038607	0.929516	735	5	-1.6557	0.13639	0.33594	0.991548	6368	4	-1.6557
NCR3LG1	8	0.0081631	0.03568	0.929516	736	4	-1.8591	0.5931	0.73989	0.999184	15844	2	-1.8591
ARHGEF12	11	0.0081685	0.039047	0.929516	737	7	-3.8243	0.62508	0.80925	0.999967	16325	1	-3.8243
DNAH3	5	0.0082076	0.028183	0.929516	738	3	-2.7339	0.94991	0.95009	0.999967	20880	0	-2.7339
SRSF1	11	0.0082324	0.039288	0.929516	739	7	-4.8097	0.99889	0.99893	0.999967	21939	0	-4.8097
BAMBI	6	0.0082422	0.032291	0.929516	740	2	-1.1874	0.16842	0.32633	0.991548	7344	2	-1.1874
AGPAT3	5	0.0082443	0.028289	0.929516	741	1	-1.0223	0.040445	0.10689	0.952279	2665	1	-1.0223
SCYL1	6	0.0082654	0.032374	0.929516	742	4	-3.5681	0.99662	0.99666	0.999967	21871	0	-3.5681
SYPL1	15	0.0082756	0.044253	0.929516	743	9	-2.4786	0.59913	0.8257	0.999967	15935	4	-2.4786
NR1I3	8	0.0083233	0.036323	0.929516	744	5	-1.8035	0.15657	0.3453	0.991548	6962	3	-1.8035
CD180	8	0.0083244	0.036327	0.929516	745	4	-1.9247	0.18907	0.3905	0.993556	7907	2	-1.9247
ACADM	10	0.0083339	0.039354	0.929516	746	4	-2.6756	0.92019	0.93602	0.999967	20386	1	-2.6756
RRM2B	17	0.0083393	0.046781	0.929516	747	9	-2.6985	0.84295	0.94658	0.999967	19256	2	-2.6985
GALNT1	5	0.0083601	0.028639	0.929516	748	3	-2.0824	0.8207	0.82084	0.999967	18960	0	-2.0824
HIST1H3E	5	0.0083786	0.028693	0.929516	749	4	-2.1349	0.37817	0.52103	0.994605	12226	1	-2.1349
DAB2IP	14	0.0084036	0.044063	0.929516	750	4	-0.25799	0.0059214	0.033052	0.92031	546	5	-0.25799
TINAGL1	11	0.0084106	0.040019	0.929516	751	4	-1.6828	0.94212	0.95454	0.999967	20743	1	-1.6828
ZNF37A	7	0.0084478	0.033444	0.929516	752	4	-2.856	0.93013	0.93008	0.999967	20549	0	-2.856
NUDT14	8	0.0084849	0.036965	0.929516	753	6	-1.807	0.69773	0.81294	0.999967	17328	2	-1.807
S100A4	8	0.0084877	0.036975	0.929516	754	5	-3.1113	0.48739	0.67317	0.999017	14202	1	-3.1113
PSME4	8	0.0084877	0.036975	0.929516	755	5	-1.9745	0.22911	0.43369	0.994541	8978	3	-1.9745
KBTBD6	6	0.0085053	0.033208	0.929516	756	3	-2.5439	0.89528	0.8954	0.999967	19993	0	-2.5439
PTS	11	0.0085175	0.040479	0.929516	757	4	-2.5013	0.96271	0.96547	0.999967	21167	1	-2.5013
SNAPC3	7	0.0085221	0.033705	0.929516	758	4	-3.1101	0.95658	0.9565	0.999967	21038	0	-3.1101
BCL11A	9	0.0085281	0.037347	0.929516	759	3	-1.0956	0.13617	0.31755	0.991548	6363	3	-1.0956
PHYHIP	10	0.008555	0.040324	0.929516	760	5	-3.9623	0.9894	0.98945	0.999967	21698	0	-3.9623
FKBP4	7	0.008559	0.033816	0.929516	761	2	-1.1428	0.53947	0.68599	0.999017	15027	2	-1.1428
ZNF169	7	0.0085625	0.033827	0.929516	762	3	-2.4336	0.92369	0.92359	0.999967	20441	0	-2.4336
random_ACCCACCAAGACGTCCAAGC	1	0.0085706	0.0085297	0.929516	763	1	-10.8	0.99143	0.9914	0.999967	21758	0	-10.8
UQCRQ	6	0.0085946	0.03352	0.929516	764	4	-4.9708	0.96987	0.96984	0.999967	21302	0	-4.9708
INPP5D	8	0.0086007	0.037422	0.929516	765	3	-2.2023	0.93425	0.9344	0.999967	20611	1	-2.2023
random_CGGGCGTCTTCAAGCACTAC	1	0.0086162	0.0085753	0.929516	766	1	-10.795	0.99138	0.99136	0.999967	21757	0	-10.795
HSPB9	8	0.0086329	0.037559	0.929516	767	4	-2.1789	0.83095	0.86917	0.999967	19100	1	-2.1789
C6orf223	8	0.0086557	0.037645	0.929516	768	6	-3.2082	0.92657	0.92718	0.999967	20493	1	-3.2082
CYTIP	8	0.0086642	0.037672	0.929516	769	4	-3.2942	0.97299	0.97279	0.999967	21357	0	-3.2942
random_CGGTTGTGCTTGCACTGGGT	1	0.008676	0.0086352	0.929516	770	1	-10.789	0.99132	0.99131	0.999967	21756	0	-10.789
FOXE3	9	0.008691	0.037962	0.929516	771	5	-3.0464	0.51926	0.72069	0.999184	14668	2	-3.0464
PDPN	15	0.0087297	0.04636	0.929516	772	6	-1.4712	0.47191	0.74657	0.999184	13952	3	-1.4712
SEC14L4	8	0.0087364	0.037959	0.929516	773	1	0.30357	0.24766	0.45348	0.994605	9431	3	0.30357
DCLRE1A	15	0.0087622	0.046493	0.929516	774	8	-1.9409	0.77179	0.91024	0.999967	18313	3	-1.9409
RNF10	5	0.0087916	0.029898	0.929516	775	4	-2.3785	0.088702	0.19401	0.977661	4716	1	-2.3785
ATP6AP1L	5	0.008804	0.029929	0.929516	776	3	-1.9378	0.36404	0.50677	0.994605	11948	1	-1.9378
DIO2	5	0.008804	0.029929	0.929516	777	2	-1.6897	0.65585	0.69448	0.999184	16767	1	-1.6897
MASP1	9	0.0088111	0.038399	0.929516	778	6	-2.4796	0.41363	0.63015	0.994605	12924	2	-2.4796
LOC101928436	9	0.0088111	0.038399	0.929516	779	6	-2.5066	0.80543	0.88115	0.999967	18757	1	-2.5066
FST	9	0.0088197	0.03843	0.929516	780	5	-2.9932	0.58466	0.75414	0.999184	15685	2	-2.9932
OR12D2	2	0.0088254	0.016783	0.929516	781	2	-6.6438	0.99117	0.99118	0.999967	21750	0	-6.6438
CD101	6	0.0088521	0.034434	0.929516	782	5	-2.7584	0.98978	0.98983	0.999967	21712	0	-2.7584
CCNJL	9	0.0088573	0.038584	0.929516	783	4	-2.6068	0.97221	0.97217	0.999967	21348	0	-2.6068
GRB10	25	0.0088602	0.055636	0.934447	784	7	-0.97201	0.2191	0.54979	0.994605	8701	6	-0.97201
VMO1	10	0.0088624	0.041618	0.929516	785	5	-2.5565	0.31625	0.56585	0.994605	10943	2	-2.5565
ARID2	8	0.0088922	0.038581	0.929516	786	4	-2.8171	0.60825	0.74987	0.999184	16080	1	-2.8171
SAP130	11	0.0088945	0.041947	0.929516	787	4	-1.3203	0.3046	0.55624	0.994605	10693	3	-1.3203
SPDYE3	7	0.0088953	0.034958	0.929516	788	4	-1.6789	0.15326	0.32081	0.991548	6872	3	-1.6789
CCDC185	7	0.0089053	0.034993	0.929516	789	4	-2.1546	0.8314	0.84979	0.999967	19111	1	-2.1546
TNFRSF1A	8	0.0089172	0.038674	0.929516	790	3	0.52207	0.011795	0.047867	0.92031	994	5	0.52207
TTC25	10	0.0089331	0.041909	0.929516	791	4	0.15848	0.10325	0.27462	0.988155	5237	4	0.15848
PDXP	9	0.0089714	0.039013	0.929516	792	3	-1.7687	0.49991	0.7082	0.999184	14386	1	-1.7687
EFEMP1	6	0.0090042	0.035004	0.929516	793	4	-3.1911	0.94266	0.94282	0.999967	20753	0	-3.1911
C1QTNF2	9	0.0090098	0.039162	0.929516	794	5	-3.889	0.99922	0.99921	0.999967	21945	0	-3.889
HORMAD2	9	0.0090146	0.039176	0.929516	795	5	-2.973	0.94468	0.94534	0.999967	20791	1	-2.973
TCEB3B	10	0.0090285	0.042321	0.929516	796	3	-0.088846	0.081183	0.22961	0.982365	4417	4	-0.088846
PLD2	6	0.0090381	0.03512	0.929516	797	5	-2.7191	0.98466	0.98479	0.999967	21604	0	-2.7191
random_TCCACCAATCAGTTGTGGAC	1	0.0090604	0.0090183	0.929516	798	1	-10.756	0.99094	0.99091	0.999967	21740	0	-10.756
IGSF8	7	0.0090618	0.035506	0.929516	799	3	-1.6125	0.48364	0.64423	0.994605	14132	2	-1.6125
CRMP1	36	0.0090827	0.063384	0.940107	800	8	-0.51374	0.32062	0.70963	0.999184	11036	9	-0.51374
GGTLC1	17	0.0090976	0.05045	0.931546	801	9	-2.1532	0.52089	0.79169	0.999967	14687	5	-2.1532
SLC2A5	8	0.0091021	0.039396	0.929516	802	6	-3.3439	0.74624	0.83846	0.999967	17979	1	-3.3439
SSNA1	8	0.0091202	0.039455	0.929516	803	4	-2.7501	0.51942	0.6928	0.999184	14672	1	-2.7501
UQCRH	5	0.0091209	0.030863	0.929516	804	2	-1.4699	0.31206	0.45494	0.994605	10844	1	-1.4699
NKD2	8	0.0091542	0.03959	0.929516	805	6	-3.9295	0.85537	0.88052	0.999967	19411	1	-3.9295
DEFB121	14	0.0091605	0.04725	0.929516	806	6	-1.7744	0.5172	0.76551	0.999184	14640	3	-1.7744
ZNF606	5	0.0091775	0.03104	0.929516	807	3	-1.6854	0.068687	0.15864	0.974297	3924	2	-1.6854
BTBD16	6	0.0091855	0.035652	0.929516	808	4	-2.4739	0.46129	0.60886	0.994605	13792	1	-2.4739
HEPACAM2	15	0.0091882	0.048445	0.929516	809	8	-1.9771	0.53703	0.78711	0.999967	14990	3	-1.9771
MUC20	9	0.0091905	0.039767	0.929516	810	3	-1.0581	0.37587	0.59584	0.994605	12175	3	-1.0581
POLR2B	9	0.0091939	0.03978	0.929516	811	6	-4.3244	0.9959	0.99591	0.999967	21854	0	-4.3244
KCND3	7	0.0092048	0.035989	0.929516	812	5	-3.2491	0.96086	0.96074	0.999967	21135	0	-3.2491
MED13	8	0.009209	0.03981	0.929516	813	4	-2.1033	0.3823	0.59533	0.994605	12309	3	-2.1033
DDA1	9	0.0092103	0.039848	0.929516	814	3	-1.7594	0.62505	0.77593	0.999683	16323	2	-1.7594
ETF1	18	0.0092421	0.051845	0.934447	815	6	-0.81072	0.29981	0.61195	0.994605	10589	5	-0.81072
HOXB4	6	0.0092693	0.035951	0.929516	816	3	-2.3695	0.76727	0.79073	0.999967	18243	1	-2.3695
ELN	9	0.0093184	0.040238	0.929516	817	5	-2.179	0.38726	0.60624	0.994605	12395	3	-2.179
PRIM2	9	0.0093227	0.040251	0.929516	818	6	-2.2544	0.84246	0.89242	0.999967	19251	1	-2.2544
TRIM16	7	0.009332	0.036426	0.929516	819	4	-2.1569	0.36807	0.56182	0.994605	12019	2	-2.1569
RBM41	6	0.0093377	0.03619	0.929516	820	3	-1.5713	0.18039	0.34341	0.991548	7694	2	-1.5713
USF1	18	0.0093985	0.052572	0.934447	821	8	-0.79757	0.034154	0.14597	0.973502	2314	8	-0.79757
DRG2	8	0.0094098	0.040605	0.929516	822	5	-1.98	0.15169	0.33724	0.991548	6833	2	-1.98
LOC100506388	12	0.0094137	0.046149	0.929516	823	7	-2.1572	0.32546	0.588	0.994605	11156	4	-2.1572
TUBG1	8	0.0094222	0.040646	0.929516	824	6	-3.5952	0.99903	0.99903	0.999967	21942	0	-3.5952
GIMAP1-GIMAP5	6	0.0094329	0.03653	0.929516	825	2	-1.0994	0.17859	0.34085	0.991548	7647	2	-1.0994
VAMP5	6	0.0094329	0.03653	0.929516	826	2	-1.1129	0.161	0.31553	0.991548	7114	2	-1.1129
RPL14	13	0.0094377	0.047102	0.929516	827	7	-2.2527	0.64579	0.83498	0.999967	16640	3	-2.2527
KIAA1731NL	5	0.0094407	0.031831	0.929516	828	4	-3.046	0.99064	0.99067	0.999967	21732	0	-3.046
WWTR1	16	0.0094515	0.050673	0.932314	829	8	-2.1392	0.86085	0.95088	0.999967	19494	3	-2.1392
random_CGAGGTTATTCATTATGCGG	1	0.0094533	0.009396	0.929516	830	1	-10.72	0.99055	0.99055	0.999967	21727	0	-10.72
PPA2	10	0.0094697	0.043903	0.929516	831	3	-0.76618	0.33132	0.57949	0.994605	11275	3	-0.76618
CORO2A	14	0.0094734	0.048515	0.929516	832	4	-1.2077	0.077607	0.25066	0.985673	4272	3	-1.2077
FAM136A	10	0.0094802	0.043937	0.929516	833	6	-3.853	0.95594	0.95716	0.999967	21020	1	-3.853
KLK9	10	0.0095205	0.044063	0.929516	834	4	-2.5057	0.75283	0.8599	0.999967	18041	1	-2.5057
CHMP6	9	0.0095222	0.04096	0.929516	835	5	-1.7437	0.1973	0.409	0.993814	8136	4	-1.7437
ERMP1	12	0.0095454	0.046662	0.929516	836	7	-3.3909	0.68958	0.85477	0.999967	17210	2	-3.3909
LRRC2	6	0.0095461	0.036933	0.929516	837	4	-2.5181	0.61152	0.71446	0.999184	16121	1	-2.5181
RPL24	4	0.009548	0.030244	0.929516	838	2	-1.2916	0.11805	0.21892	0.981732	5762	1	-1.2916
CEP350	10	0.009555	0.044171	0.929516	839	6	-3.8542	0.8705	0.91808	0.999967	19626	1	-3.8542
FOXRED1	8	0.0095564	0.04119	0.929516	840	6	-2.9867	0.97982	0.97965	0.999967	21503	0	-2.9867
SGSM3	7	0.0095751	0.037283	0.929516	841	3	-2.9098	0.9304	0.93034	0.999967	20557	0	-2.9098
BCL2L2	8	0.009581	0.041274	0.929516	842	5	-2.5457	0.5966	0.74218	0.999184	15903	2	-2.5457
SLC3A1	6	0.0095914	0.037096	0.929516	843	5	-2.2248	0.62151	0.71851	0.999184	16261	1	-2.2248
C3orf67	11	0.0096113	0.044809	0.929516	844	6	-3.3851	0.28763	0.53776	0.994605	10296	2	-3.3851
AP4E1	10	0.0096122	0.04438	0.929516	845	3	-1.7549	0.56749	0.76484	0.999184	15428	2	-1.7549
TAS2R9	5	0.0096173	0.032374	0.929516	846	4	-2.8661	0.84491	0.84483	0.999967	19284	0	-2.8661
OR4K5	4	0.009619	0.030415	0.929516	847	2	-2.5861	0.97418	0.97421	0.999967	21380	0	-2.5861
SLC1A4	17	0.0096242	0.052947	0.934447	848	10	-2.1106	0.54088	0.80578	0.999967	15058	3	-2.1106
EEF1A1	8	0.0096516	0.041536	0.929516	849	5	-2.7552	0.59169	0.73898	0.999184	15819	1	-2.7552
COL5A3	8	0.0096516	0.041536	0.929516	850	5	-3.3779	0.95614	0.95606	0.999967	21026	0	-3.3779
DOC2A	23	0.0096636	0.058155	0.939264	851	10	-2.6112	0.96756	0.99256	0.999967	21268	2	-2.6112
NUFIP2	4	0.0096648	0.030522	0.929516	852	3	-2.6141	0.53983	0.58243	0.994605	15036	1	-2.6141
BCDIN3D	9	0.0096661	0.041489	0.929516	853	5	-2.2427	0.2015	0.41508	0.994267	8245	2	-2.2427
XRCC1	7	0.0096876	0.037672	0.929516	854	3	-1.8476	0.61831	0.74847	0.999184	16222	2	-1.8476
RORB	8	0.0096964	0.041725	0.929516	855	3	-0.84678	0.2594	0.46603	0.994605	9699	3	-0.84678
IQSEC3	18	0.0097146	0.054039	0.934447	856	7	-1.7153	0.45849	0.75592	0.999184	13745	5	-1.7153
BLMH	10	0.0097171	0.044728	0.929516	857	5	-1.8344	0.34242	0.58809	0.994605	11509	2	-1.8344
TRAPPC11	9	0.0097179	0.041687	0.929516	858	6	-4.2771	0.99893	0.99892	0.999967	21940	0	-4.2771
MRPS11	7	0.0097406	0.037838	0.929516	859	3	-1.9259	0.78399	0.82481	0.999967	18465	1	-1.9259
CDCA7	7	0.0097656	0.037921	0.929516	860	5	-2.7954	0.50415	0.65937	0.996963	14452	1	-2.7954
FRMPD3	8	0.0097713	0.042008	0.929516	861	4	-2.3753	0.388	0.60116	0.994605	12411	2	-2.3753
SRRM4	7	0.0097741	0.037945	0.929516	862	2	-1.9128	0.94532	0.94535	0.999967	20800	0	-1.9128
PLEKHO2	11	0.0097802	0.045494	0.929516	863	5	-2.4086	0.72326	0.85826	0.999967	17677	2	-2.4086
GET4	6	0.0097954	0.037776	0.929516	864	4	-3.0998	0.69444	0.75093	0.999184	17283	1	-3.0998
TAX1BP1	14	0.0097968	0.049861	0.929516	865	8	-1.9995	0.76308	0.90117	0.999967	18187	3	-1.9995
OR8K3	8	0.009812	0.04216	0.929516	866	3	-0.26948	0.0060278	0.02707	0.92031	552	4	-0.26948
CKS2	9	0.0098259	0.042104	0.929516	867	6	-2.7649	0.87687	0.90543	0.999967	19728	1	-2.7649
GRIPAP1	7	0.0098315	0.038132	0.929516	868	4	-2.9093	0.55249	0.69611	0.999184	15213	1	-2.9093
TAAR6	7	0.0098315	0.038132	0.929516	869	4	-1.9638	0.42587	0.6023	0.994605	13137	2	-1.9638
ZKSCAN4	10	0.0098491	0.045172	0.929516	870	6	-2.8562	0.7594	0.86357	0.999967	18123	2	-2.8562
random_AAACGGTGTGCGGTATCATA	1	0.0098519	0.0098034	0.929516	871	1	-10.691	0.99015	0.99014	0.999967	21718	0	-10.691
FLVCR1	7	0.0098579	0.038216	0.929516	872	4	-2.6466	0.84244	0.85651	0.999967	19248	1	-2.6466
FAM127B	12	0.0098599	0.047822	0.929516	873	5	-1.6143	0.036879	0.13708	0.970172	2459	3	-1.6143
GALR1	8	0.0098906	0.042466	0.929516	874	5	-2.7619	0.10328	0.25406	0.985673	5239	1	-2.7619
EIF2S1	5	0.0098962	0.033202	0.929516	875	4	-3.1143	0.99365	0.99362	0.999967	21807	0	-3.1143
SNURF	2	0.009924	0.018795	0.929516	876	1	-1.8909	0.2777	0.29697	0.991548	10075	1	-1.8909
TMEM204	19	0.0099247	0.056335	0.934447	877	9	-2.6259	0.57949	0.83845	0.999967	15594	3	-2.6259
FSCN1	9	0.0099262	0.042483	0.929516	878	5	-2.7259	0.87151	0.90319	0.999967	19649	1	-2.7259
GSK3A	11	0.0099446	0.046192	0.929516	879	5	-1.8525	0.095784	0.26639	0.987079	4971	4	-1.8525
ZNF713	6	0.0099528	0.038204	0.929516	880	3	-1.6718	0.33186	0.49907	0.994605	11281	2	-1.6718
C17orf64	10	0.0099906	0.04567	0.929516	881	5	-2.5806	0.45299	0.67419	0.999017	13668	1	-2.5806
LECT1	10	0.010006	0.045728	0.929516	882	2	0.4092	0.067985	0.20173	0.979108	3894	4	0.4092
VEPH1	28	0.010026	0.063687	0.940107	883	5	0.95733	0.00051384	0.0049106	0.884105	61	15	0.95733
DEDD	9	0.010033	0.042885	0.929516	884	6	-2.0279	0.60142	0.76297	0.999184	15976	1	-2.0279
LDHD	6	0.010054	0.038472	0.929516	885	1	-0.29404	0.13285	0.27401	0.988155	6243	2	-0.29404
LRTM1	4	0.010067	0.031493	0.929516	886	3	-2.1171	0.20392	0.3201	0.991548	8307	1	-2.1171
NUMBL	18	0.010081	0.055712	0.934447	887	7	-1.6866	0.43078	0.73752	0.999184	13253	3	-1.6866
HAO1	6	0.010102	0.038611	0.929516	888	4	-1.9403	0.26707	0.44593	0.994605	9872	2	-1.9403
DUSP23	9	0.010107	0.043148	0.929516	889	5	-2.6376	0.84246	0.89242	0.999967	19250	1	-2.6376
MYB	6	0.010107	0.038628	0.929516	890	4	-2.7566	0.78061	0.79921	0.999967	18435	1	-2.7566
TRIM4	9	0.010108	0.043151	0.929516	891	4	-3.0355	0.81871	0.88488	0.999967	18933	1	-3.0355
ZNF598	9	0.010124	0.043199	0.929516	892	5	-2.5389	0.91113	0.92207	0.999967	20239	1	-2.5389
SUSD2	7	0.010126	0.039094	0.929516	893	2	-0.90596	0.19916	0.37848	0.992737	8190	3	-0.90596
SMC2	13	0.01015	0.05012	0.930095	894	7	-2.1601	0.54652	0.78469	0.999967	15125	2	-2.1601
KIAA2026	9	0.010158	0.043322	0.929516	895	5	-2.4337	0.69631	0.81762	0.999967	17311	2	-2.4337
RAB28	8	0.010193	0.043397	0.929516	896	5	-1.8723	0.20142	0.40386	0.993814	8242	3	-1.8723
ATF3	28	0.010209	0.064627	0.940107	897	9	-1.0128	0.26492	0.62348	0.994605	9816	6	-1.0128
SARNP	7	0.010212	0.039396	0.929516	898	4	-2.7662	0.80546	0.83553	0.999967	18759	1	-2.7662
OR6A2	7	0.010224	0.039441	0.929516	899	5	-2.9078	0.068235	0.17989	0.974297	3905	1	-2.9078
CST2	4	0.010227	0.031855	0.929516	900	3	-2.7765	0.89967	0.89951	0.999967	20059	0	-2.7765
ALK	9	0.010234	0.043616	0.929516	901	3	-1.1086	0.42447	0.64001	0.994605	13114	2	-1.1086
OR11H6	9	0.010253	0.04368	0.929516	902	5	-2.7894	0.54801	0.73501	0.999184	15143	2	-2.7894
LRRC24	7	0.010304	0.0397	0.929516	903	2	-0.16755	0.1805	0.35528	0.992133	7695	3	-0.16755
SLC38A10	6	0.010342	0.039268	0.929516	904	3	-1.1089	0.034864	0.10196	0.951293	2361	2	-1.1089
UGT1A6	10	0.010344	0.046847	0.929516	905	6	-2.2474	0.51418	0.72261	0.999184	14604	3	-2.2474
FAM131C	6	0.010351	0.039295	0.929516	906	4	-2.516	0.70666	0.75708	0.999184	17451	1	-2.516
OR52K1	7	0.010378	0.039948	0.929516	907	3	-1.4135	0.65849	0.77554	0.999683	16794	1	-1.4135
PSMD6	23	0.010384	0.061738	0.940107	908	9	-1.2892	0.59113	0.86237	0.999967	15814	6	-1.2892
KLK7	20	0.010405	0.059275	0.940107	909	10	-2.2013	0.45685	0.76375	0.999184	13717	6	-2.2013
C1QB	8	0.010408	0.044041	0.929516	910	3	-0.3264	0.012283	0.049331	0.92031	1032	3	-0.3264
C8B	5	0.01041	0.034716	0.929516	911	4	-2.9261	0.92064	0.92085	0.999967	20396	0	-2.9261
CD5L	8	0.010427	0.044102	0.929516	912	5	-2.8591	0.33357	0.54461	0.994605	11311	1	-2.8591
PRSS3	18	0.010428	0.057321	0.934447	913	9	-1.9749	0.84549	0.95203	0.999967	19289	2	-1.9749
TUBA1B	10	0.010448	0.047209	0.929516	914	5	-3.163	0.80602	0.89112	0.999967	18765	2	-3.163
AIF1L	4	0.010463	0.032443	0.929516	915	3	-3.1693	0.67627	0.68238	0.999017	17019	1	-3.1693
HMGXB3	5	0.010493	0.034967	0.929516	916	3	-3.7915	0.86236	0.86226	0.999967	19519	0	-3.7915
SCMH1	15	0.010543	0.054529	0.934447	917	5	-1.545	0.59397	0.82249	0.999967	15861	3	-1.545
SPATA6	8	0.010554	0.044499	0.929516	918	4	-2.5273	0.92292	0.92402	0.999967	20433	1	-2.5273
TASP1	7	0.010558	0.040522	0.929516	919	4	-1.9953	0.41531	0.59478	0.994605	12954	1	-1.9953
HDAC2	10	0.010559	0.047584	0.929516	920	5	-1.9182	0.38205	0.61888	0.994605	12298	3	-1.9182
PIP5KL1	16	0.010562	0.055427	0.934447	921	4	-0.76612	0.63617	0.85224	0.999967	16500	4	-0.76612
TSPAN19	5	0.010571	0.035213	0.929516	922	3	-2.3282	0.82766	0.82771	0.999967	19053	0	-2.3282
random_CCTATGTGGAACGCCTTGGG	1	0.010581	0.010511	0.929516	923	1	-10.641	0.98942	0.98944	0.999967	21700	0	-10.641
COL22A1	8	0.010618	0.044711	0.929516	924	3	-1.5717	0.048789	0.15185	0.974297	3048	2	-1.5717
ACTR2	8	0.01062	0.044716	0.929516	925	5	-2.1745	0.38284	0.59587	0.994605	12312	1	-2.1745
EVX1	9	0.010636	0.045087	0.929516	926	1	0.5213	0.46098	0.67302	0.999017	13788	3	0.5213
TUBGCP5	4	0.010637	0.032853	0.929516	927	3	-2.6017	0.85157	0.85136	0.999967	19357	0	-2.6017
APOD	10	0.010638	0.047844	0.929516	928	4	-0.64228	0.13277	0.33098	0.991548	6239	4	-0.64228
GGA1	17	0.010644	0.057803	0.937295	929	6	-0.36054	0.1272	0.36289	0.992133	6049	6	-0.36054
SPA17	8	0.010646	0.044798	0.929516	930	5	-3.2425	0.71313	0.82456	0.999967	17539	2	-3.2425
HGF	7	0.010736	0.04113	0.929516	931	4	-2.4288	0.58144	0.71882	0.999184	15626	1	-2.4288
QRFP	6	0.010742	0.040335	0.929516	932	3	-2.059	0.53574	0.6752	0.999017	14961	2	-2.059
PUS7L	15	0.010758	0.055486	0.934447	933	9	-1.3189	0.037593	0.14991	0.974297	2504	5	-1.3189
AZIN2	7	0.010774	0.041257	0.929516	934	5	-3.0718	0.76245	0.81494	0.999967	18175	1	-3.0718
ARHGAP24	30	0.01079	0.069411	0.940107	935	10	-0.76256	0.16046	0.47757	0.994605	7084	9	-0.76256
CDAN1	8	0.010814	0.045304	0.929516	936	4	-0.41187	0.020952	0.075243	0.928948	1595	4	-0.41187
random_ACTCTAAGGGTGCGAGGGCA	1	0.010814	0.010737	0.929516	937	1	-10.624	0.98919	0.98923	0.999967	21691	0	-10.624
ZNF778	8	0.010839	0.045381	0.929516	938	5	-2.799	0.09084	0.23161	0.983142	4799	1	-2.799
OR1A2	6	0.010849	0.040607	0.929516	939	4	-3.0798	0.92035	0.92058	0.999967	20392	0	-3.0798
HNRNPA0	9	0.010858	0.04587	0.929516	940	4	-0.81478	0.10253	0.26458	0.987079	5217	3	-0.81478
LRWD1	8	0.010859	0.045448	0.929516	941	3	-0.97923	0.34057	0.55194	0.994605	11460	3	-0.97923
MYL12A	8	0.010866	0.045465	0.929516	942	3	-0.77376	0.25404	0.46031	0.994605	9574	3	-0.77376
DCTD	11	0.010877	0.049861	0.929516	943	5	-2.3948	0.44176	0.68375	0.999017	13467	3	-2.3948
PLEKHG7	7	0.010878	0.041594	0.929516	944	5	-2.4943	0.51671	0.66859	0.998702	14631	2	-2.4943
GCG	6	0.010884	0.040694	0.929516	945	3	-1.0185	0.073553	0.18387	0.974297	4113	3	-1.0185
BRWD3	10	0.010891	0.048689	0.929516	946	6	-3.326	0.98472	0.98477	0.999967	21609	0	-3.326
COX6A1	7	0.010891	0.041639	0.929516	947	2	-1.2098	0.59456	0.72936	0.999184	15873	2	-1.2098
UNC93B1	11	0.010896	0.049934	0.929516	948	7	-3.4146	0.91707	0.94522	0.999967	20334	1	-3.4146
FRYL	9	0.010906	0.04604	0.929516	949	6	-3.1696	0.36487	0.58586	0.994605	11964	1	-3.1696
ATP11AUN	9	0.010908	0.046049	0.929516	950	6	-3.112	0.19354	0.40351	0.993814	8032	1	-3.112
NOTCH4	10	0.010908	0.048748	0.929516	951	3	-1.3624	0.60747	0.78916	0.999967	16070	1	-1.3624
HMSD	9	0.010933	0.046153	0.929516	952	4	-2.1153	0.47045	0.6816	0.999017	13931	2	-2.1153
WDR73	9	0.010933	0.046153	0.929516	953	3	-1.098	0.42618	0.64153	0.994605	13147	2	-1.098
CD209	9	0.010982	0.046326	0.929516	954	5	-2.6948	0.65156	0.79091	0.999967	16710	1	-2.6948
ZNF645	5	0.011001	0.036479	0.929516	955	3	-1.627	0.054032	0.13205	0.968342	3287	2	-1.627
random_AGCCCCTGCGCGTACTCGTC	1	0.011002	0.010914	0.929516	956	1	-10.611	0.989	0.98905	0.999967	21688	0	-10.611
PRG2	10	0.011021	0.049118	0.929516	957	4	-1.9569	0.72591	0.84556	0.999967	17723	2	-1.9569
ANO4	12	0.011041	0.052243	0.934447	958	6	-1.3518	0.2651	0.52952	0.994605	9822	3	-1.3518
LYVE1	7	0.011091	0.042331	0.929516	959	4	-2.0432	0.24944	0.44068	0.994605	9465	2	-2.0432
GSTM1	8	0.011094	0.04617	0.929516	960	4	-1.0826	0.18085	0.38151	0.992737	7703	3	-1.0826
PRPF3	6	0.011119	0.04133	0.929516	961	4	-2.7683	0.64247	0.72718	0.999184	16579	1	-2.7683
CDCA3	6	0.011139	0.041383	0.929516	962	3	-2.7332	0.98359	0.9837	0.999967	21585	0	-2.7332
P2RX7	6	0.011139	0.041383	0.929516	963	3	-2.1653	0.52058	0.66148	0.997113	14680	1	-2.1653
ULK3	9	0.011143	0.046942	0.929516	964	4	-1.2446	0.023532	0.08796	0.943126	1737	2	-1.2446
ARHGEF17	7	0.011157	0.042547	0.929516	965	4	-3.1111	0.87574	0.87982	0.999967	19708	1	-3.1111
GPX2	7	0.011157	0.042547	0.929516	966	4	-1.3402	0.14226	0.30653	0.991548	6547	3	-1.3402
DUS3L	7	0.011158	0.042552	0.929516	967	5	-2.9219	0.8618	0.8695	0.999967	19507	1	-2.9219
TMEM168	7	0.011158	0.042552	0.929516	968	5	-2.3865	0.2486	0.43966	0.994605	9445	1	-2.3865
OSTF1	9	0.011177	0.04707	0.929516	969	3	-2.1799	0.9196	0.92705	0.999967	20378	1	-2.1799
HSP90B1	12	0.011184	0.052793	0.934447	970	5	-1.8812	0.52519	0.75516	0.999184	14765	1	-1.8812
H2BFWT	5	0.011185	0.037018	0.929516	971	3	-2.4528	0.45092	0.59331	0.994605	13641	1	-2.4528
ZNF277	7	0.011207	0.042705	0.929516	972	2	-1.234	0.61313	0.74424	0.999184	16147	2	-1.234
TMEM59	7	0.011229	0.042776	0.929516	973	5	-2.5699	0.76566	0.81634	0.999967	18222	1	-2.5699
CREBBP	7	0.011247	0.042835	0.929516	974	1	-1.0665	0.85174	0.86257	0.999967	19360	1	-1.0665
LINGO1	9	0.011259	0.04737	0.929516	975	4	-1.534	0.30132	0.52795	0.994605	10628	2	-1.534
FOXJ1	10	0.011268	0.04995	0.929516	976	5	-2.1627	0.35844	0.60051	0.994605	11826	3	-2.1627
CLLU1	5	0.011277	0.037282	0.929516	977	4	-3.3863	0.22889	0.37287	0.992237	8972	1	-3.3863
AIG1	14	0.011282	0.055851	0.934447	978	7	-1.827	0.17384	0.42553	0.994267	7512	2	-1.827
SLURP1	8	0.011284	0.046773	0.929516	979	5	-2.7315	0.73541	0.83521	0.999967	17840	1	-2.7315
SLC25A25	27	0.011312	0.070036	0.940107	980	13	-2.0188	0.71068	0.92888	0.999967	17502	5	-2.0188
OPCML	13	0.011363	0.055238	0.934447	981	7	-2.2602	0.91912	0.96121	0.999967	20366	2	-2.2602
USP47	7	0.011371	0.04326	0.929516	982	5	-3.7576	0.99567	0.9956	0.999967	21849	0	-3.7576
PEX12	8	0.011372	0.047043	0.929516	983	4	-2.131	0.56318	0.72041	0.999184	15365	2	-2.131
HAMP	11	0.011373	0.0518	0.934447	984	6	-2.1959	0.77511	0.88139	0.999967	18363	2	-2.1959
ZNF341	7	0.011388	0.043311	0.929516	985	2	-0.92755	0.26369	0.45795	0.994605	9795	1	-0.92755
ASCC3	7	0.011393	0.043326	0.929516	986	5	-3.7586	0.99069	0.99057	0.999967	21735	0	-3.7586
STK16	6	0.011395	0.042074	0.929516	987	4	-2.6569	0.0098342	0.037419	0.92031	856	1	-2.6569
UFD1L	9	0.011403	0.047899	0.929516	988	5	-3.2214	0.33201	0.55587	0.994605	11284	1	-3.2214
RRN3	9	0.011403	0.047899	0.929516	989	5	-3.1158	0.90973	0.92129	0.999967	20211	1	-3.1158
SLC25A18	7	0.011405	0.043361	0.929516	990	3	-0.47521	0.079637	0.20326	0.979108	4347	3	-0.47521
NAV1	15	0.011452	0.058595	0.939386	991	7	-1.9454	0.59267	0.82169	0.999967	15837	3	-1.9454
ZNF580	15	0.011452	0.058595	0.939386	992	8	-1.1627	0.045631	0.17282	0.974297	2901	5	-1.1627
PAX5	7	0.011464	0.043562	0.929516	993	5	-1.9306	0.06966	0.18283	0.974297	3967	2	-1.9306
YWHAE	8	0.011465	0.047355	0.929516	994	5	-3.3372	0.8216	0.8652	0.999967	18975	1	-3.3372
PRSS54	7	0.011485	0.043618	0.929516	995	5	-3.4445	0.99943	0.99942	0.999967	21948	0	-3.4445
PLA2G2C	8	0.011522	0.047523	0.929516	996	5	-2.5504	0.18251	0.38336	0.992737	7751	1	-2.5504
C9orf84	8	0.011522	0.047523	0.929516	997	3	-0.74986	0.035539	0.11638	0.952313	2389	3	-0.74986
random_GAATAACGTAGATTCGTTTG	1	0.011529	0.011461	0.929516	998	1	-10.577	0.98847	0.9885	0.999967	21678	0	-10.577
SPPL3	5	0.011549	0.038088	0.929516	999	2	-4.3323	0.98609	0.9861	0.999967	21631	0	-4.3323
random_AACCCTATCGGCAATAAACA	1	0.011558	0.011484	0.929516	1000	1	-10.575	0.98844	0.98848	0.999967	21677	0	-10.575
GYPB	4	0.011598	0.035035	0.929516	1001	3	-4.5773	0.92683	0.92681	0.999967	20503	0	-4.5773
ASIC4	9	0.011608	0.048641	0.929516	1002	5	-2.6049	0.50615	0.71386	0.999184	14492	2	-2.6049
RAB11FIP3	14	0.011617	0.057194	0.934447	1003	6	-2.0509	0.78502	0.91233	0.999967	18480	2	-2.0509
CALML5	8	0.011622	0.047823	0.929516	1004	3	-2.2233	0.88889	0.89908	0.999967	19905	1	-2.2233
ADH6	9	0.011631	0.048724	0.929516	1005	6	-3.0972	0.9349	0.93747	0.999967	20622	1	-3.0972
random_GTCTGGACGTCCGGCTTGTT	1	0.011646	0.011576	0.929516	1006	1	-10.571	0.98835	0.98839	0.999967	21674	0	-10.571
HSP90AB1	18	0.011674	0.062998	0.940107	1007	8	-1.5611	0.1818	0.46052	0.994605	7731	4	-1.5611
FCF1	3	0.011678	0.031026	0.929516	1008	3	-2.1896	0.98832	0.9885	0.999967	21673	0	-2.1896
KLHDC7B	8	0.011681	0.048001	0.929516	1009	5	-2.4345	0.66167	0.78683	0.999967	16838	2	-2.4345
random_CCGCGTGACACAGCCGTCCG	1	0.011683	0.011613	0.929516	1010	1	-10.568	0.98832	0.98835	0.999967	21672	0	-10.568
MLLT10	20	0.011706	0.065485	0.940107	1011	6	-1.3254	0.5393	0.82414	0.999967	15023	3	-1.3254
RYR1	11	0.011744	0.053266	0.934447	1012	5	-1.8756	0.88169	0.93562	0.999967	19803	1	-1.8756
FAF2	9	0.011752	0.049168	0.929516	1013	3	-1.575	0.59235	0.75818	0.999184	15830	2	-1.575
TGFB1I1	14	0.011764	0.057793	0.937295	1014	8	-2.527	0.81621	0.92848	0.999967	18901	2	-2.527
ARHGAP36	8	0.011834	0.048481	0.929516	1015	3	-1.3039	0.5479	0.71063	0.999184	15138	2	-1.3039
CLEC4G	6	0.011849	0.043273	0.929516	1016	2	-0.98549	0.1398	0.28435	0.991548	6470	2	-0.98549
PHF20L1	8	0.011853	0.048544	0.929516	1017	3	-0.9403	0.03554	0.11639	0.952313	2390	3	-0.9403
NKAIN3	9	0.01186	0.049572	0.929516	1018	3	-1.4729	0.72899	0.83821	0.999967	17763	2	-1.4729
SLC10A5	3	0.011866	0.031508	0.929516	1019	3	-2.7007	0.98813	0.98832	0.999967	21669	0	-2.7007
METTL11B	3	0.011869	0.031517	0.929516	1020	2	-1.5128	0.3983	0.43848	0.994605	12632	1	-1.5128
OR9I1	9	0.011904	0.049717	0.929516	1021	4	-0.7106	0.013466	0.055177	0.926702	1103	4	-0.7106
NPC2	9	0.011906	0.049726	0.929516	1022	4	-1.5338	0.37807	0.59784	0.994605	12225	2	-1.5338
ANG	13	0.01191	0.057479	0.935339	1023	8	-1.9957	0.59975	0.8112	0.999967	15947	3	-1.9957
RRBP1	6	0.011915	0.043439	0.929516	1024	4	-2.8848	0.82003	0.82666	0.999967	18952	1	-2.8848
LFNG	24	0.011937	0.070255	0.940107	1025	10	-0.66681	0.018815	0.10065	0.947777	1468	9	-0.66681
CD46	9	0.01194	0.04984	0.929516	1026	4	-2.2051	0.35421	0.57606	0.994605	11733	1	-2.2051
ITIH6	8	0.011942	0.048811	0.929516	1027	3	-0.68458	0.13084	0.30214	0.991548	6172	3	-0.68458
random_TTGCTCAGGACGTCCGCAGT	1	0.011942	0.011863	0.929516	1028	1	-10.548	0.98806	0.98808	0.999967	21668	0	-10.548
FGFBP3	7	0.011945	0.045096	0.929516	1029	5	-3.1387	0.46436	0.6301	0.994605	13836	1	-3.1387
ZNF385C	9	0.011955	0.049892	0.929516	1030	2	-0.43325	0.12296	0.297	0.991548	5901	2	-0.43325
PCDHGA9	6	0.011977	0.043611	0.929516	1031	4	-2.3468	0.0096139	0.036789	0.92031	840	1	-2.3468
RAB37	26	0.011996	0.07185	0.940107	1032	8	-0.083041	0.030135	0.14754	0.973502	2093	10	-0.083041
RPA2	3	0.012007	0.031862	0.929516	1033	2	-1.8444	0.56384	0.56853	0.994605	15378	1	-1.8444
UBXN7	8	0.012016	0.049039	0.929516	1034	5	-1.6893	0.074873	0.20226	0.979108	4161	3	-1.6893
TMEM179B	7	0.012064	0.045478	0.929516	1035	2	-2.6696	0.9912	0.99109	0.999967	21752	0	-2.6696
CYP2U1	10	0.012081	0.052727	0.934447	1036	5	-2.1881	0.48312	0.69794	0.999184	14125	3	-2.1881
ZNF593	10	0.012086	0.052735	0.934447	1037	6	-3.892	0.98696	0.98701	0.999967	21648	0	-3.892
NEURL2	4	0.012097	0.036184	0.929516	1038	2	-2.3025	0.97196	0.97197	0.999967	21338	0	-2.3025
ZNF33B	7	0.012109	0.045631	0.929516	1039	5	-2.159	0.61029	0.74195	0.999184	16105	1	-2.159
ATE1	18	0.012151	0.065121	0.940107	1040	5	-0.95027	0.15173	0.41245	0.993814	6835	5	-0.95027
PKN2	8	0.012195	0.049579	0.929516	1041	4	-2.2106	0.60534	0.74792	0.999184	16041	1	-2.2106
CCDC53	8	0.012212	0.049623	0.929516	1042	5	-1.8154	0.54925	0.71148	0.999184	15163	2	-1.8154
LAMB4	7	0.012246	0.046111	0.929516	1043	2	0.6269	0.0079349	0.031553	0.92031	714	5	0.6269
MMP9	8	0.012257	0.049744	0.929516	1044	3	-2.524	0.95146	0.95153	0.999967	20910	0	-2.524
MTRF1L	6	0.012291	0.044453	0.929516	1045	4	-2.9042	0.96447	0.96442	0.999967	21204	0	-2.9042
FKBP6	11	0.0123	0.055404	0.934447	1046	6	-2.6442	0.98461	0.98463	0.999967	21603	0	-2.6442
PPHLN1	11	0.012303	0.055416	0.934447	1047	4	-1.4221	0.33518	0.58925	0.994605	11341	4	-1.4221
SLC35B3	9	0.01236	0.051348	0.934447	1048	2	0.98414	0.037332	0.12374	0.960768	2490	5	0.98414
MINPP1	13	0.012395	0.059484	0.940107	1049	3	-1.3061	0.21674	0.47387	0.994605	8632	2	-1.3061
IRF8	10	0.012399	0.05381	0.934447	1050	5	-2.3248	0.051554	0.16581	0.974297	3179	2	-2.3248
KLHL13	32	0.012408	0.078829	0.940107	1051	8	-0.083571	0.27009	0.64148	0.994605	9933	10	-0.083571
AP4S1	17	0.012447	0.065125	0.940107	1052	9	-2.3039	0.99391	0.9948	0.999967	21814	1	-2.3039
ENTPD6	9	0.012476	0.051774	0.934447	1053	6	-1.7908	0.019585	0.076428	0.928948	1528	2	-1.7908
BRCC3	10	0.012486	0.054096	0.934447	1054	2	-0.54633	0.33342	0.58114	0.994605	11305	2	-0.54633
KCNK6	7	0.01249	0.046914	0.929516	1055	4	-2.4495	0.53893	0.68557	0.999017	15009	1	-2.4495
SORL1	7	0.01249	0.046914	0.929516	1056	5	-3.1557	0.93955	0.9395	0.999967	20697	0	-3.1557
OR5AC2	6	0.012491	0.045027	0.929516	1057	3	-1.7942	0.53313	0.67286	0.999017	14912	1	-1.7942
DSG2	8	0.012528	0.050541	0.931677	1058	3	-1.7011	0.86296	0.88443	0.999967	19528	1	-1.7011
HIST1H3D	9	0.012544	0.052027	0.934447	1059	5	-1.9458	0.025537	0.093273	0.943126	1847	2	-1.9458
KCNQ1	17	0.012559	0.065574	0.940107	1060	5	-1.6532	0.76364	0.92045	0.999967	18197	3	-1.6532
ZNF513	16	0.012572	0.064072	0.940107	1061	7	-2.0246	0.63555	0.8519	0.999967	16486	3	-2.0246
OR6T1	9	0.01258	0.052157	0.934447	1062	4	-0.79442	0.022502	0.085199	0.941473	1688	4	-0.79442
ARHGAP20	23	0.012583	0.072368	0.940107	1063	12	-1.5756	0.21015	0.53107	0.994605	8474	6	-1.5756
CCL8	4	0.012583	0.03727	0.929516	1064	3	-1.9046	0.22513	0.34496	0.991548	8865	1	-1.9046
KIR2DS1	5	0.012597	0.041128	0.929516	1065	3	-2.6277	0.66153	0.69785	0.999184	16835	1	-2.6277
TPMT	7	0.012634	0.047378	0.929516	1066	5	-2.637	0.91541	0.91537	0.999967	20313	0	-2.637
PCOLCE2	7	0.012656	0.047451	0.929516	1067	5	-2.0941	0.48114	0.64234	0.994605	14098	1	-2.0941
CNDP1	7	0.012687	0.047543	0.929516	1068	2	-0.36844	0.19273	0.37052	0.992237	8002	3	-0.36844
ATP7B	6	0.012728	0.045671	0.929516	1069	1	-0.98602	0.8488	0.85009	0.999967	19336	1	-0.98602
PDGFRL	6	0.01278	0.045815	0.929516	1070	3	-1.7754	0.36237	0.52441	0.994605	11914	2	-1.7754
DYRK1A	19	0.012793	0.068733	0.940107	1071	6	-0.40004	0.18393	0.47134	0.994605	7771	7	-0.40004
SLC51B	8	0.012796	0.051372	0.934447	1072	5	-2.9846	0.79741	0.85584	0.999967	18630	1	-2.9846
ZNF331	53	0.0128	0.093617	0.940659	1073	20	-0.73427	0.060028	0.29082	0.991548	3555	17	-0.73427
C17orf47	7	0.012805	0.047915	0.929516	1074	1	0.70922	0.022402	0.07809	0.928948	1680	5	0.70922
EIF1	7	0.01281	0.047932	0.929516	1075	5	-2.8948	0.99357	0.99346	0.999967	21806	0	-2.8948
random_CACACGTTGCGACACAATAA	1	0.012816	0.012724	0.929516	1076	1	-10.499	0.98718	0.98721	0.999967	21657	0	-10.499
VWA3A	8	0.012839	0.051506	0.934447	1077	5	-1.9191	0.21256	0.41595	0.994267	8520	2	-1.9191
SEMA6B	8	0.012839	0.051507	0.934447	1078	3	-1.1782	0.41591	0.62972	0.994605	12966	3	-1.1782
GDAP1	7	0.012864	0.048122	0.929516	1079	2	-1.4753	0.49511	0.65261	0.99557	14310	1	-1.4753
OOEP	11	0.012866	0.0576	0.936611	1080	4	-0.7712	0.067817	0.21274	0.979963	3887	4	-0.7712
SLC36A2	9	0.012867	0.053168	0.934447	1081	3	-0.8894	0.34021	0.56333	0.994605	11453	3	-0.8894
PTPN18	7	0.012869	0.048135	0.929516	1082	4	-2.4177	0.46664	0.63173	0.994605	13875	1	-2.4177
PRKCZ	34	0.0129	0.082537	0.940107	1083	12	-0.88927	0.22747	0.59364	0.994605	8928	10	-0.88927
CORO1C	23	0.01291	0.073916	0.940107	1084	7	-1.1137	0.4161	0.74815	0.999184	12969	4	-1.1137
VWA2	6	0.012912	0.04617	0.929516	1085	4	-1.7704	0.036621	0.10627	0.952279	2441	2	-1.7704
MIER3	10	0.012914	0.055525	0.934447	1086	4	-1.7565	0.57434	0.77032	0.999649	15524	2	-1.7565
PTX3	6	0.012914	0.046174	0.929516	1087	3	-1.7331	0.42293	0.57575	0.994605	13087	2	-1.7331
CDHR5	8	0.012917	0.051746	0.934447	1088	4	-3.4926	0.99277	0.99267	0.999967	21786	0	-3.4926
DSTN	10	0.012937	0.055597	0.934447	1089	2	-0.91614	0.72923	0.84725	0.999967	17767	1	-0.91614
NDUFV2	12	0.012941	0.059196	0.940107	1090	3	-0.5117	0.071901	0.22327	0.981732	4046	3	-0.5117
random_AACTCTCACCAGAAGGTACT	1	0.012947	0.012858	0.929516	1091	1	-10.492	0.98705	0.98707	0.999967	21652	0	-10.492
SNAI1	12	0.012964	0.059266	0.940107	1092	7	-3.3545	0.74046	0.88074	0.999967	17901	1	-3.3545
NPAS2	4	0.013022	0.038285	0.929516	1093	2	-2.9562	0.88561	0.88542	0.999967	19859	0	-2.9562
CSNK1E	9	0.01303	0.05374	0.934447	1094	5	-2.6741	0.94486	0.94549	0.999967	20796	1	-2.6741
CERKL	9	0.013038	0.053767	0.934447	1095	5	-2.8749	0.13797	0.32027	0.991548	6417	1	-2.8749
PRODH2	7	0.013039	0.048688	0.929516	1096	4	-1.6971	0.35406	0.55228	0.994605	11728	1	-1.6971
RALYL	23	0.013052	0.074596	0.940107	1097	9	-0.81732	0.11084	0.35974	0.992133	5504	7	-0.81732
GNB2L1	9	0.013066	0.053866	0.934447	1098	4	-1.2723	0.14265	0.3275	0.991548	6565	4	-1.2723
HNRNPU	9	0.013068	0.053876	0.934447	1099	6	-2.2257	0.40241	0.61994	0.994605	12703	2	-2.2257
JADE1	29	0.013112	0.07982	0.940107	1100	8	-0.24321	0.01323	0.080062	0.931985	1084	10	-0.24321
CCM2	19	0.013121	0.07014	0.940107	1101	8	-1.7296	0.55925	0.82701	0.999967	15305	4	-1.7296
random_GGAACCCGCCAGAGCGACGT	1	0.013135	0.013042	0.929516	1102	1	-10.479	0.98687	0.98688	0.999967	21646	0	-10.479
LCE3D	8	0.013137	0.05243	0.934447	1103	4	-2.482	0.65166	0.77977	0.9998	16714	2	-2.482
MAP2K4	8	0.013151	0.05247	0.934447	1104	3	-1.304	0.35888	0.57098	0.994605	11841	3	-1.304
LGI3	7	0.01316	0.049088	0.929516	1105	3	-0.80645	0.08449	0.21305	0.979963	4559	3	-0.80645
RGS8	8	0.013162	0.052502	0.934447	1106	4	-1.4311	0.13177	0.30374	0.991548	6201	3	-1.4311
C16orf78	9	0.013171	0.054249	0.934447	1107	3	-0.46691	0.31615	0.54143	0.994605	10940	3	-0.46691
IL34	10	0.013184	0.056409	0.934447	1108	6	-3.7883	0.99455	0.99453	0.999967	21827	0	-3.7883
TAX1BP3	7	0.013191	0.04919	0.929516	1109	5	-3.1127	0.86478	0.87162	0.999967	19551	1	-3.1127
MON2	8	0.013203	0.052631	0.934447	1110	2	0.34913	0.0023211	0.011595	0.92031	243	3	0.34913
CDV3	12	0.013212	0.060221	0.940107	1111	6	-1.64	0.29837	0.56193	0.994605	10563	4	-1.64
CCAR1	7	0.013213	0.049266	0.929516	1112	3	-2.202	0.31842	0.52352	0.994605	10991	1	-2.202
GPAM	10	0.013213	0.056502	0.934447	1113	3	-1.2057	0.062729	0.19026	0.977483	3673	2	-1.2057
KLB	8	0.013214	0.052661	0.934447	1114	5	-2.9719	0.66708	0.79061	0.999967	16899	1	-2.9719
SULT1A1	23	0.013227	0.075423	0.940107	1115	4	0.69004	0.11445	0.36682	0.992133	5625	9	0.69004
PI4KA	8	0.013263	0.052815	0.934447	1116	4	-2.063	0.69508	0.81102	0.999967	17292	2	-2.063
ATG4A	9	0.013272	0.054598	0.934447	1117	1	1.1398	0.073079	0.20921	0.979834	4098	5	1.1398
OR2K2	7	0.013277	0.049471	0.929516	1118	5	-3.1915	0.70019	0.78999	0.999967	17361	1	-3.1915
TNFSF13	7	0.013277	0.049471	0.929516	1119	5	-2.7869	0.42903	0.60458	0.994605	13213	1	-2.7869
ATPAF1	19	0.013287	0.070841	0.940107	1120	10	-2.2619	0.92602	0.97846	0.999967	20486	3	-2.2619
FAM129B	7	0.013298	0.049534	0.929516	1121	2	-0.19221	0.17239	0.34502	0.991548	7465	3	-0.19221
ZMYM2	17	0.013324	0.068621	0.940107	1122	5	-1.1247	0.58411	0.83344	0.999967	15675	4	-1.1247
COL15A1	11	0.013324	0.059394	0.940107	1123	1	-0.32235	0.63584	0.81686	0.999967	16494	3	-0.32235
random_CCCTAACCAGCGTTAACTAC	1	0.01336	0.013255	0.929516	1124	1	-10.471	0.98664	0.98666	0.999967	21641	0	-10.471
TBC1D22A	17	0.013383	0.068859	0.940107	1125	6	-1.8518	0.54088	0.80578	0.999967	15057	2	-1.8518
ZBTB39	10	0.013387	0.057103	0.934447	1126	1	2.0844	0.0071304	0.034211	0.92031	646	7	2.0844
SLC45A4	19	0.01339	0.071318	0.940107	1127	10	-2.1383	0.76108	0.92425	0.999967	18151	3	-2.1383
FAM110A	25	0.013411	0.0785	0.940107	1128	10	-0.74536	0.22774	0.56178	0.994605	8941	9	-0.74536
TEPP	7	0.013427	0.049967	0.929516	1129	5	-3.1469	0.97383	0.97373	0.999967	21370	0	-3.1469
NAE1	9	0.01344	0.055184	0.934447	1130	5	-2.7453	0.75488	0.8555	0.999967	18070	1	-2.7453
SLC48A1	7	0.013475	0.050129	0.930095	1131	3	-0.34303	0.01915	0.068098	0.928087	1496	4	-0.34303
GRTP1	11	0.013479	0.059986	0.940107	1132	1	0.53898	0.087201	0.25022	0.985673	4663	4	0.53898
CDH12	8	0.013492	0.053513	0.934447	1133	5	-1.9568	0.078147	0.20834	0.979834	4288	2	-1.9568
KLK11	20	0.013509	0.073941	0.940107	1134	11	-1.3192	0.18909	0.48723	0.994605	7915	5	-1.3192
TAS2R42	6	0.013586	0.047962	0.929516	1135	4	-2.3533	0.030727	0.091745	0.943126	2121	1	-2.3533
AMT	8	0.0136	0.05384	0.934447	1136	5	-2.7207	0.50129	0.68156	0.999017	14412	2	-2.7207
ARHGAP23	10	0.013605	0.057813	0.937295	1137	6	-3.5945	0.95422	0.95581	0.999967	20976	1	-3.5945
DLGAP1	22	0.013623	0.075877	0.940107	1138	10	-0.58793	0.0076876	0.047377	0.92031	699	9	-0.58793
GMPPA	8	0.013639	0.053946	0.934447	1139	4	-3.2106	0.74485	0.83805	0.999967	17965	1	-3.2106
ZNF227	9	0.013683	0.056059	0.934447	1140	4	-0.50126	0.14161	0.3259	0.991548	6528	4	-0.50126
PSMB11	7	0.013704	0.050833	0.933992	1141	3	-1.906	0.81919	0.84282	0.999967	18937	1	-1.906
NFKBIB	11	0.013723	0.060964	0.940107	1142	4	-1.4425	0.0076781	0.036917	0.92031	697	1	-1.4425
IRAK1BP1	8	0.013758	0.054302	0.934447	1143	3	-1.5239	0.69281	0.80931	0.999967	17257	2	-1.5239
SLC2A4	10	0.013765	0.05835	0.939264	1144	3	-0.94915	0.5395	0.74267	0.999184	15028	3	-0.94915
LIN52	8	0.01378	0.054368	0.934447	1145	3	-1.3147	0.3077	0.51728	0.994605	10753	2	-1.3147
PRKD2	18	0.013802	0.072436	0.940107	1146	8	-1.1234	0.10437	0.32584	0.991548	5286	5	-1.1234
USP51	7	0.01383	0.051254	0.934447	1147	4	-2.9044	0.95037	0.95042	0.999967	20888	0	-2.9044
ZNF750	9	0.013835	0.056603	0.934447	1148	5	-1.5712	0.027113	0.097472	0.946719	1933	3	-1.5712
TANC2	9	0.013835	0.056603	0.934447	1149	5	-1.8509	0.21776	0.43833	0.994605	8662	3	-1.8509
HNRNPAB	11	0.013845	0.061439	0.940107	1150	6	-3.3859	0.25745	0.50419	0.994605	9649	1	-3.3859
C19orf71	8	0.013848	0.05458	0.934447	1151	3	-1.0618	0.090929	0.23179	0.983197	4804	3	-1.0618
TBP	8	0.013848	0.05458	0.934447	1152	5	-2.9701	0.57278	0.72657	0.999184	15504	2	-2.9701
SCEL	5	0.013859	0.04475	0.929516	1153	4	-3.2388	0.97459	0.97465	0.999967	21389	0	-3.2388
DPM3	12	0.013867	0.062607	0.940107	1154	3	-0.9444	0.29658	0.56019	0.994605	10512	3	-0.9444
TWF1	8	0.013884	0.054681	0.934447	1155	5	-1.7119	0.21177	0.41509	0.994267	8504	2	-1.7119
PHC3	7	0.013889	0.051436	0.934447	1156	2	-0.2079	0.10839	0.26011	0.987079	5426	4	-0.2079
KCNN2	6	0.013911	0.0488	0.929516	1157	2	-1.6425	0.043276	0.12231	0.960768	2782	1	-1.6425
PPP1R16A	7	0.013954	0.051651	0.934447	1158	5	-2.9227	0.94249	0.9425	0.999967	20748	0	-2.9227
OR6C68	4	0.013958	0.040427	0.929516	1159	3	-2.7534	0.9608	0.96072	0.999967	21129	0	-2.7534
DNAJC16	9	0.013965	0.057063	0.934447	1160	6	-3.3008	0.97661	0.97658	0.999967	21441	0	-3.3008
GRXCR2	8	0.013969	0.054949	0.934447	1161	4	-1.6737	0.14464	0.32552	0.991548	6619	3	-1.6737
RHOV	9	0.013987	0.05714	0.934447	1162	3	-2.2717	0.51239	0.71728	0.999184	14572	1	-2.2717
GJB5	5	0.013987	0.045102	0.929516	1163	3	-2.3996	0.68016	0.70943	0.999184	17071	1	-2.3996
SLC30A10	8	0.013999	0.05504	0.934447	1164	4	-1.7025	0.14787	0.33095	0.991548	6710	2	-1.7025
HRH1	30	0.01404	0.086128	0.940107	1165	11	-1.3432	0.28849	0.65555	0.996124	10316	4	-1.3432
BAZ1A	5	0.014049	0.045286	0.929516	1166	3	-2.1684	0.72615	0.74061	0.999184	17727	1	-2.1684
PSMF1	16	0.014075	0.070335	0.940107	1167	5	-1.1747	0.32084	0.62464	0.994605	11037	4	-1.1747
ZNF830	6	0.014106	0.049303	0.929516	1168	3	-3.7642	0.95292	0.95299	0.999967	20937	0	-3.7642
TRIM48	2	0.014129	0.026505	0.929516	1169	2	-8.331	0.98587	0.98598	0.999967	21628	0	-8.331
random_CCTGACCCTACGGCTGTCTA	1	0.014143	0.014035	0.929516	1170	1	-10.425	0.98586	0.98584	0.999967	21626	0	-10.425
random_CTGAGCAGCTGCGCTAGAAG	1	0.014143	0.014035	0.929516	1171	1	-10.425	0.98586	0.98584	0.999967	21627	0	-10.425
PARS2	7	0.014189	0.052425	0.934447	1172	3	-2.1502	0.59788	0.73202	0.999184	15922	1	-2.1502
RPS27A	16	0.014201	0.070848	0.940107	1173	6	-1.64	0.72978	0.9022	0.999967	17776	3	-1.64
S100A13	31	0.014216	0.086891	0.940107	1174	15	-1.6644	0.68436	0.92616	0.999967	17141	7	-1.6644
FAM83C	8	0.014223	0.055709	0.934447	1175	5	-3.1544	0.44045	0.64553	0.994605	13452	1	-3.1544
random_CGAGACACGCCACCCCATGT	1	0.014231	0.014133	0.929516	1176	1	-10.421	0.98577	0.98575	0.999967	21624	0	-10.421
CISD3	8	0.014239	0.055759	0.934447	1177	2	-0.93878	0.3672	0.5796	0.994605	11999	3	-0.93878
UBE2Z	9	0.014285	0.058181	0.939264	1178	3	-1.597	0.40537	0.62261	0.994605	12757	1	-1.597
PSEN2	6	0.014313	0.049868	0.929516	1179	4	-3.4969	0.98494	0.98508	0.999967	21615	0	-3.4969
MYCBP	9	0.014315	0.058287	0.939264	1180	6	-3.7391	0.89995	0.91616	0.999967	20064	1	-3.7391
MAPK7	17	0.014335	0.072577	0.940107	1181	8	-2.1223	0.91827	0.97289	0.999967	20349	2	-2.1223
MYH9	7	0.014336	0.052918	0.934447	1182	4	-2.0947	0.51379	0.66647	0.997821	14597	2	-2.0947
MYO1A	12	0.014344	0.06437	0.940107	1183	5	-1.3168	0.29638	0.55998	0.994605	10507	4	-1.3168
CPNE2	8	0.014349	0.056103	0.934447	1184	4	-2.5363	0.024294	0.08487	0.939733	1782	1	-2.5363
ARHGAP22	21	0.014352	0.077825	0.940107	1185	9	-0.71232	0.052669	0.21197	0.979963	3225	9	-0.71232
C16orf96	9	0.014398	0.058594	0.939386	1186	4	-1.7222	0.30386	0.53022	0.994605	10680	2	-1.7222
PTCD3	8	0.014442	0.056403	0.934447	1187	4	-2.0413	0.50767	0.68546	0.999017	14520	2	-2.0413
RAPGEF1	17	0.014471	0.073101	0.940107	1188	8	-2.1722	0.85318	0.95008	0.999967	19382	2	-2.1722
MSS51	9	0.014487	0.058908	0.940107	1189	2	0.80445	0.018582	0.073019	0.928948	1446	5	0.80445
CCDC34	10	0.014539	0.060888	0.940107	1190	4	-2.2705	0.72057	0.84281	0.999967	17646	1	-2.2705
MPDZ	6	0.014539	0.050462	0.931546	1191	2	-0.27625	0.035421	0.1033	0.951965	2383	3	-0.27625
SERPINE3	9	0.014554	0.059176	0.940107	1192	5	-1.7904	0.20665	0.42258	0.994267	8370	3	-1.7904
SMIM10	7	0.01457	0.053671	0.934447	1193	3	-2.1245	0.41665	0.59574	0.994605	12983	1	-2.1245
IDH1	22	0.014578	0.079965	0.940107	1194	5	0.27038	0.0092054	0.055205	0.926702	811	8	0.27038
SERPINB3	6	0.014603	0.050628	0.932274	1195	2	-0.1671	0.11362	0.24538	0.984924	5597	3	-0.1671
FYCO1	8	0.014624	0.056942	0.934447	1196	3	-0.56362	0.080279	0.21226	0.979963	4375	4	-0.56362
IFNGR2	7	0.014666	0.053973	0.934447	1197	3	-1.2585	0.22344	0.40861	0.993814	8829	3	-1.2585
NKX2-8	6	0.014681	0.050849	0.933992	1198	4	-3.4246	0.99698	0.99705	0.999967	21886	0	-3.4246
MAMDC4	8	0.01471	0.0572	0.934447	1199	4	-1.8933	0.26211	0.46892	0.994605	9757	3	-1.8933
TSGA13	6	0.01472	0.050949	0.934447	1200	2	-1.1828	0.22987	0.41267	0.993814	9005	3	-1.1828
C10orf32	9	0.014779	0.060008	0.940107	1201	5	-2.4137	0.7849	0.87561	0.999967	18478	1	-2.4137
ISX	10	0.014803	0.061762	0.940107	1202	5	-3.1292	0.97963	0.97964	0.999967	21498	0	-3.1292
OR2AP1	4	0.014871	0.04254	0.929516	1203	1	-0.47249	0.048632	0.11459	0.952313	3039	2	-0.47249
SMEK2	7	0.014873	0.054627	0.934447	1204	2	-1.443	0.9423	0.94231	0.999967	20745	0	-1.443
EMC4	6	0.014879	0.051356	0.934447	1205	4	-2.3133	0.92865	0.92886	0.999967	20524	0	-2.3133
HAPLN4	5	0.014889	0.047731	0.929516	1206	3	-2.1236	0.34644	0.48917	0.994605	11586	2	-2.1236
MAMSTR	14	0.014897	0.070185	0.940107	1207	6	-1.455	0.084584	0.26469	0.987079	4565	3	-1.455
LRRN4CL	5	0.014972	0.047979	0.929516	1208	3	-2.6712	0.92145	0.92166	0.999967	20408	0	-2.6712
ZNF384	16	0.01501	0.074199	0.940107	1209	8	-2.0307	0.57515	0.819	0.999967	15529	2	-2.0307
random_CTGCTCGCGTTGGCCGCAAA	1	0.015023	0.01492	0.929516	1210	1	-10.393	0.98498	0.98498	0.999967	21616	0	-10.393
KNOP1	11	0.01503	0.065871	0.940107	1211	6	-2.9664	0.76595	0.87711	0.999967	18225	2	-2.9664
PROM2	10	0.01503	0.062536	0.940107	1212	5	-1.778	0.22891	0.45802	0.994605	8975	2	-1.778
BBS10	4	0.015037	0.042931	0.929516	1213	3	-2.3972	0.73606	0.7361	0.999184	17848	1	-2.3972
GFI1B	7	0.015044	0.055171	0.934447	1214	5	-2.3798	0.38223	0.57169	0.994605	12303	1	-2.3798
NOP2	8	0.01508	0.058333	0.939264	1215	5	-2.9197	0.85775	0.88171	0.999967	19445	1	-2.9197
random_TCGACCGTACAACGCAACCG	1	0.015094	0.014993	0.929516	1216	1	-10.39	0.98491	0.98491	0.999967	21613	0	-10.39
SSTR3	16	0.015108	0.07461	0.940107	1217	6	-1.2115	0.18079	0.44818	0.994605	7698	4	-1.2115
NDUFB8	7	0.015109	0.055411	0.934447	1218	1	0.44696	0.070887	0.18535	0.974297	4012	4	0.44696
LOC728819	9	0.015115	0.061147	0.940107	1219	6	-3.097	0.72361	0.83471	0.999967	17683	2	-3.097
TRPM3	12	0.015119	0.067124	0.940107	1220	6	-2.1381	0.78887	0.89838	0.999967	18522	2	-2.1381
KIAA0355	5	0.015126	0.04843	0.929516	1221	3	-3.1389	0.9172	0.91731	0.999967	20338	0	-3.1389
LRRC39	9	0.015127	0.061186	0.940107	1222	6	-2.5141	0.44222	0.65598	0.996124	13481	2	-2.5141
B3GAT3	7	0.015158	0.055556	0.934447	1223	2	-1.2417	0.56857	0.70868	0.999184	15446	2	-1.2417
XRCC6	18	0.015177	0.078451	0.940107	1224	9	-1.1747	0.16111	0.42759	0.994267	7118	6	-1.1747
KCNJ13	8	0.015178	0.058626	0.939386	1225	3	-0.91129	0.40552	0.61918	0.994605	12764	3	-0.91129
SFT2D2	9	0.015182	0.061389	0.940107	1226	3	-1.4113	0.35324	0.57517	0.994605	11712	2	-1.4113
SMG6	29	0.015189	0.089691	0.940107	1227	11	-1.6107	0.24172	0.59555	0.994605	9297	5	-1.6107
ZMAT4	8	0.015207	0.058712	0.939386	1228	5	-3.203	0.89839	0.90526	0.999967	20040	1	-3.203
FNDC3B	18	0.015214	0.07861	0.940107	1229	6	-0.70535	0.42122	0.73054	0.999184	13058	5	-0.70535
PPIA	7	0.015227	0.055769	0.934447	1230	1	0.16368	0.17239	0.34502	0.991548	7464	3	0.16368
CMBL	5	0.015235	0.04876	0.929516	1231	2	-3.972	0.95395	0.95413	0.999967	20966	0	-3.972
FAM154B	10	0.015245	0.063261	0.940107	1232	6	-3.6361	0.90488	0.92952	0.999967	20144	1	-3.6361
random_TCACGGTACTCCCAGCGTTC	1	0.015251	0.015162	0.929516	1233	1	-10.379	0.98475	0.98476	0.999967	21611	0	-10.379
DNMT3B	15	0.015276	0.073805	0.940107	1234	7	-2.5887	0.91832	0.96526	0.999967	20353	2	-2.5887
CISH	10	0.015301	0.063441	0.940107	1235	5	-2.2709	0.0087354	0.040871	0.92031	766	2	-2.2709
STK36	4	0.015321	0.043559	0.929516	1236	1	-2.6571	0.9585	0.95842	0.999967	21084	0	-2.6571
IBTK	9	0.015335	0.061895	0.940107	1237	4	-2.3501	0.59976	0.76209	0.999184	15948	2	-2.3501
MYO1G	7	0.015355	0.056194	0.934447	1238	5	-1.8144	0.21865	0.4026	0.993814	8692	2	-1.8144
PAX6	27	0.01538	0.088891	0.940107	1239	13	-1.4458	0.40433	0.75593	0.999184	12737	7	-1.4458
C22orf34	5	0.015395	0.049237	0.929516	1240	3	-2.4654	0.85727	0.85718	0.999967	19434	0	-2.4654
LILRA3	6	0.0154	0.052725	0.934447	1241	2	-0.64287	0.13465	0.27668	0.988155	6314	3	-0.64287
COA3	6	0.0154	0.052725	0.934447	1242	3	-2.5768	0.9254	0.92561	0.999967	20470	0	-2.5768
CD300E	6	0.0154	0.052725	0.934447	1243	3	-2.4204	0.95077	0.95083	0.999967	20900	0	-2.4204
PCDHB12	7	0.015406	0.056361	0.934447	1244	5	-2.8534	0.9776	0.97749	0.999967	21457	0	-2.8534
TRAPPC2	7	0.015424	0.056413	0.934447	1245	2	-0.31765	0.066689	0.17668	0.974297	3855	3	-0.31765
MEDAG	8	0.01543	0.059362	0.940107	1246	4	-3.1355	0.9906	0.9905	0.999967	21731	0	-3.1355
SUPT20H	17	0.015432	0.07689	0.940107	1247	7	-1.1067	0.39924	0.70217	0.999184	12649	5	-1.1067
ENTPD2	10	0.015434	0.063898	0.940107	1248	5	-3.7089	0.98579	0.98585	0.999967	21625	0	-3.7089
THAP8	10	0.015443	0.063927	0.940107	1249	4	-0.65151	0.2831	0.52584	0.994605	10196	3	-0.65151
WASF2	10	0.015448	0.063946	0.940107	1250	4	-0.68249	0.31991	0.57029	0.994605	11025	3	-0.68249
AP3S2	8	0.015453	0.059426	0.940107	1251	2	-0.39799	0.57983	0.73122	0.999184	15601	2	-0.39799
DNAJB7	7	0.01546	0.056536	0.934447	1252	3	-1.3321	0.26879	0.46416	0.994605	9913	3	-1.3321
CES5A	13	0.015467	0.071978	0.940107	1253	8	-0.70036	0.021212	0.090532	0.943126	1616	5	-0.70036
CLCA1	6	0.015507	0.053011	0.934447	1254	4	-2.1291	0.4491	0.59835	0.994605	13603	1	-2.1291
random_TCCCGTCCACCTAAAGCGAG	1	0.015513	0.015415	0.929516	1255	1	-10.366	0.98449	0.98451	0.999967	21600	0	-10.366
XPO6	11	0.015519	0.067761	0.940107	1256	6	-3.4343	0.99985	0.99985	0.999967	21963	0	-3.4343
LHB	8	0.015525	0.059645	0.940107	1257	5	-2.2964	0.29622	0.50502	0.994605	10506	2	-2.2964
CARS	9	0.015549	0.062634	0.940107	1258	4	-1.9018	0.97552	0.97552	0.999967	21414	0	-1.9018
LIPC	6	0.015586	0.053232	0.934447	1259	4	-2.217	0.6779	0.7431	0.999184	17037	1	-2.217
ENTPD1	13	0.015634	0.072632	0.940107	1260	7	-1.3712	0.065588	0.21491	0.980458	3801	4	-1.3712
TOM1	20	0.015642	0.082842	0.940107	1261	10	-2.0043	0.31137	0.63808	0.994605	10830	4	-2.0043
KRTAP4-1	8	0.015673	0.060092	0.940107	1262	2	-0.47285	0.27327	0.48082	0.994605	10000	2	-0.47285
NRARP	6	0.015694	0.053511	0.934447	1263	4	-2.9774	0.19499	0.36421	0.992133	8074	1	-2.9774
OXR1	30	0.015706	0.093738	0.940659	1264	9	-0.78	0.65868	0.91469	0.999967	16796	8	-0.78
HS2ST1	7	0.015728	0.05737	0.934447	1265	5	-2.8832	0.88613	0.88816	0.999967	19862	1	-2.8832
APOBEC1	4	0.015732	0.044506	0.929516	1266	3	-2.7738	0.93689	0.93675	0.999967	20653	0	-2.7738
KDELR2	4	0.015732	0.044506	0.929516	1267	3	-1.7916	0.11538	0.21575	0.981082	5658	1	-1.7916
SERPINA4	8	0.015751	0.060342	0.940107	1268	5	-2.4078	0.58315	0.73336	0.999184	15655	2	-2.4078
RFFL	9	0.015751	0.063332	0.940107	1269	4	-1.6073	0.19757	0.4094	0.993814	8144	2	-1.6073
BIVM-ERCC5	5	0.015756	0.050281	0.931546	1270	4	-2.6506	0.96597	0.96614	0.999967	21229	0	-2.6506
FAM214A	13	0.015767	0.073077	0.940107	1271	6	-0.79497	0.025459	0.10428	0.952279	1838	6	-0.79497
GLYR1	8	0.015781	0.06043	0.940107	1272	3	-2.9826	0.97986	0.97968	0.999967	21504	0	-2.9826
CCDC169	8	0.015781	0.06043	0.940107	1273	4	-1.2546	0.069554	0.19227	0.977483	3964	3	-1.2546
ATF5	21	0.015801	0.084281	0.940107	1274	11	-1.7154	0.28762	0.61606	0.994605	10295	6	-1.7154
MMRN2	5	0.015812	0.050435	0.931546	1275	3	-1.4792	0.065433	0.15276	0.974297	3788	2	-1.4792
HIC2	4	0.015813	0.04469	0.929516	1276	3	-3.3731	0.98103	0.98102	0.999967	21537	0	-3.3731
GARS	9	0.015819	0.063555	0.940107	1277	6	-2.7284	0.92628	0.93143	0.999967	20489	1	-2.7284
AQP4	14	0.015848	0.073818	0.940107	1278	8	-2.4731	0.3449	0.63032	0.994605	11557	2	-2.4731
RIPK4	9	0.015852	0.063684	0.940107	1279	3	-0.61154	0.31279	0.53835	0.994605	10867	2	-0.61154
JUNB	10	0.015868	0.065347	0.940107	1280	5	-2.5556	0.53144	0.73627	0.999184	14885	2	-2.5556
FLG	2	0.015882	0.029669	0.929516	1281	1	-1.5064	0.34732	0.35669	0.992133	11600	1	-1.5064
BMPR2	8	0.015892	0.060768	0.940107	1282	3	-0.82477	0.51065	0.68734	0.999184	14555	2	-0.82477
random_TATAACGAAGATATCACCAG	1	0.015937	0.015846	0.929516	1283	1	-10.345	0.98406	0.9841	0.999967	21598	0	-10.345
SLC22A10	7	0.015949	0.058068	0.939264	1284	3	-1.7221	0.27324	0.46949	0.994605	9999	2	-1.7221
OR5A1	7	0.015949	0.058068	0.939264	1285	4	-1.5003	0.064217	0.17155	0.974297	3744	3	-1.5003
GYG2	9	0.015953	0.064047	0.940107	1286	5	-2.3128	0.2446	0.47586	0.994605	9370	2	-2.3128
ZNF506	9	0.015954	0.064049	0.940107	1287	4	-0.81488	0.15364	0.3444	0.991548	6887	3	-0.81488
random_CGACTGAAACCGAACACGAT	1	0.015957	0.015865	0.929516	1288	1	-10.344	0.98404	0.98408	0.999967	21597	0	-10.344
FILIP1	6	0.015986	0.05429	0.934447	1289	3	-1.5918	0.82003	0.82666	0.999967	18951	1	-1.5918
LANCL3	10	0.016018	0.065858	0.940107	1290	5	-1.7172	0.016028	0.065506	0.928087	1281	3	-1.7172
CENPE	3	0.016055	0.041927	0.929516	1291	3	-2.3419	0.98394	0.9841	0.999967	21595	0	-2.3419
C8orf44-SGK3	7	0.016057	0.058397	0.939264	1292	4	-2.5403	0.63894	0.76539	0.999184	16534	1	-2.5403
TM7SF3	7	0.01606	0.058405	0.939264	1293	5	-2.3014	0.97716	0.97705	0.999967	21450	0	-2.3014
OR5H2	5	0.016061	0.051145	0.934447	1294	4	-2.0474	0.41367	0.55694	0.994605	12927	1	-2.0474
DNASE1	5	0.016069	0.051168	0.934447	1295	1	-0.11738	0.37464	0.51744	0.994605	12152	2	-0.11738
RALGPS2	6	0.01608	0.054531	0.934447	1296	4	-2.8084	0.50862	0.65067	0.995098	14538	2	-2.8084
COL9A3	9	0.016121	0.064641	0.940107	1297	3	-1.3109	0.41156	0.62822	0.994605	12885	2	-1.3109
TNFSF4	8	0.016125	0.061468	0.940107	1298	4	-1.3316	0.1151	0.27488	0.988155	5643	3	-1.3316
MORN1	6	0.016156	0.054723	0.934447	1299	4	-1.752	0.023547	0.073699	0.928948	1739	1	-1.752
ZNF423	10	0.016173	0.066391	0.940107	1300	5	-1.8332	0.76133	0.86464	0.999967	18156	1	-1.8332
C14orf166	8	0.016174	0.061621	0.940107	1301	3	0.69782	0.010181	0.042839	0.92031	886	5	0.69782
RBBP7	18	0.016183	0.082768	0.940107	1302	9	-1.4138	0.19388	0.47918	0.994605	8048	4	-1.4138
EIF3L	8	0.016189	0.061677	0.940107	1303	4	-2.6426	0.62181	0.75902	0.999184	16269	1	-2.6426
ZNF281	10	0.016199	0.066483	0.940107	1304	6	-2.9145	0.71319	0.83891	0.999967	17542	1	-2.9145
GABRG3	5	0.016209	0.051599	0.934447	1305	2	-1.5732	0.67845	0.70835	0.999184	17045	1	-1.5732
MUC1	8	0.01624	0.061829	0.940107	1306	3	-1.4186	0.5274	0.69773	0.999184	14812	2	-1.4186
KRTAP4-4	2	0.016256	0.030298	0.929516	1307	2	-3.3063	0.98374	0.98386	0.999967	21590	0	-3.3063
DCAF4	6	0.016273	0.055015	0.934447	1308	4	-2.9453	0.95861	0.95857	0.999967	21089	0	-2.9453
STARD3	10	0.016308	0.066844	0.940107	1309	2	0.1816	0.19904	0.4196	0.994267	8184	4	0.1816
ALG6	11	0.016321	0.07081	0.940107	1310	4	-0.6014	0.24498	0.49029	0.994605	9376	4	-0.6014
COL1A1	8	0.016344	0.062139	0.940107	1311	3	-1.8232	0.75322	0.84061	0.999967	18043	1	-1.8232
DLG4	14	0.016369	0.075831	0.940107	1312	7	-2.4405	0.83409	0.93344	0.999967	19145	1	-2.4405
MARCKSL1	12	0.016384	0.071665	0.940107	1313	5	-2.2702	0.52085	0.75268	0.999184	14685	2	-2.2702
NCOA2	10	0.016393	0.06713	0.940107	1314	4	-2.4351	0.80079	0.88787	0.999967	18691	2	-2.4351
NOTCH1	11	0.016405	0.07115	0.940107	1315	7	-3.3921	0.70236	0.84963	0.999967	17392	2	-3.3921
BEST2	11	0.016412	0.071178	0.940107	1316	3	-1.1005	0.40039	0.65645	0.996295	12667	2	-1.1005
PLIN3	9	0.016429	0.065708	0.940107	1317	5	-2.5474	0.68569	0.8111	0.999967	17158	2	-2.5474
MAFG	8	0.01643	0.062406	0.940107	1318	5	-1.4366	0.19884	0.40108	0.993814	8180	3	-1.4366
HSPBP1	8	0.01643	0.062406	0.940107	1319	5	-2.8892	0.75456	0.84103	0.999967	18064	1	-2.8892
CDC27	8	0.01643	0.062406	0.940107	1320	5	-2.7118	0.27163	0.4791	0.994605	9964	1	-2.7118
random_GAGTCGCTGTACGTGCACTC	1	0.016466	0.016387	0.929516	1321	1	-10.318	0.98353	0.98357	0.999967	21583	0	-10.318
PSTPIP1	7	0.01647	0.0597	0.940107	1322	3	-1.5111	0.61831	0.74847	0.999184	16220	2	-1.5111
C2orf69	8	0.016486	0.062553	0.940107	1323	2	-0.029952	0.14985	0.33425	0.991548	6775	4	-0.029952
KCTD5	9	0.016506	0.065953	0.940107	1324	3	-1.1687	0.09033	0.24481	0.984924	4773	2	-1.1687
RAB1B	11	0.016531	0.071608	0.940107	1325	6	-3.6664	0.99511	0.99515	0.999967	21837	0	-3.6664
SLC25A1	19	0.016566	0.084637	0.940107	1326	8	-1.1706	0.12081	0.36222	0.992133	5851	7	-1.1706
RNF41	16	0.016575	0.080587	0.940107	1327	7	-1.385	0.33855	0.64038	0.994605	11421	4	-1.385
TNNI3K	3	0.016578	0.043225	0.929516	1328	2	-2.1497	0.16255	0.25864	0.987079	7154	1	-2.1497
PIGZ	6	0.016593	0.055856	0.934447	1329	3	-1.8049	0.163	0.3185	0.991548	7171	1	-1.8049
OR4E2	6	0.016593	0.055856	0.934447	1330	4	-2.8931	0.91386	0.91404	0.999967	20288	0	-2.8931
SCGB1D4	9	0.01661	0.066301	0.940107	1331	3	0.47863	0.0053687	0.025135	0.92031	500	4	0.47863
DLC1	20	0.016631	0.086765	0.940107	1332	6	-1.0129	0.50519	0.79965	0.999967	14468	4	-1.0129
PLA2G2A	16	0.016636	0.080828	0.940107	1333	9	-1.6802	0.3425	0.64384	0.994605	11511	4	-1.6802
LYG1	9	0.016636	0.066402	0.940107	1334	4	-1.4341	0.24119	0.47109	0.994605	9283	3	-1.4341
HNRNPA1	7	0.016637	0.060257	0.940107	1335	3	-2.4042	0.92034	0.92027	0.999967	20391	0	-2.4042
SMCO3	6	0.016672	0.056056	0.934447	1336	2	-0.52694	0.23452	0.41899	0.994267	9120	3	-0.52694
NAALADL2	9	0.016686	0.066557	0.940107	1337	5	-1.852	0.34208	0.56498	0.994605	11497	3	-1.852
HADHB	11	0.016694	0.072197	0.940107	1338	2	-1.0981	0.62256	0.80744	0.999967	16279	1	-1.0981
KRT37	7	0.016698	0.060455	0.940107	1339	4	-2.7111	0.17197	0.34451	0.991548	7448	1	-2.7111
RBM25	6	0.016722	0.056186	0.934447	1340	3	-1.5581	0.14738	0.29555	0.991548	6693	2	-1.5581
MUC12	8	0.016755	0.063351	0.940107	1341	3	-0.91034	0.15855	0.34851	0.991548	7022	2	-0.91034
SUCLG1	10	0.016771	0.068413	0.940107	1342	5	-3.0413	0.83112	0.90726	0.999967	19105	1	-3.0413
TMEM108	17	0.016788	0.082263	0.940107	1343	7	-1.2815	0.48079	0.76276	0.999184	14088	4	-1.2815
FAM98A	8	0.016836	0.063569	0.940107	1344	5	-2.2304	0.60404	0.74705	0.999184	16016	2	-2.2304
MRPL24	10	0.01684	0.068625	0.940107	1345	6	-2.4695	0.7098	0.8372	0.999967	17488	2	-2.4695
RGS9	10	0.016841	0.068628	0.940107	1346	3	-0.74584	0.58689	0.78026	0.9998	15729	2	-0.74584
ZFYVE1	15	0.016849	0.079547	0.940107	1347	8	-2.4228	0.64617	0.85489	0.999967	16641	3	-2.4228
HYPM	8	0.016883	0.063705	0.940107	1348	4	-1.8135	0.23537	0.44043	0.994605	9143	2	-1.8135
UBE2D3	38	0.016923	0.10597	0.944	1349	16	-1.0708	0.42691	0.80588	0.999967	13172	9	-1.0708
PPP1R15A	8	0.016924	0.063832	0.940107	1350	4	-1.5542	0.19568	0.39766	0.993814	8092	3	-1.5542
IFI16	10	0.016925	0.068903	0.940107	1351	3	-0.46723	0.297	0.54292	0.994605	10516	2	-0.46723
SERPINF2	18	0.016928	0.086001	0.940107	1352	9	-1.5388	0.090877	0.29525	0.991548	4802	5	-1.5388
PAN3	10	0.016958	0.069012	0.940107	1353	5	-2.5818	0.55361	0.75376	0.999184	15230	2	-2.5818
SLC19A1	10	0.016962	0.069025	0.940107	1354	5	-1.216	0.070601	0.20726	0.979834	4000	2	-1.216
CLEC3A	4	0.017042	0.047491	0.929516	1355	3	-2.4131	0.79443	0.7944	0.999967	18593	0	-2.4131
LRRC55	4	0.017042	0.047491	0.929516	1356	3	-2.3794	0.76909	0.76913	0.999649	18268	0	-2.3794
DBF4B	5	0.017091	0.054144	0.934447	1357	4	-2.5881	0.9552	0.95536	0.999967	21001	0	-2.5881
SERPINA12	8	0.017111	0.064373	0.940107	1358	5	-2.953	0.25611	0.4625	0.994605	9620	1	-2.953
SENP2	10	0.017114	0.069519	0.940107	1359	4	-2.93	0.97485	0.97483	0.999967	21399	0	-2.93
CYB5R2	7	0.017114	0.061771	0.940107	1360	3	-1.5367	0.29575	0.49652	0.994605	10498	2	-1.5367
TMEM87A	8	0.017114	0.064381	0.940107	1361	2	0.68027	0.072385	0.19762	0.979108	4066	3	0.68027
PCSK1N	9	0.017115	0.068079	0.940107	1362	3	-0.97822	0.20798	0.42445	0.994267	8407	3	-0.97822
CYP4F22	11	0.017123	0.0738	0.940107	1363	4	-1.2194	0.21642	0.45804	0.994605	8618	1	-1.2194
OR1D2	10	0.017151	0.069639	0.940107	1364	6	-2.7706	0.73074	0.84803	0.999967	17789	1	-2.7706
SLC10A2	6	0.017165	0.05736	0.934447	1365	1	-0.13508	0.16506	0.32146	0.991548	7237	3	-0.13508
MON1A	8	0.017166	0.064538	0.940107	1366	2	-1.2878	0.53328	0.70144	0.999184	14917	2	-1.2878
MARCKS	8	0.017182	0.064592	0.940107	1367	2	-1.5661	0.79338	0.8543	0.999967	18575	1	-1.5661
ADCY5	11	0.017199	0.074083	0.940107	1368	4	-1.0067	0.19274	0.43061	0.994541	8003	4	-1.0067
MYO9B	6	0.017285	0.057656	0.936826	1369	4	-2.3894	0.72746	0.76785	0.999637	17744	1	-2.3894
CCBE1	8	0.017296	0.064955	0.940107	1370	4	-2.6155	0.61654	0.75544	0.999184	16191	2	-2.6155
WIPF1	8	0.017296	0.064955	0.940107	1371	4	-0.92604	0.050799	0.15638	0.974297	3141	4	-0.92604
GOLGA3	10	0.017311	0.070143	0.940107	1372	3	0.25408	0.035716	0.12713	0.966439	2401	5	0.25408
MRPL52	5	0.017319	0.054803	0.934447	1373	1	-0.96589	0.18271	0.32773	0.991548	7755	1	-0.96589
NEK10	7	0.01733	0.062432	0.940107	1374	2	-0.33868	0.025463	0.086634	0.943126	1842	2	-0.33868
MAF	9	0.017353	0.068893	0.940107	1375	4	-2.4731	0.73589	0.84282	0.999967	17846	1	-2.4731
GGT1	14	0.017381	0.079743	0.940107	1376	7	-2.1656	0.43067	0.7037	0.999184	13248	2	-2.1656
FAM218A	9	0.017418	0.069103	0.940107	1377	3	-0.75597	0.25893	0.48935	0.994605	9682	3	-0.75597
ZEB2	6	0.017424	0.058033	0.939264	1378	3	-2.6297	0.9739	0.97397	0.999967	21374	0	-2.6297
ZSWIM4	7	0.017428	0.062746	0.940107	1379	2	-0.75975	0.53397	0.68171	0.999017	14939	2	-0.75975
BRF2	9	0.017441	0.069173	0.940107	1380	4	-1.9569	0.53964	0.73071	0.999184	15032	2	-1.9569
CLRN3	7	0.017485	0.062925	0.940107	1381	5	-2.6046	0.91715	0.91708	0.999967	20336	0	-2.6046
AP2A1	10	0.017495	0.070736	0.940107	1382	5	-2.5149	0.63323	0.80065	0.999967	16451	2	-2.5149
ZNF681	10	0.0175	0.070748	0.940107	1383	6	-3.8722	0.91313	0.93293	0.999967	20273	1	-3.8722
EFCAB13	9	0.017519	0.069425	0.940107	1384	3	-0.17274	0.47392	0.68469	0.999017	13989	3	-0.17274
GALNT9	16	0.017535	0.084435	0.940107	1385	6	-1.5088	0.75129	0.9095	0.999967	18025	3	-1.5088
STAM2	9	0.017544	0.069517	0.940107	1386	6	-2.1998	0.87814	0.90598	0.999967	19750	1	-2.1998
GYPA	4	0.017548	0.048622	0.929516	1387	3	-4.8532	0.97607	0.97617	0.999967	21427	0	-4.8532
FAM177A1	16	0.017548	0.084485	0.940107	1388	7	-1.7188	0.14544	0.39491	0.993814	6647	3	-1.7188
PSPH	6	0.017552	0.058388	0.939264	1389	1	0.35407	0.081176	0.19574	0.97839	4416	3	0.35407
CDH16	5	0.017563	0.055517	0.934447	1390	4	-2.196	0.034176	0.095094	0.943126	2318	1	-2.196
GPR139	9	0.017569	0.069605	0.940107	1391	4	-1.2281	0.046692	0.14705	0.973502	2947	3	-1.2281
ABCA4	8	0.017594	0.065844	0.940107	1392	2	0.48814	0.031117	0.10411	0.952279	2143	4	0.48814
FAM32A	7	0.017606	0.063289	0.940107	1393	5	-2.8469	0.90597	0.90593	0.999967	20158	1	-2.8469
RASGRF1	13	0.017627	0.079373	0.940107	1394	7	-1.9064	0.45947	0.71601	0.999184	13759	3	-1.9064
P2RY10	9	0.01764	0.069833	0.940107	1395	5	-1.7116	0.31615	0.54143	0.994605	10939	2	-1.7116
UGGT1	9	0.01764	0.069833	0.940107	1396	5	-2.622	0.70394	0.82233	0.999967	17412	1	-2.622
ERCC6	10	0.017649	0.071241	0.940107	1397	5	-3.5261	0.99723	0.99722	0.999967	21897	0	-3.5261
DCAF4L2	7	0.017653	0.063447	0.940107	1398	5	-2.944	0.93773	0.93768	0.999967	20666	0	-2.944
PXK	11	0.017684	0.075887	0.940107	1399	6	-3.0944	0.32788	0.58135	0.994605	11201	2	-3.0944
GSTM5	8	0.017697	0.066151	0.940107	1400	3	-1.5134	0.20812	0.41119	0.993814	8414	1	-1.5134
MYOM2	6	0.017711	0.05882	0.940107	1401	3	-2.524	0.91193	0.91209	0.999967	20250	0	-2.524
ADAM12	6	0.017738	0.058883	0.940107	1402	3	-1.2657	0.52466	0.66515	0.997472	14762	2	-1.2657
C1orf131	10	0.017744	0.071549	0.940107	1403	5	-2.0914	0.37108	0.61028	0.994605	12080	3	-2.0914
IRX6	8	0.017753	0.066324	0.940107	1404	3	-0.31181	0.0054795	0.024823	0.92031	511	4	-0.31181
STRA6	33	0.017792	0.10586	0.944	1405	8	-0.5514	0.10081	0.36626	0.992133	5154	9	-0.5514
MROH5	11	0.017801	0.076334	0.940107	1406	2	-0.5533	0.051409	0.17134	0.974297	3170	1	-0.5533
MRPS30	7	0.017821	0.063976	0.940107	1407	4	-1.9483	0.73001	0.8013	0.999967	17780	1	-1.9483
CTSW	6	0.017822	0.059102	0.940107	1408	2	-0.2981	0.16724	0.32461	0.991548	7303	3	-0.2981
MOB3B	11	0.017832	0.076459	0.940107	1409	7	-2.6819	0.73321	0.86256	0.999967	17815	2	-2.6819
HLA-B	7	0.017841	0.064034	0.940107	1410	3	-1.327	0.2804	0.47813	0.994605	10140	3	-1.327
CYP2S1	9	0.017842	0.070527	0.940107	1411	4	-2.3906	0.94702	0.94741	0.999967	20830	1	-2.3906
CACUL1	7	0.01786	0.064085	0.940107	1412	2	0.37829	0.03117	0.099735	0.946719	2144	4	0.37829
MIR1-1HG	8	0.017865	0.066639	0.940107	1413	4	-1.4439	0.08832	0.22703	0.981732	4700	3	-1.4439
FMO1	17	0.017898	0.086624	0.940107	1414	7	-1.7249	0.57308	0.82824	0.999967	15508	4	-1.7249
GZMM	9	0.017922	0.070807	0.940107	1415	2	-0.42324	0.6529	0.79166	0.999967	16730	1	-0.42324
ST3GAL4	28	0.017941	0.10229	0.942629	1416	7	-0.1175	0.19321	0.52341	0.994605	8019	9	-0.1175
RPL10	9	0.017942	0.070872	0.940107	1417	5	-3.3454	0.81124	0.88272	0.999967	18834	1	-3.3454
PATE4	10	0.017945	0.072183	0.940107	1418	6	-1.3288	0.033198	0.11955	0.956968	2262	4	-1.3288
GCH1	10	0.017951	0.072204	0.940107	1419	5	-0.81418	0.021434	0.083141	0.935935	1629	4	-0.81418
OR6Y1	8	0.017967	0.066947	0.940107	1420	2	-0.61539	0.19293	0.39468	0.993814	8013	2	-0.61539
WDR38	10	0.017971	0.072277	0.940107	1421	6	-2.5226	0.057429	0.17882	0.974297	3437	1	-2.5226
FKBP3	7	0.017978	0.06445	0.940107	1422	4	-2.9269	0.95851	0.95841	0.999967	21085	0	-2.9269
FGL2	6	0.017994	0.059557	0.940107	1423	2	-0.70276	0.22233	0.40226	0.993814	8805	2	-0.70276
random_GCTCCGGCGAAGGTCGTTTC	1	0.018032	0.017978	0.929516	1424	1	-10.252	0.98197	0.98201	0.999967	21558	0	-10.252
PLEK	8	0.018036	0.067146	0.940107	1425	5	-1.5862	0.18308	0.38395	0.992737	7762	3	-1.5862
IL18BP	22	0.018071	0.094583	0.941004	1426	6	-0.39185	0.11719	0.36711	0.992133	5731	6	-0.39185
QARS	7	0.018092	0.064801	0.940107	1427	5	-2.2037	0.57864	0.71667	0.999184	15588	1	-2.2037
ZAK	10	0.018093	0.072653	0.940107	1428	5	-2.5772	0.038359	0.13499	0.968882	2539	1	-2.5772
REEP1	13	0.018154	0.081129	0.940107	1429	6	-1.6653	0.34231	0.61948	0.994605	11505	3	-1.6653
UTP15	10	0.018157	0.072863	0.940107	1430	6	-2.2696	0.49508	0.70744	0.999184	14309	2	-2.2696
MAGEA5	5	0.018157	0.057204	0.934447	1431	4	-2.2777	0.13288	0.2689	0.988058	6244	1	-2.2777
SPHAR	5	0.018161	0.057216	0.934447	1432	3	-2.1002	0.59071	0.658	0.996614	15806	1	-2.1002
EIF2S2	8	0.018168	0.067541	0.940107	1433	4	-2.3092	0.52375	0.69545	0.999184	14741	1	-2.3092
SYN3	14	0.018171	0.082765	0.940107	1434	8	-2.0232	0.10862	0.31081	0.991548	5433	2	-2.0232
random_CCTGGCAACGTCAAACGCAC	1	0.018183	0.018123	0.929516	1435	1	-10.245	0.98182	0.98187	0.999967	21557	0	-10.245
SULT1E1	4	0.018194	0.050013	0.929516	1436	3	-2.8892	0.96757	0.96753	0.999967	21269	0	-2.8892
PALB2	7	0.018194	0.065115	0.940107	1437	1	0.41347	0.25296	0.44493	0.994605	9559	3	0.41347
CERK	3	0.018206	0.047183	0.929516	1438	3	-5.3469	0.98179	0.98193	0.999967	21555	0	-5.3469
OR5P3	7	0.018212	0.065171	0.940107	1439	3	-0.15934	0.014766	0.054204	0.926702	1197	4	-0.15934
ATP6V1C2	9	0.018225	0.0718	0.940107	1440	5	-2.4562	0.75537	0.85583	0.999967	18073	2	-2.4562
MRPS5	10	0.018243	0.073139	0.940107	1441	2	1.5144	0.079926	0.22694	0.981732	4360	5	1.5144
random_ACTTCGCCAGACTAGTGACG	1	0.018246	0.018176	0.929516	1442	1	-10.242	0.98175	0.9818	0.999967	21553	0	-10.242
CITED1	22	0.018254	0.095323	0.941004	1443	7	-0.34813	0.19236	0.49771	0.994605	7994	7	-0.34813
PRR19	8	0.01828	0.0679	0.940107	1444	5	-2.9814	0.88538	0.89689	0.999967	19850	1	-2.9814
random_GTAGACCTTGCGCGTTAACG	1	0.018286	0.018209	0.929516	1445	1	-10.24	0.98171	0.98176	0.999967	21552	0	-10.24
HDAC4	1	0.018286	0.018209	0.929516	1446	1	-3.2936	0.98171	0.98176	0.999967	21551	0	-3.2936
ZC3H18	11	0.018294	0.078169	0.940107	1447	5	-3.7431	0.95019	0.95834	0.999967	20887	1	-3.7431
GRIN2B	7	0.018311	0.065489	0.940107	1448	5	-2.1813	0.20538	0.38619	0.992737	8337	2	-2.1813
KRTAP10-4	1	0.018326	0.018247	0.929516	1449	1	-4.0651	0.98167	0.98172	0.999967	21550	0	-4.0651
S100A7	8	0.018333	0.068051	0.940107	1450	4	-1.8071	0.24434	0.4499	0.994605	9360	2	-1.8071
TRIM59	8	0.018351	0.068102	0.940107	1451	5	-2.0559	0.22678	0.43117	0.994541	8905	2	-2.0559
OR2B6	8	0.018356	0.068118	0.940107	1452	5	-2.8884	0.58304	0.7333	0.999184	15650	1	-2.8884
CYP2R1	7	0.018366	0.06567	0.940107	1453	5	-2.5233	0.70246	0.79081	0.999967	17395	1	-2.5233
STON1	4	0.01837	0.050407	0.931546	1454	3	-3.6193	0.70438	0.70648	0.999184	17418	1	-3.6193
ACTRT2	10	0.018383	0.073577	0.940107	1455	4	-0.29538	0.15146	0.35648	0.992133	6822	4	-0.29538
FAM114A2	11	0.018394	0.078518	0.940107	1456	4	-2.6562	0.99204	0.99206	0.999967	21772	0	-2.6562
HECTD3	7	0.018395	0.065763	0.940107	1457	4	-2.4378	0.52176	0.67238	0.999017	14708	1	-2.4378
RAP1GAP2	12	0.018397	0.078784	0.940107	1458	2	0.59114	0.11606	0.31413	0.991548	5687	3	0.59114
ZMYM5	9	0.018426	0.072507	0.940107	1459	1	0.84781	0.20153	0.41511	0.994267	8247	3	0.84781
BNIP3	7	0.018449	0.065939	0.940107	1460	3	-1.9401	0.83688	0.85308	0.999967	19177	1	-1.9401
MS4A1	9	0.018477	0.072681	0.940107	1461	2	1.7999	0.018953	0.074264	0.928948	1483	6	1.7999
TTLL2	11	0.018477	0.07883	0.940107	1462	5	-2.8287	0.29977	0.55096	0.994605	10587	1	-2.8287
ATF7IP2	8	0.018491	0.068533	0.940107	1463	5	-2.804	0.63782	0.77008	0.999649	16521	1	-2.804
ARSH	10	0.018495	0.07396	0.940107	1464	5	-1.4276	0.25725	0.49386	0.994605	9644	4	-1.4276
ST6GAL1	9	0.018504	0.072774	0.940107	1465	5	-1.1035	0.13397	0.3142	0.991548	6290	3	-1.1035
SHISA5	27	0.018513	0.10282	0.943205	1466	10	-1.5779	0.58	0.87037	0.999967	15602	5	-1.5779
TSEN34	28	0.018532	0.10477	0.944	1467	11	-2.0223	0.96717	0.99489	0.999967	21261	4	-2.0223
ARHGAP32	17	0.018555	0.089093	0.940107	1468	7	-1.0107	0.17901	0.45372	0.994605	7658	6	-1.0107
VSX1	7	0.018571	0.066306	0.940107	1469	4	-1.9616	0.5903	0.72593	0.999184	15797	2	-1.9616
FAM151A	7	0.01861	0.066434	0.940107	1470	3	-1.1748	0.23631	0.42459	0.994267	9164	3	-1.1748
GPX3	9	0.018645	0.073271	0.940107	1471	6	-1.9532	0.19106	0.39995	0.993814	7966	3	-1.9532
CLPB	5	0.018677	0.05867	0.939386	1472	3	-2.8079	0.90613	0.90622	0.999967	20163	0	-2.8079
UROS	8	0.018684	0.069112	0.940107	1473	2	-1.3356	0.51379	0.68928	0.999184	14594	1	-1.3356
THNSL2	11	0.018698	0.079642	0.940107	1474	6	-1.7624	0.64113	0.82062	0.999967	16563	2	-1.7624
BLM	11	0.018725	0.079749	0.940107	1475	3	-1.2468	0.77566	0.88165	0.999967	18372	2	-1.2468
KIAA1217	29	0.018735	0.10621	0.944	1476	14	-0.84175	0.36906	0.73194	0.999184	12038	9	-0.84175
DAAM1	16	0.01874	0.089269	0.940107	1477	5	0.49784	0.011591	0.059628	0.928087	981	7	0.49784
RAB36	10	0.018747	0.074752	0.940107	1478	2	-0.32268	0.4358	0.66069	0.997068	13359	3	-0.32268
VGLL4	29	0.018767	0.10636	0.944	1479	10	-0.86482	0.21895	0.5655	0.994605	8699	9	-0.86482
C1orf228	10	0.018769	0.074826	0.940107	1480	5	-1.5218	0.12049	0.30819	0.991548	5838	3	-1.5218
C10orf90	7	0.01877	0.066944	0.940107	1481	4	-1.7923	0.099377	0.24254	0.98488	5104	2	-1.7923
MRPL30	7	0.01877	0.066944	0.940107	1482	4	-2.4512	0.69435	0.78784	0.999967	17281	1	-2.4512
APOBEC2	6	0.018787	0.061626	0.940107	1483	4	-1.751	0.33858	0.50463	0.994605	11422	2	-1.751
RPLP1	9	0.018812	0.07383	0.940107	1484	5	-2.1039	0.093114	0.2494	0.985673	4880	2	-2.1039
SEPT10	9	0.01883	0.073892	0.940107	1485	2	0.96252	0.037024	0.12297	0.960768	2463	5	0.96252
AIPL1	10	0.018831	0.075033	0.940107	1486	2	-0.86727	0.35844	0.60051	0.994605	11828	2	-0.86727
GAL3ST1	7	0.018849	0.0672	0.940107	1487	5	-2.285	0.64774	0.7721	0.999649	16663	1	-2.285
C11orf53	8	0.018863	0.069641	0.940107	1488	2	-1.6841	0.57811	0.73006	0.999184	15569	2	-1.6841
TLDC2	10	0.018959	0.075468	0.940107	1489	6	-2.4425	0.64476	0.80595	0.999967	16616	1	-2.4425
PPM1A	11	0.018975	0.080541	0.940107	1490	5	-1.9408	0.74191	0.8664	0.999967	17924	2	-1.9408
DHRS4L2	11	0.018975	0.080541	0.940107	1491	6	-2.9372	0.62256	0.80744	0.999967	16278	1	-2.9372
TMPRSS11B	9	0.018982	0.074401	0.940107	1492	4	-1.6834	0.69299	0.81556	0.999967	17264	1	-1.6834
CASD1	7	0.019002	0.067691	0.940107	1493	5	-2.8992	0.9367	0.93665	0.999967	20649	0	-2.8992
CBX5	12	0.019004	0.080923	0.940107	1494	4	-0.72628	0.09946	0.28583	0.991548	5110	4	-0.72628
CD99L2	6	0.019033	0.06229	0.940107	1495	2	-1.4701	0.11159	0.24233	0.98488	5527	2	-1.4701
FABP6	21	0.019039	0.098249	0.941004	1496	10	-1.2764	0.35919	0.68995	0.999184	11847	5	-1.2764
PAN2	18	0.01904	0.094097	0.940659	1497	9	-2.2133	0.74839	0.9154	0.999967	17997	4	-2.2133
random_TCACTGGTCATCGTCGTCGC	1	0.01904	0.018989	0.929516	1498	1	-10.209	0.98096	0.98099	0.999967	21535	0	-10.209
ZKSCAN1	10	0.019054	0.075753	0.940107	1499	4	-0.79692	0.5225	0.72923	0.999184	14720	3	-0.79692
PGF	9	0.019086	0.074756	0.940107	1500	4	-1.6528	0.4347	0.64921	0.995038	13338	3	-1.6528
SPACA7	8	0.019087	0.070295	0.940107	1501	3	-1.0829	0.23079	0.4355	0.994605	9032	2	-1.0829
CEBPE	11	0.019095	0.080885	0.940107	1502	5	-2.844	0.402	0.65752	0.99635	12697	1	-2.844
DCC	12	0.01913	0.081358	0.940107	1503	5	-2.5773	0.95018	0.9642	0.999967	20886	1	-2.5773
TMED8	7	0.019132	0.068097	0.940107	1504	3	-1.7484	0.53486	0.68243	0.999017	14948	2	-1.7484
EFCAB3	9	0.019137	0.074934	0.940107	1505	5	-1.8493	0.93979	0.94125	0.999967	20701	1	-1.8493
FRY	11	0.01919	0.081184	0.940107	1506	6	-2.1545	0.2448	0.49009	0.994605	9372	3	-2.1545
SKIDA1	4	0.019221	0.052302	0.934447	1507	3	-2.675	0.96695	0.96691	0.999967	21258	0	-2.675
USP37	7	0.019233	0.06841	0.940107	1508	2	-1.1919	0.77703	0.82155	0.999967	18396	1	-1.1919
TP53I11	26	0.019245	0.10559	0.944	1509	11	-1.0357	0.0099464	0.061488	0.928087	864	6	-1.0357
PTAR1	10	0.019268	0.076439	0.940107	1510	6	-2.5063	0.95363	0.95537	0.999967	20959	1	-2.5063
DOCK7	7	0.019307	0.068629	0.940107	1511	2	-0.5259	0.31804	0.52307	0.994605	10984	2	-0.5259
CD1A	6	0.019314	0.063028	0.940107	1512	3	-1.2584	0.24267	0.42599	0.994267	9320	2	-1.2584
PSPC1	11	0.01932	0.081565	0.940107	1513	5	-3.3493	0.93904	0.9532	0.999967	20687	1	-3.3493
PRM1	11	0.01932	0.081565	0.940107	1514	5	-2.7686	0.19416	0.43222	0.994541	8052	2	-2.7686
DDX11	10	0.019333	0.076642	0.940107	1515	6	-2.5838	0.058832	0.18187	0.974297	3507	2	-2.5838
SH3GLB2	7	0.019346	0.068734	0.940107	1516	5	-3.1057	0.44993	0.61965	0.994605	13625	1	-3.1057
KPNB1	16	0.01935	0.091725	0.940659	1517	9	-1.8123	0.21943	0.50159	0.994605	8709	3	-1.8123
FGF13	23	0.019373	0.10271	0.943205	1518	6	0.25693	0.0048728	0.03309	0.92031	447	11	0.25693
OR2F1	10	0.019403	0.076875	0.940107	1519	6	-1.4932	0.29341	0.53849	0.994605	10425	3	-1.4932
ECHS1	5	0.019405	0.060702	0.940107	1520	4	-3.0592	0.99021	0.99024	0.999967	21720	0	-3.0592
SYNRG	5	0.019451	0.060827	0.940107	1521	2	-1.6864	0.61947	0.67363	0.999017	16236	1	-1.6864
OR6S1	9	0.019459	0.076022	0.940107	1522	5	-2.454	0.57179	0.7473	0.999184	15492	2	-2.454
SLC27A5	7	0.019463	0.069073	0.940107	1523	4	-2.5384	0.79239	0.82888	0.999967	18561	1	-2.5384
HEXIM1	9	0.019512	0.076197	0.940107	1524	4	-1.8653	0.27206	0.50134	0.994605	9975	3	-1.8653
random_CCTTCAATGTGCGACGATGC	1	0.019519	0.019502	0.929516	1525	1	-10.185	0.98048	0.98051	0.999967	21526	0	-10.185
PSIP1	21	0.019521	0.10027	0.941004	1526	5	0.44966	0.09151	0.30871	0.991548	4823	8	0.44966
CNGB3	6	0.019522	0.063579	0.940107	1527	4	-1.9021	0.53045	0.67047	0.999017	14863	1	-1.9021
SULT6B1	9	0.01955	0.076339	0.940107	1528	4	-1.2389	0.05362	0.16382	0.974297	3267	3	-1.2389
GREB1	19	0.019555	0.096935	0.941004	1529	8	-0.64202	0.011376	0.062244	0.928087	968	8	-0.64202
LRCH2	10	0.019558	0.077347	0.940107	1530	3	-1.5234	0.097099	0.2623	0.987079	5027	1	-1.5234
ENG	17	0.019567	0.092927	0.940659	1531	5	-0.58193	0.57024	0.82657	0.999967	15474	5	-0.58193
PTRH1	8	0.019594	0.071776	0.940107	1532	5	-2.4098	0.59023	0.73803	0.999184	15791	1	-2.4098
FLJ45513	10	0.019594	0.077463	0.940107	1533	6	-3.0478	0.52928	0.73454	0.999184	14842	2	-3.0478
NUP210	11	0.01961	0.082392	0.940107	1534	3	-0.48351	0.26577	0.51346	0.994605	9841	4	-0.48351
MVD	10	0.019614	0.077521	0.940107	1535	3	-1.8051	0.35947	0.60131	0.994605	11854	2	-1.8051
random_CGACTGGGGAGCCCCGTTCG	1	0.019627	0.019611	0.929516	1536	1	-10.18	0.98037	0.98039	0.999967	21523	0	-10.18
IL1RAPL2	10	0.019633	0.077583	0.940107	1537	4	-1.4292	0.28217	0.5247	0.994605	10170	4	-1.4292
C9orf153	10	0.019647	0.07763	0.940107	1538	6	-2.328	0.63054	0.79942	0.999967	16408	2	-2.328
DECR2	10	0.019668	0.077697	0.940107	1539	3	-1.4625	0.55714	0.75656	0.999184	15280	1	-1.4625
MED17	4	0.019674	0.053326	0.934447	1540	3	-2.0167	0.35311	0.47726	0.994605	11707	1	-2.0167
ATAD3A	14	0.019691	0.088381	0.940107	1541	8	-1.5236	0.17897	0.43399	0.994541	7656	3	-1.5236
MTERF1	7	0.019691	0.069775	0.940107	1542	4	-1.3272	0.11683	0.27328	0.988058	5720	3	-1.3272
PDZD9	6	0.019691	0.06404	0.940107	1543	4	-2.3377	0.52733	0.66758	0.998477	14808	1	-2.3377
XRCC6BP1	8	0.019695	0.072078	0.940107	1544	5	-2.7005	0.80655	0.85925	0.999967	18773	1	-2.7005
PCDHB3	4	0.019709	0.053401	0.934447	1545	3	-2.716	0.98371	0.98371	0.999967	21588	0	-2.716
KCNMA1	8	0.019714	0.072132	0.940107	1546	3	-1.6896	0.60023	0.74456	0.999184	15956	2	-1.6896
GRIK2	9	0.019728	0.076913	0.940107	1547	5	-2.1069	0.39784	0.61577	0.994605	12623	2	-2.1069
RRP1B	9	0.019728	0.076913	0.940107	1548	4	-1.7323	0.045464	0.14405	0.973502	2891	2	-1.7323
CLC	6	0.019739	0.064169	0.940107	1549	3	-1.81	0.38321	0.54193	0.994605	12321	2	-1.81
ZNF431	8	0.01974	0.072214	0.940107	1550	4	-2.0541	0.388	0.60116	0.994605	12412	2	-2.0541
NTRK3	7	0.019744	0.069933	0.940107	1551	3	-1.9143	0.19679	0.37552	0.992237	8114	1	-1.9143
S100A7L2	7	0.019768	0.070007	0.940107	1552	3	-1.4276	0.16675	0.33797	0.991548	7289	3	-1.4276
ELAVL3	9	0.019794	0.077133	0.940107	1553	6	-2.4143	0.88712	0.90998	0.999967	19878	1	-2.4143
KDELR1	10	0.0198	0.078126	0.940107	1554	6	-3.2434	0.97939	0.9794	0.999967	21490	0	-3.2434
RAC1	6	0.019817	0.06439	0.940107	1555	4	-3.0133	0.52058	0.66148	0.997113	14678	1	-3.0133
PDE8A	14	0.019835	0.088908	0.940107	1556	5	-0.79264	0.031981	0.1287	0.967933	2190	3	-0.79264
PHF19	22	0.019856	0.10188	0.941004	1557	9	-1.4865	0.31598	0.65321	0.99557	10934	5	-1.4865
QTRTD1	7	0.01988	0.070345	0.940107	1558	3	-1.0434	0.10051	0.24478	0.984924	5146	2	-1.0434
TRIM40	2	0.019883	0.036811	0.929516	1559	1	-0.64665	0.001002	0.001922	0.884105	110	1	-0.64665
TVP23A	8	0.019888	0.072637	0.940107	1560	2	-0.21073	0.17076	0.36867	0.992237	7416	3	-0.21073
IRS2	4	0.019931	0.053913	0.934447	1561	3	-5.2343	0.95238	0.95227	0.999967	20925	0	-5.2343
TSPO2	16	0.019933	0.094037	0.940659	1562	7	-0.8492	0.14397	0.39221	0.993814	6605	5	-0.8492
GPM6A	23	0.019959	0.10498	0.944	1563	6	0.21787	0.033692	0.15573	0.974297	2286	9	0.21787
SEC14L5	10	0.019965	0.078674	0.940107	1564	6	-1.8571	0.30048	0.54711	0.994605	10607	3	-1.8571
THG1L	7	0.020015	0.070773	0.940107	1565	5	-2.0886	0.53057	0.67911	0.999017	14868	1	-2.0886
ARR3	7	0.020015	0.070773	0.940107	1566	5	-1.7423	0.5481	0.69268	0.999184	15145	2	-1.7423
SLC7A7	13	0.02006	0.08739	0.940107	1567	3	-0.35392	0.29244	0.57012	0.994605	10409	4	-0.35392
KCNC2	11	0.020061	0.083747	0.940107	1568	5	-1.7824	0.29993	0.55114	0.994605	10590	2	-1.7824
CAMTA2	12	0.020078	0.084704	0.940107	1569	4	-0.88929	0.37775	0.63783	0.994605	12218	4	-0.88929
COPB1	8	0.020085	0.07318	0.940107	1570	5	-2.3221	0.87079	0.88858	0.999967	19633	1	-2.3221
UTRN	7	0.020111	0.071061	0.940107	1571	4	-2.557	0.35406	0.55228	0.994605	11729	1	-2.557
CHMP4B	9	0.020125	0.078283	0.940107	1572	4	-0.37888	0.14382	0.32932	0.991548	6599	4	-0.37888
HERC6	11	0.020159	0.084018	0.940107	1573	5	-2.677	0.23462	0.47864	0.994605	9124	1	-2.677
ZC3H15	8	0.020184	0.073457	0.940107	1574	3	-1.7146	0.69822	0.81331	0.999967	17336	2	-1.7146
PITPNM1	10	0.020226	0.079509	0.940107	1575	5	-3.3303	0.98034	0.98037	0.999967	21521	0	-3.3303
RANBP6	8	0.020227	0.073571	0.940107	1576	4	-2.6023	0.94399	0.9441	0.999967	20773	0	-2.6023
SET	35	0.020229	0.11891	0.947798	1577	9	0.37136	0.016256	0.099749	0.946719	1298	12	0.37136
SYT1	23	0.020275	0.1062	0.944	1578	7	-0.66308	0.093046	0.32249	0.991548	4875	9	-0.66308
TPD52L1	17	0.020279	0.095629	0.941004	1579	4	-0.62901	0.22735	0.51981	0.994605	8924	4	-0.62901
ZNF571	10	0.020287	0.079711	0.940107	1580	6	-2.5627	0.53161	0.73641	0.999184	14886	2	-2.5627
SMIM13	9	0.02029	0.078844	0.940107	1581	1	0.26592	0.011625	0.04858	0.92031	984	2	0.26592
COX5A	8	0.020294	0.073773	0.940107	1582	4	-2.8916	0.92913	0.92955	0.999967	20531	1	-2.8916
SCNN1G	9	0.020345	0.079041	0.940107	1583	5	-2.2333	0.47962	0.68986	0.999184	14070	2	-2.2333
SMYD2	7	0.020353	0.071804	0.940107	1584	4	-0.79263	0.014786	0.054267	0.926702	1198	3	-0.79263
COL17A1	3	0.020367	0.052483	0.934447	1585	2	-2.1405	0.72451	0.72439	0.999184	17692	0	-2.1405
WFDC1	9	0.020391	0.079187	0.940107	1586	1	-1.2573	0.88642	0.90965	0.999967	19868	1	-1.2573
CHP2	10	0.020397	0.080055	0.940107	1587	4	-1.1549	0.41769	0.64652	0.995038	12995	2	-1.1549
CLIP4	8	0.020397	0.074052	0.940107	1588	3	-0.98346	0.021749	0.077496	0.928948	1645	2	-0.98346
BAALC	8	0.020397	0.074052	0.940107	1589	4	-2.1294	0.69223	0.80887	0.999967	17251	2	-2.1294
ACTR1A	8	0.020416	0.074105	0.940107	1590	5	-1.6632	0.28083	0.48883	0.994605	10149	3	-1.6632
KRT79	12	0.020436	0.085952	0.940107	1591	6	-2.4571	0.70295	0.86326	0.999967	17401	3	-2.4571
SYNGR3	6	0.020444	0.066006	0.940107	1592	2	0.13398	0.16956	0.32798	0.991548	7381	3	0.13398
LYNX1	35	0.020471	0.12003	0.947798	1593	15	-1.1379	0.30696	0.69311	0.999184	10736	10	-1.1379
GFM1	6	0.020477	0.066089	0.940107	1594	4	-2.1808	0.49302	0.63671	0.994605	14277	1	-2.1808
PTP4A3	6	0.020478	0.066092	0.940107	1595	2	-0.59667	0.04868	0.13499	0.968882	3042	2	-0.59667
MT1H	11	0.020497	0.085037	0.940107	1596	5	-1.8639	0.15333	0.36845	0.992237	6873	3	-1.8639
CRCT1	7	0.020519	0.072319	0.940107	1597	2	0.094132	0.064256	0.17163	0.974297	3747	4	0.094132
RAX2	9	0.020532	0.07968	0.940107	1598	2	-0.43445	0.58148	0.75242	0.999184	15628	2	-0.43445
RSPO2	18	0.020555	0.099581	0.941004	1599	3	0.52577	0.040711	0.16745	0.974297	2674	6	0.52577
RANBP2	6	0.02059	0.066374	0.940107	1600	2	-1.2053	0.056403	0.15303	0.974297	3402	2	-1.2053
OR4S1	10	0.020597	0.080698	0.940107	1601	4	-0.94876	0.1042	0.27645	0.988155	5281	4	-0.94876
random_TTCAGGCCGAATAACAGTGT	1	0.020604	0.020563	0.929516	1602	1	-10.138	0.9794	0.97943	0.999967	21491	0	-10.138
COX6C	7	0.020651	0.072736	0.940107	1603	5	-2.81	0.94071	0.94072	0.999967	20716	0	-2.81
AS3MT	8	0.020671	0.074816	0.940107	1604	3	-2.2235	0.89997	0.90636	0.999967	20065	1	-2.2235
MRPS18C	8	0.020775	0.075103	0.940107	1605	5	-1.5653	0.27729	0.48514	0.994605	10068	3	-1.5653
FAM107A	25	0.020776	0.10987	0.944	1606	11	-1.3585	0.029569	0.14455	0.973502	2059	6	-1.3585
TLR3	6	0.020798	0.066907	0.940107	1607	4	-2.5229	0.86895	0.86897	0.999967	19609	1	-2.5229
random_CCTCCGACTGTCGTGAGCCG	1	0.020809	0.020755	0.929516	1608	1	-10.131	0.97919	0.97922	0.999967	21486	0	-10.131
KIF19	6	0.020866	0.067069	0.940107	1609	3	-3.003	0.98269	0.98284	0.999967	21569	0	-3.003
CD300LB	9	0.020893	0.080902	0.940107	1610	6	-2.1058	0.72318	0.83445	0.999967	17675	2	-2.1058
CLEC5A	7	0.020898	0.073508	0.940107	1611	1	0.60983	0.32678	0.53348	0.994605	11182	3	0.60983
random_GATCTGTGCCCATAACCTTT	1	0.020911	0.020848	0.929516	1612	1	-10.126	0.97909	0.97911	0.999967	21482	0	-10.126
ZNF19	8	0.020935	0.075561	0.940107	1613	3	-1.5745	0.62803	0.7633	0.999184	16370	2	-1.5745
MCM5	5	0.020936	0.064956	0.940107	1614	1	-0.36444	0.30891	0.45177	0.994605	10772	2	-0.36444
IL1RL1	14	0.020961	0.093061	0.940659	1615	4	-0.96103	0.17698	0.43071	0.994541	7603	3	-0.96103
AHCYL1	22	0.020971	0.10645	0.944	1616	11	-1.5991	0.099349	0.3294	0.991548	5103	5	-1.5991
MED24	7	0.020989	0.073765	0.940107	1617	3	-1.9374	0.76566	0.81634	0.999967	18221	1	-1.9374
EPGN	5	0.02099	0.065114	0.940107	1618	3	-1.6855	0.25146	0.39504	0.993814	9513	1	-1.6855
LILRB1	7	0.020998	0.073793	0.940107	1619	3	-1.1236	0.27335	0.46963	0.994605	10003	2	-1.1236
MARVELD3	10	0.021012	0.082014	0.940107	1620	3	-0.51539	0.81569	0.8972	0.999967	18892	2	-0.51539
random_GCACCAGTTCGGACACTTAG	1	0.021014	0.020946	0.929516	1621	1	-10.122	0.97899	0.979	0.999967	21480	0	-10.122
ZNF789	10	0.021031	0.082082	0.940107	1622	5	-3.621	0.99674	0.9967	0.999967	21876	0	-3.621
CREM	68	0.021047	0.14546	0.96074	1623	23	-0.9229	0.15093	0.53514	0.994605	6806	16	-0.9229
WDR5B	9	0.021095	0.081589	0.940107	1624	2	0.49849	0.10997	0.2765	0.988155	5477	4	0.49849
PAX2	7	0.021095	0.07412	0.940107	1625	5	-3.444	0.95439	0.95432	0.999967	20979	0	-3.444
EFHD2	7	0.021151	0.074277	0.940107	1626	5	-2.601	0.73504	0.80332	0.999967	17833	1	-2.601
CCDC51	7	0.021153	0.074281	0.940107	1627	4	-2.4376	0.53201	0.68021	0.999017	14891	1	-2.4376
PTN	8	0.021153	0.076197	0.940107	1628	5	-1.9585	0.30138	0.51045	0.994605	10630	2	-1.9585
HHIPL2	9	0.021158	0.081807	0.940107	1629	5	-2.0585	0.4962	0.70484	0.999184	14325	2	-2.0585
UBASH3A	7	0.021162	0.07431	0.940107	1630	5	-2.3122	0.32289	0.52881	0.994605	11090	1	-2.3122
random_CTGTGGTACATCAACCTAAA	1	0.021165	0.021095	0.929516	1631	1	-10.116	0.97884	0.97887	0.999967	21476	0	-10.116
RALGAPA1	12	0.021189	0.088545	0.940107	1632	6	-1.6911	0.055376	0.18352	0.974297	3355	4	-1.6911
KCNJ14	9	0.021193	0.081931	0.940107	1633	3	-2.0861	0.88908	0.91089	0.999967	19911	1	-2.0861
BRWD1	10	0.021209	0.082667	0.940107	1634	3	0.4282	0.12405	0.31506	0.991548	5941	4	0.4282
EPS15	15	0.02123	0.09515	0.941004	1635	7	-1.2567	0.17003	0.42324	0.994267	7399	5	-1.2567
THAP5	14	0.021244	0.094127	0.940659	1636	8	-2.0136	0.28437	0.56401	0.994605	10228	1	-2.0136
EEPD1	7	0.02127	0.074616	0.940107	1637	3	-1.2886	0.30603	0.50873	0.994605	10720	2	-1.2886
ELAVL2	21	0.021281	0.1077	0.944	1638	8	-1.0123	0.29946	0.62879	0.994605	10579	6	-1.0123
ZKSCAN7	10	0.02132	0.083061	0.940107	1639	6	-2.9511	0.74283	0.85446	0.999967	17937	2	-2.9511
CHL1	18	0.021335	0.10233	0.942629	1640	7	-0.43734	0.094668	0.304	0.991548	4923	6	-0.43734
IL31RA	7	0.021347	0.07486	0.940107	1641	3	-1.9018	0.55821	0.70058	0.999184	15292	1	-1.9018
MSANTD3	10	0.021376	0.083246	0.940107	1642	6	-1.6926	0.67411	0.8196	0.999967	16988	2	-1.6926
PPP2R5A	17	0.021389	0.09978	0.941004	1643	4	-0.42957	0.075139	0.25648	0.987079	4173	6	-0.42957
RHCE	4	0.021409	0.057092	0.934447	1644	3	-2.7898	0.87102	0.87084	0.999967	19640	0	-2.7898
UBE2U	4	0.021468	0.057223	0.934447	1645	2	-1.7958	0.21675	0.33519	0.991548	8633	1	-1.7958
C11orf58	9	0.021478	0.082867	0.940107	1646	6	-2.3853	0.94854	0.94884	0.999967	20852	1	-2.3853
PTGR1	21	0.021483	0.10855	0.944	1647	5	-0.77781	0.37052	0.70095	0.999184	12073	6	-0.77781
KIAA1107	7	0.021485	0.075308	0.940107	1648	4	-2.0056	0.49655	0.65366	0.99557	14332	1	-2.0056
random_GGTACGAGCACCGCGGTCGT	1	0.021509	0.021435	0.929516	1649	1	-10.104	0.97849	0.97852	0.999967	21473	0	-10.104
TBC1D24	9	0.021516	0.083003	0.940107	1650	6	-3.8029	0.99513	0.9951	0.999967	21838	0	-3.8029
MICU1	18	0.021524	0.10301	0.943205	1651	7	-0.5586	0.066498	0.2374	0.98488	3843	6	-0.5586
MYO5A	9	0.021598	0.083264	0.940107	1652	3	-0.94982	0.64575	0.78753	0.999967	16638	2	-0.94982
BCAT2	9	0.021631	0.083362	0.940107	1653	5	-2.4117	0.44343	0.65707	0.99635	13506	2	-2.4117
COMMD8	11	0.021642	0.088431	0.940107	1654	6	-2.9861	0.24201	0.4869	0.994605	9300	2	-2.9861
C1QTNF9B	8	0.021643	0.077562	0.940107	1655	4	-2.5517	0.86296	0.88443	0.999967	19526	1	-2.5517
FAM127A	9	0.021648	0.08341	0.940107	1656	1	1.3367	0.050342	0.15586	0.974297	3127	5	1.3367
ARHGAP4	8	0.021658	0.077598	0.940107	1657	5	-2.5977	0.92541	0.92616	0.999967	20472	1	-2.5977
RAB17	8	0.021658	0.077598	0.940107	1658	5	-2.0556	0.51636	0.69092	0.999184	14628	2	-2.0556
HNRNPUL2	5	0.021667	0.067013	0.940107	1659	4	-2.29	0.16426	0.30975	0.991548	7210	1	-2.29
SPINK7	7	0.02173	0.076057	0.940107	1660	2	-1.5445	0.61313	0.74424	0.999184	16145	2	-1.5445
ZNF781	9	0.021737	0.083697	0.940107	1661	6	-2.9734	0.95742	0.9574	0.999967	21058	0	-2.9734
NUCKS1	9	0.021743	0.083718	0.940107	1662	4	-2.5117	0.71135	0.82693	0.999967	17510	1	-2.5117
HAVCR2	6	0.021765	0.069427	0.940107	1663	3	-2.5802	0.80526	0.81573	0.999967	18753	1	-2.5802
MS4A5	6	0.021806	0.069535	0.940107	1664	3	-1.7697	0.35205	0.51583	0.994605	11691	2	-1.7697
VPS39	9	0.021816	0.08396	0.940107	1665	3	-0.76128	0.39107	0.6096	0.994605	12487	3	-0.76128
TRIM21	6	0.021826	0.069587	0.940107	1666	3	-2.1576	0.6694	0.7392	0.999184	16931	1	-2.1576
MAOA	10	0.021853	0.084747	0.940107	1667	5	-2.6044	0.083687	0.23476	0.98488	4522	1	-2.6044
HAUS7	10	0.021867	0.084793	0.940107	1668	6	-1.2479	0.22458	0.45255	0.994605	8856	3	-1.2479
UBR3	6	0.021885	0.069743	0.940107	1669	4	-3.0471	0.99057	0.99059	0.999967	21728	0	-3.0471
DNAJC7	14	0.021898	0.096584	0.941004	1670	5	-0.88637	0.35011	0.63591	0.994605	11662	3	-0.88637
BPHL	10	0.021905	0.084929	0.940107	1671	3	-0.75855	0.57959	0.77445	0.999683	15599	2	-0.75855
GIT2	7	0.021907	0.076602	0.940107	1672	3	-1.2027	0.32099	0.52651	0.994605	11048	3	-1.2027
HSD17B4	13	0.021917	0.09351	0.940659	1673	5	-1.4813	0.14629	0.37714	0.992237	6657	3	-1.4813
GRINA	6	0.021917	0.069819	0.940107	1674	2	-2.0032	0.84021	0.84272	0.999967	19221	1	-2.0032
SLC25A29	11	0.021923	0.089239	0.940107	1675	3	-1.7604	0.99117	0.99118	0.999967	21749	0	-1.7604
CARTPT	9	0.021932	0.084334	0.940107	1676	3	-2.6182	0.99519	0.99518	0.999967	21839	0	-2.6182
TEX14	9	0.021941	0.08437	0.940107	1677	2	-1.9757	0.98394	0.98398	0.999967	21594	0	-1.9757
VCL	10	0.021985	0.085178	0.940107	1678	3	-0.77186	0.12769	0.32194	0.991548	6067	3	-0.77186
C5orf49	8	0.021987	0.078571	0.940107	1679	2	0.31494	0.047017	0.14723	0.973502	2963	5	0.31494
ZNF716	9	0.022011	0.084584	0.940107	1680	4	-1.3464	0.16804	0.36606	0.992133	7328	3	-1.3464
NSL1	6	0.022028	0.070104	0.940107	1681	2	-2.2197	0.85718	0.85765	0.999967	19433	1	-2.2197
TRMU	10	0.02203	0.085329	0.940107	1682	4	-0.79203	0.10269	0.27349	0.988155	5222	2	-0.79203
GALNT14	15	0.022036	0.097955	0.941004	1683	5	-0.53213	0.18633	0.44841	0.994605	7837	6	-0.53213
CCT8	7	0.022043	0.076997	0.940107	1684	4	-3.2151	0.98927	0.98916	0.999967	21694	0	-3.2151
SRSF5	10	0.022059	0.085429	0.940107	1685	6	-3.0877	0.54228	0.74487	0.999184	15076	1	-3.0877
CYB5R1	11	0.02207	0.089686	0.940107	1686	3	1.0869	0.047198	0.16012	0.974297	2973	6	1.0869
CD2BP2	13	0.022089	0.09409	0.940659	1687	5	-0.71967	0.028107	0.11266	0.952313	1983	5	-0.71967
OR5AR1	7	0.022108	0.077182	0.940107	1688	5	-2.7458	0.90523	0.90522	0.999967	20149	1	-2.7458
SPRED2	14	0.022133	0.097414	0.941004	1689	6	-1.1453	0.22	0.48933	0.994605	8729	4	-1.1453
OR2V2	7	0.022135	0.077262	0.940107	1690	4	-2.4493	0.69435	0.78784	0.999967	17280	1	-2.4493
ANKRD29	9	0.02216	0.085092	0.940107	1691	4	-1.3274	0.14935	0.33789	0.991548	6759	2	-1.3274
FSCN3	3	0.02217	0.056779	0.934447	1692	3	-2.2	0.97783	0.97792	0.999967	21463	0	-2.2
random_CCTACCAACCCGTCGAGCAC	1	0.022181	0.022114	0.929516	1693	1	-10.08	0.97782	0.97784	0.999967	21462	0	-10.08
CPT1B	27	0.022185	0.11863	0.947798	1694	10	-0.62475	0.047113	0.20779	0.979834	2967	11	-0.62475
KRTAP22-1	3	0.022198	0.056846	0.934447	1695	2	-2.0746	0.79427	0.79417	0.999967	18592	0	-2.0746
CBL	5	0.022201	0.068503	0.940107	1696	4	-2.5884	0.59413	0.65981	0.997068	15863	1	-2.5884
PIK3CB	14	0.022202	0.097677	0.941004	1697	5	-1.8412	0.8519	0.93874	0.999967	19365	2	-1.8412
SHROOM2	8	0.022217	0.079243	0.940107	1698	5	-2.5923	0.69378	0.81005	0.999967	17274	1	-2.5923
MRPL1	5	0.02223	0.068584	0.940107	1699	3	-2.0608	0.74421	0.75397	0.999184	17955	1	-2.0608
MTRNR2L9	10	0.02224	0.086009	0.940107	1700	3	-1.4763	0.56626	0.76385	0.999184	15408	1	-1.4763
RPL5	6	0.022246	0.07065	0.940107	1701	4	-1.8912	0.47105	0.61734	0.994605	13939	1	-1.8912
LAP3	10	0.022255	0.086056	0.940107	1702	5	-1.1254	0.14847	0.35234	0.991694	6737	3	-1.1254
NOX5	13	0.02227	0.094668	0.941004	1703	7	-1.899	0.37858	0.6497	0.995098	12236	2	-1.899
PDCD10	11	0.022296	0.090359	0.940559	1704	5	-1.8882	0.61094	0.79933	0.999967	16110	3	-1.8882
LPHN3	8	0.022331	0.079576	0.940107	1705	4	-3.2446	0.97651	0.97632	0.999967	21440	0	-3.2446
RAD51	10	0.022335	0.086322	0.940107	1706	5	-2.9411	0.92501	0.93825	0.999967	20466	1	-2.9411
COX4I1	8	0.022336	0.079588	0.940107	1707	5	-1.9568	0.086843	0.22432	0.981732	4652	2	-1.9568
LILRB4	8	0.022373	0.079692	0.940107	1708	5	-2.0296	0.25911	0.46573	0.994605	9687	2	-2.0296
RAB3GAP1	6	0.022374	0.070977	0.940107	1709	1	0.72791	0.015138	0.051635	0.926702	1226	4	0.72791
C7orf55-LUC7L2	5	0.022395	0.069031	0.940107	1710	4	-2.2165	0.75826	0.76493	0.999184	18108	1	-2.2165
AFF2	12	0.022419	0.09276	0.940659	1711	7	-2.5309	0.83282	0.9166	0.999967	19130	1	-2.5309
TMEM27	8	0.022429	0.079865	0.940107	1712	4	-2.0603	0.0085103	0.037056	0.92031	751	1	-2.0603
KLHL29	5	0.022433	0.06914	0.940107	1713	2	-1.69	0.58008	0.65246	0.995547	15603	1	-1.69
COL16A1	6	0.02247	0.07122	0.940107	1714	2	-0.94374	0.50207	0.64482	0.994605	14420	2	-0.94374
SIM1	9	0.02248	0.086097	0.940107	1715	3	-0.74284	0.37591	0.59589	0.994605	12185	2	-0.74284
OR10G2	9	0.022481	0.086099	0.940107	1716	5	-1.7696	0.48519	0.69486	0.999184	14163	3	-1.7696
SOCS3	7	0.02251	0.078467	0.940107	1717	5	-2.7399	0.6859	0.78481	0.999967	17165	1	-2.7399
NTPCR	9	0.022578	0.086366	0.940107	1718	3	-1.2915	0.95865	0.95863	0.999967	21090	0	-1.2915
MADCAM1	6	0.022614	0.071614	0.940107	1719	4	-3.2613	0.93304	0.93325	0.999967	20602	0	-3.2613
TIMM50	5	0.022656	0.069771	0.940107	1720	2	-2.092	0.91925	0.91944	0.999967	20367	0	-2.092
BUD31	4	0.022674	0.059889	0.940107	1721	3	-2.1323	0.78362	0.78359	0.999967	18461	0	-2.1323
ABCC10	9	0.022674	0.086623	0.940107	1722	4	-1.6929	0.86201	0.89948	0.999967	19511	1	-1.6929
KBTBD8	8	0.022719	0.080685	0.940107	1723	3	-1.0209	0.097088	0.2429	0.98488	5026	2	-1.0209
HOXD11	8	0.022737	0.080733	0.940107	1724	4	-1.2679	0.23155	0.43631	0.994605	9047	3	-1.2679
MZB1	10	0.022746	0.087617	0.940107	1725	4	-1.7788	0.56246	0.7608	0.999184	15357	2	-1.7788
DPEP1	15	0.022761	0.10048	0.941004	1726	7	-1.4006	0.23842	0.52487	0.994605	9211	3	-1.4006
OSGIN2	12	0.022778	0.093971	0.940659	1727	6	-2.3275	0.84978	0.92432	0.999967	19342	2	-2.3275
RPL13	12	0.022792	0.094017	0.940659	1728	6	-1.5301	0.13387	0.3429	0.991548	6280	3	-1.5301
ACP5	21	0.022794	0.1135	0.946951	1729	6	-0.25803	0.14468	0.41602	0.994267	6622	8	-0.25803
PYROXD1	7	0.022797	0.079319	0.940107	1730	4	-2.3228	0.53624	0.68348	0.999017	14977	1	-2.3228
RBM34	9	0.022828	0.087035	0.940107	1731	5	-2.2547	0.72318	0.83445	0.999967	17674	2	-2.2547
ATP5C1	7	0.022834	0.079436	0.940107	1732	2	-0.63612	0.15144	0.31843	0.991548	6819	3	-0.63612
WTH3DI	3	0.022862	0.058451	0.939323	1733	3	-3.9111	0.97714	0.97725	0.999967	21449	0	-3.9111
SYT14	12	0.022895	0.094374	0.940659	1734	6	-1.6015	0.60501	0.80247	0.999967	16028	3	-1.6015
CALCR	17	0.022907	0.10551	0.944	1735	4	-1.0758	0.44677	0.73783	0.999184	13567	3	-1.0758
CCDC69	8	0.022911	0.081241	0.940107	1736	4	-0.98391	0.074873	0.20226	0.979108	4160	3	-0.98391
ADH1A	8	0.022911	0.081241	0.940107	1737	3	-1.3233	0.8216	0.8652	0.999967	18976	1	-1.3233
random_GCACGAGGGGGTCGTAGGTT	1	0.02293	0.022866	0.929516	1738	1	-10.053	0.97707	0.9771	0.999967	21447	0	-10.053
BCL2L1	7	0.022947	0.079785	0.940107	1739	2	-0.97942	0.56089	0.70264	0.999184	15330	1	-0.97942
ATP13A2	6	0.022977	0.072572	0.940107	1740	1	0.048707	0.18425	0.3489	0.991548	7785	3	0.048707
FAM160A2	11	0.022988	0.092376	0.940659	1741	4	0.60439	0.0071939	0.034974	0.92031	656	6	0.60439
CD96	6	0.023006	0.072645	0.940107	1742	4	-2.1096	0.24185	0.42531	0.994267	9299	1	-2.1096
HNMT	5	0.023024	0.070816	0.940107	1743	3	-1.936	0.34235	0.48508	0.994605	11507	1	-1.936
DUS2	12	0.023026	0.09484	0.941004	1744	5	-2.0424	0.1858	0.42333	0.994267	7821	2	-2.0424
SLC15A5	5	0.023034	0.070845	0.940107	1745	1	-0.37347	0.30408	0.44698	0.994605	10686	2	-0.37347
PBOV1	5	0.023049	0.070887	0.940107	1746	2	-0.80025	0.22618	0.37026	0.992237	8886	2	-0.80025
HIST1H2BE	10	0.023061	0.088589	0.940107	1747	6	-2.5027	0.38205	0.61888	0.994605	12297	2	-2.5027
TMEM127	11	0.023068	0.092603	0.940659	1748	3	0.79136	0.024191	0.095184	0.94359	1774	5	0.79136
C9orf9	7	0.023102	0.080272	0.940107	1749	2	-0.83967	0.50592	0.6607	0.997068	14488	2	-0.83967
GPR176	15	0.023107	0.10169	0.941004	1750	7	-1.5886	0.53889	0.78824	0.999967	15008	3	-1.5886
RAB3IP	17	0.023118	0.10629	0.944	1751	6	-0.48856	0.20965	0.4981	0.994605	8463	6	-0.48856
GSTZ1	14	0.023141	0.10113	0.941004	1752	5	-2.1378	0.99146	0.9915	0.999967	21759	1	-2.1378
AIRE	6	0.023145	0.073011	0.940107	1753	3	-1.9305	0.011629	0.042234	0.92031	985	1	-1.9305
ZBBX	9	0.023152	0.087874	0.940107	1754	4	-1.9966	0.33335	0.55712	0.994605	11303	3	-1.9966
random_GAACTGTGGTGCGATTCGTA	1	0.023161	0.023089	0.929516	1755	1	-10.043	0.97684	0.97687	0.999967	21444	0	-10.043
SCRIB	10	0.023187	0.088974	0.940107	1756	5	-1.4572	0.10239	0.27288	0.988058	5211	3	-1.4572
FAHD2B	7	0.023216	0.080623	0.940107	1757	5	-3.087	0.9982	0.99813	0.999967	21923	0	-3.087
NDST3	10	0.023222	0.089088	0.940107	1758	5	-2.1045	0.20483	0.42716	0.994267	8328	2	-2.1045
DGKI	10	0.023266	0.089217	0.940107	1759	6	-3.4127	0.88156	0.92146	0.999967	19801	1	-3.4127
NEU4	20	0.023278	0.11231	0.944968	1760	10	-1.7513	0.095982	0.3178	0.991548	4975	4	-1.7513
ANXA1	3	0.023309	0.059493	0.940107	1761	2	-2.1566	0.85148	0.8515	0.999967	19356	0	-2.1566
TMEM82	8	0.023344	0.082437	0.940107	1762	4	-2.4966	0.35238	0.56421	0.994605	11696	1	-2.4966
VN1R2	5	0.02335	0.071686	0.940107	1763	2	-0.15061	0.021789	0.067312	0.928087	1647	3	-0.15061
KRR1	4	0.023351	0.061361	0.940107	1764	3	-2.1192	0.804	0.80392	0.999967	18732	0	-2.1192
GUCA1A	4	0.023351	0.061361	0.940107	1765	3	-2.8229	0.99102	0.99104	0.999967	21742	0	-2.8229
ZMAT1	5	0.023379	0.071775	0.940107	1766	4	-2.6197	0.95612	0.9563	0.999967	21025	0	-2.6197
KCNIP2	17	0.023408	0.1074	0.944	1767	5	-0.8707	0.20539	0.49288	0.994605	8341	6	-0.8707
KNTC1	6	0.02341	0.073687	0.940107	1768	4	-2.7709	0.99533	0.99539	0.999967	21842	0	-2.7709
CAPN13	8	0.023424	0.082683	0.940107	1769	5	-2.1256	0.64784	0.77711	0.999683	16669	2	-2.1256
UGT8	8	0.023424	0.082683	0.940107	1770	1	-1.7183	0.95758	0.95747	0.999967	21060	0	-1.7183
RELL1	10	0.023426	0.089752	0.940107	1771	3	-2.0299	0.94263	0.94783	0.999967	20751	1	-2.0299
STX19	6	0.023446	0.073797	0.940107	1772	3	-1.6476	0.038028	0.10971	0.952313	2524	2	-1.6476
PMAIP1	10	0.023467	0.089881	0.940107	1773	2	-1.1958	0.41321	0.64301	0.994605	12919	1	-1.1958
TP63	12	0.023468	0.096331	0.941004	1774	5	-1.1539	0.32143	0.58414	0.994605	11058	3	-1.1539
IFIT5	10	0.023482	0.089925	0.940107	1775	5	-2.6955	0.087837	0.24338	0.98488	4685	2	-2.6955
CCDC77	14	0.023498	0.1024	0.942629	1776	4	-0.64134	0.44728	0.71566	0.999184	13576	3	-0.64134
KIAA1143	7	0.023501	0.08148	0.940107	1777	4	-3.3341	0.94084	0.94086	0.999967	20718	0	-3.3341
CTPS1	9	0.023506	0.088828	0.940107	1778	3	-1.6139	0.61589	0.77094	0.999649	16186	2	-1.6139
SSBP3	5	0.023551	0.072239	0.940107	1779	1	-0.79692	0.28457	0.4277	0.994267	10235	2	-0.79692
IQCK	6	0.023578	0.074117	0.940107	1780	3	-1.1958	0.16862	0.32661	0.991548	7357	2	-1.1958
IMMP2L	10	0.023579	0.090212	0.940559	1781	1	-0.20101	0.64138	0.80439	0.999967	16568	2	-0.20101
BLOC1S5	12	0.023585	0.096742	0.941004	1782	7	-2.1904	0.78846	0.89822	0.999967	18517	2	-2.1904
SPATA4	8	0.023598	0.083148	0.940107	1783	4	-2.8284	0.91098	0.91419	0.999967	20233	1	-2.8284
OR5AK2	7	0.023635	0.081881	0.940107	1784	1	-0.29766	0.74007	0.80537	0.999967	17889	1	-0.29766
LRRC47	11	0.023637	0.094299	0.940659	1785	5	-2.0942	0.65181	0.82816	0.999967	16716	3	-2.0942
GPR149	9	0.023665	0.089248	0.940107	1786	3	-0.28252	0.10632	0.27068	0.988058	5347	4	-0.28252
SPRED3	7	0.023666	0.081965	0.940107	1787	5	-2.3246	0.18321	0.35866	0.992133	7765	1	-2.3246
RETNLB	7	0.02367	0.081978	0.940107	1788	5	-1.8617	0.32647	0.53312	0.994605	11169	2	-1.8617
MN1	9	0.023732	0.089427	0.940107	1789	3	-0.9555	0.87565	0.90492	0.999967	19704	1	-0.9555
LIPF	6	0.023765	0.074587	0.940107	1790	3	-3.5201	0.8439	0.84581	0.999967	19273	1	-3.5201
GPR162	8	0.023787	0.083695	0.940107	1791	4	-2.5482	0.87899	0.89315	0.999967	19764	1	-2.5482
GNG4	17	0.023796	0.10879	0.944	1792	6	-1.0195	0.14101	0.388	0.992737	6513	4	-1.0195
RSRP1	9	0.023807	0.089617	0.940107	1793	4	-1.972	0.79282	0.87768	0.999967	18567	1	-1.972
ATP5SL	13	0.023821	0.099678	0.941004	1794	6	-1.473	0.52601	0.76913	0.999649	14780	4	-1.473
MEIG1	8	0.02384	0.083845	0.940107	1795	4	-2.5505	0.33653	0.54773	0.994605	11378	1	-2.5505
AGXT	10	0.023868	0.091129	0.940659	1796	4	-1.5976	0.77089	0.87008	0.999967	18296	2	-1.5976
SLC1A3	4	0.023879	0.062517	0.940107	1797	2	-1.85	0.67157	0.67847	0.999017	16947	1	-1.85
ZNF347	6	0.023926	0.074986	0.940107	1798	3	-1.8241	0.47158	0.61779	0.994605	13944	2	-1.8241
DNAAF2	7	0.023928	0.082779	0.940107	1799	3	-1.1301	0.067841	0.17905	0.974297	3889	2	-1.1301
CD68	9	0.023933	0.08997	0.940107	1800	5	-2.0121	0.31955	0.54454	0.994605	11010	2	-2.0121
THBD	7	0.023968	0.082902	0.940107	1801	5	-2.8347	0.37788	0.56866	0.994605	12220	1	-2.8347
C12orf50	4	0.023973	0.062728	0.940107	1802	2	-1.7662	0.67627	0.68238	0.999017	17020	1	-1.7662
WDR81	21	0.023976	0.1177	0.947798	1803	8	-2.1844	0.98614	0.99523	0.999967	21633	2	-2.1844
MPHOSPH8	8	0.02398	0.084248	0.940107	1804	3	-2.0761	0.0099112	0.041995	0.92031	861	1	-2.0761
TMEM11	8	0.024004	0.084327	0.940107	1805	3	-2.0348	0.64249	0.77331	0.999683	16582	1	-2.0348
FAR1	9	0.024005	0.09016	0.940474	1806	4	-1.0318	0.10192	0.2636	0.987079	5192	3	-1.0318
HHAT	22	0.024048	0.1188	0.947798	1807	10	-1.6267	0.46258	0.78227	0.999805	13804	5	-1.6267
LDLRAD3	10	0.024049	0.091672	0.940659	1808	4	-1.2344	0.048046	0.15789	0.974297	3017	3	-1.2344
IKBKB	9	0.024058	0.090303	0.940559	1809	4	-1.3502	0.7539	0.85484	0.999967	18051	2	-1.3502
TFAP2B	7	0.024071	0.083216	0.940107	1810	3	-1.0965	0.13829	0.30134	0.991548	6426	3	-1.0965
KRTAP25-1	6	0.024078	0.075397	0.940107	1811	3	-1.0501	0.19291	0.36124	0.992133	8010	3	-1.0501
ORC3	6	0.024108	0.075466	0.940107	1812	4	-2.3889	0.59722	0.70889	0.999184	15912	1	-2.3889
OTOG	8	0.024124	0.084665	0.940107	1813	3	-1.5482	0.71561	0.82646	0.999967	17575	2	-1.5482
FAM181B	8	0.024124	0.084665	0.940107	1814	2	-1.438	0.83574	0.87121	0.999967	19169	1	-1.438
USB1	7	0.024131	0.083396	0.940107	1815	2	-0.72259	0.13341	0.29496	0.991548	6265	2	-0.72259
TMEM120A	10	0.024136	0.09196	0.940659	1816	4	-0.94273	0.10793	0.28382	0.991548	5410	2	-0.94273
KIF15	5	0.024142	0.073834	0.940107	1817	4	-3.6551	0.93297	0.93329	0.999967	20601	0	-3.6551
ULBP2	5	0.024142	0.073834	0.940107	1818	4	-2.6159	0.8953	0.89545	0.999967	19998	0	-2.6159
TRIP13	5	0.024142	0.073834	0.940107	1819	4	-1.9847	0.95945	0.95961	0.999967	21106	0	-1.9847
USP36	11	0.024179	0.095882	0.941004	1820	4	-2.2151	0.65665	0.83163	0.999967	16773	2	-2.2151
HIST1H1A	10	0.024219	0.092234	0.940659	1821	4	-1.7766	0.8705	0.91808	0.999967	19627	1	-1.7766
CDK2	5	0.024292	0.074251	0.940107	1822	2	-2.0656	0.37817	0.52103	0.994605	12227	1	-2.0656
YIPF6	5	0.024292	0.074251	0.940107	1823	3	-2.2444	0.84217	0.84213	0.999967	19243	0	-2.2444
DEFB125	10	0.024303	0.092481	0.940659	1824	4	-2.0289	0.77274	0.87114	0.999967	18330	2	-2.0289
EOMES	9	0.024317	0.090983	0.940659	1825	5	-3.3055	0.85478	0.89678	0.999967	19398	1	-3.3055
CCT6B	7	0.024333	0.083982	0.940107	1826	4	-2.1624	0.10223	0.24816	0.985673	5207	1	-2.1624
TDRD7	9	0.024359	0.091091	0.940659	1827	2	-0.24432	0.35324	0.57517	0.994605	11713	2	-0.24432
RANGRF	5	0.02437	0.074463	0.940107	1828	4	-2.0244	0.60242	0.66432	0.997472	15992	1	-2.0244
LCN6	9	0.024371	0.091115	0.940659	1829	5	-3.853	0.995	0.99497	0.999967	21834	0	-3.853
GFPT2	12	0.024405	0.099534	0.941004	1830	4	-2.6288	0.97126	0.97412	0.999967	21323	1	-2.6288
PDE12	9	0.024424	0.091266	0.940659	1831	4	-1.5044	0.3388	0.56204	0.994605	11426	3	-1.5044
SHISA7	8	0.024441	0.085602	0.940107	1832	5	-1.8437	0.099347	0.24701	0.985622	5102	2	-1.8437
FBXW11	8	0.024455	0.085642	0.940107	1833	5	-2.1359	0.36482	0.57717	0.994605	11961	2	-2.1359
BPNT1	7	0.024457	0.084355	0.940107	1834	5	-2.519	0.39336	0.57954	0.994605	12528	1	-2.519
C16orf92	9	0.024459	0.091365	0.940659	1835	1	-1.1304	0.97074	0.97068	0.999967	21317	0	-1.1304
MEIS1	6	0.024476	0.076379	0.940107	1836	2	-1.2883	0.1384	0.28225	0.990658	6432	1	-1.2883
UCN3	8	0.024479	0.085715	0.940107	1837	2	-1.2548	0.88712	0.89796	0.999967	19880	1	-1.2548
KLRC3	5	0.024484	0.074766	0.940107	1838	3	-2.6398	0.51696	0.622	0.994605	14636	1	-2.6398
EMILIN3	5	0.024486	0.074771	0.940107	1839	2	-1.124	0.42714	0.57055	0.994605	13181	2	-1.124
BEST3	15	0.024504	0.10651	0.944	1840	5	-1.0192	0.24503	0.53419	0.994605	9377	6	-1.0192
ZNF132	7	0.024514	0.084522	0.940107	1841	2	-0.56254	0.25628	0.44902	0.994605	9621	3	-0.56254
RBM27	11	0.02453	0.096902	0.941004	1842	4	-2.2479	0.81512	0.9012	0.999967	18888	2	-2.2479
C17orf112	7	0.02454	0.0846	0.940107	1843	4	-2.8495	0.41665	0.59574	0.994605	12981	1	-2.8495
KLHL14	5	0.024552	0.074953	0.940107	1844	4	-1.8703	0.62769	0.67817	0.999017	16365	1	-1.8703
COX5B	7	0.024553	0.084642	0.940107	1845	3	-1.9659	0.77703	0.82155	0.999967	18398	1	-1.9659
ANGPTL4	9	0.024607	0.09173	0.940659	1846	4	-1.2236	0.19409	0.4043	0.993814	8051	3	-1.2236
CDCA5	8	0.024637	0.086176	0.940107	1847	5	-2.4002	0.70708	0.81998	0.999967	17459	1	-2.4002
SLC25A12	8	0.024637	0.086176	0.940107	1848	5	-2.7548	0.91773	0.9196	0.999967	20339	1	-2.7548
CRYZL1	8	0.024637	0.086176	0.940107	1849	3	-1.0928	0.38559	0.59868	0.994605	12368	3	-1.0928
CUL4B	14	0.02464	0.10658	0.944	1850	5	-1.7077	0.5687	0.80196	0.999967	15448	2	-1.7077
GPR65	7	0.024691	0.085057	0.940107	1851	3	-1.3075	0.17739	0.35139	0.991694	7622	2	-1.3075
DNAJA2	6	0.024703	0.076993	0.940107	1852	4	-2.2512	0.54199	0.68099	0.999017	15068	1	-2.2512
A3GALT2	6	0.024703	0.076993	0.940107	1853	4	-2.2549	0.089334	0.20842	0.979834	4743	1	-2.2549
CRP	6	0.024728	0.07706	0.940107	1854	3	-2.3183	0.71168	0.75961	0.999184	17515	1	-2.3183
PRMT5	11	0.024737	0.097491	0.941004	1855	4	-2.8496	0.97534	0.97542	0.999967	21411	1	-2.8496
PITPNM2	10	0.024748	0.093882	0.940659	1856	4	-1.6339	0.34284	0.58842	0.994605	11521	3	-1.6339
ZNF473	12	0.024785	0.10084	0.941004	1857	5	-2.2316	0.82807	0.9145	0.999967	19063	1	-2.2316
LCK	14	0.024818	0.10721	0.944	1858	4	-1.0174	0.29361	0.57433	0.994605	10440	4	-1.0174
PDE6B	15	0.024821	0.10761	0.944	1859	7	-1.3132	0.21629	0.49311	0.994605	8614	4	-1.3132
SDC3	7	0.024826	0.085475	0.940107	1860	3	-1.9022	0.31947	0.52477	0.994605	11005	1	-1.9022
CENPV	6	0.024827	0.077285	0.940107	1861	3	-2.7116	0.55579	0.69334	0.999184	15262	1	-2.7116
TMEM167B	7	0.024829	0.085488	0.940107	1862	4	-1.2934	0.011956	0.045016	0.92031	1009	2	-1.2934
MSTO1	7	0.024829	0.085488	0.940107	1863	4	-3.21	0.99667	0.99661	0.999967	21873	0	-3.21
UBLCP1	8	0.024847	0.086755	0.940107	1864	5	-2.6928	0.89059	0.90017	0.999967	19931	1	-2.6928
MAP2K7	10	0.024887	0.094304	0.940659	1865	5	-2.78	0.96005	0.96051	0.999967	21118	1	-2.78
KRTAP12-1	7	0.0249	0.085705	0.940107	1866	3	-1.5888	0.89609	0.89676	0.999967	20008	1	-1.5888
XPO4	9	0.024911	0.092518	0.940659	1867	5	-2.2022	0.059533	0.17791	0.974297	3536	2	-2.2022
LUM	6	0.024924	0.077528	0.940107	1868	4	-2.3382	0.47839	0.62379	0.994605	14054	1	-2.3382
random_CCATACGACGTTTCACGCGT	1	0.024935	0.024825	0.929516	1869	1	-9.9727	0.97507	0.97509	0.999967	21406	0	-9.9727
LYPLAL1	7	0.024982	0.085933	0.940107	1870	4	-2.1238	0.57864	0.71667	0.999184	15585	1	-2.1238
FAM43A	8	0.025007	0.087207	0.940107	1871	4	-2.9601	0.97837	0.97819	0.999967	21471	0	-2.9601
CFAP74	11	0.025056	0.098432	0.941004	1872	5	-3.5583	0.97687	0.97689	0.999967	21445	0	-3.5583
CPOX	7	0.02508	0.086233	0.940107	1873	4	-2.3894	0.32289	0.52881	0.994605	11089	1	-2.3894
HIST1H4H	9	0.025111	0.093033	0.940659	1874	3	-1.1263	0.72515	0.83572	0.999967	17705	2	-1.1263
TMEM202	4	0.025115	0.065208	0.940107	1875	3	-2.4749	0.91426	0.9141	0.999967	20294	0	-2.4749
ATOX1	9	0.025161	0.093181	0.940659	1876	3	-0.14593	0.12476	0.29981	0.991548	5965	3	-0.14593
TRIM65	9	0.025162	0.093183	0.940659	1877	4	-2.4914	0.9388	0.94049	0.999967	20683	1	-2.4914
STARD7	11	0.025171	0.098766	0.941004	1878	5	-3.4122	0.96226	0.96519	0.999967	21161	1	-3.4122
DPP6	24	0.025193	0.12775	0.95095	1879	9	-1.4449	0.28862	0.63184	0.994605	10320	5	-1.4449
CDC25C	19	0.025198	0.11922	0.947798	1880	7	-0.25725	0.051818	0.20239	0.979108	3192	9	-0.25725
PTPN4	8	0.025207	0.087775	0.940107	1881	5	-2.9025	0.3344	0.54547	0.994605	11328	1	-2.9025
USP21	8	0.025207	0.087775	0.940107	1882	3	-0.49251	0.24138	0.4468	0.994605	9287	2	-0.49251
C17orf49	8	0.025228	0.087842	0.940107	1883	3	-1.0172	0.17729	0.37759	0.992237	7619	3	-1.0172
RRAS	8	0.025228	0.087842	0.940107	1884	3	-1.9811	0.60023	0.74456	0.999184	15952	2	-1.9811
TRIL	7	0.025252	0.086778	0.940107	1885	4	-1.5215	0.0466	0.1339	0.968342	2943	2	-1.5215
CYR61	5	0.025262	0.076891	0.940107	1886	3	-2.0667	0.69944	0.72211	0.999184	17344	1	-2.0667
VPS51	11	0.025264	0.099044	0.941004	1887	6	-2.644	0.70528	0.85083	0.999967	17437	2	-2.644
NEU3	7	0.025274	0.086852	0.940107	1888	4	-2.0959	0.47749	0.63972	0.994605	14039	2	-2.0959
SPRY1	25	0.0253	0.12814	0.95095	1889	9	0.030943	0.039608	0.17945	0.974297	2612	10	0.030943
PRC1	9	0.025362	0.093719	0.940659	1890	3	-0.29821	0.17724	0.37972	0.992737	7617	4	-0.29821
M1AP	15	0.025364	0.10948	0.944	1891	4	-1.4838	0.99219	0.99232	0.999967	21775	1	-1.4838
APCDD1	8	0.025385	0.088287	0.940107	1892	3	-2.7679	0.98715	0.98702	0.999967	21656	0	-2.7679
KIAA1324	17	0.025407	0.1147	0.947798	1893	5	-0.17855	0.055018	0.20368	0.979108	3338	6	-0.17855
RPS16	10	0.025409	0.095942	0.941004	1894	6	-1.0535	0.12249	0.31207	0.991548	5891	4	-1.0535
GUCY1A2	7	0.025411	0.087261	0.940107	1895	1	1.7495	0.011052	0.042067	0.92031	948	5	1.7495
GDF3	5	0.025421	0.077329	0.940107	1896	3	-1.3341	0.36611	0.50884	0.994605	11983	2	-1.3341
SLC36A1	8	0.025428	0.088395	0.940107	1897	4	-2.6379	0.52814	0.6982	0.999184	14820	1	-2.6379
GRB7	28	0.025435	0.1331	0.959096	1898	12	-1.0742	0.31419	0.67577	0.999017	10886	6	-1.0742
C2orf44	11	0.025447	0.099597	0.941004	1899	2	-0.38506	0.63651	0.81735	0.999967	16504	2	-0.38506
PCF11	6	0.025455	0.078845	0.940107	1900	2	-0.33116	0.019277	0.062565	0.928087	1503	3	-0.33116
RORA	23	0.025488	0.12613	0.95095	1901	8	-1.3621	0.35533	0.69821	0.999184	11760	4	-1.3621
TNFRSF13C	8	0.025515	0.088644	0.940107	1902	3	-1.3962	0.64023	0.77175	0.999649	16552	2	-1.3962
C7orf26	10	0.025528	0.096334	0.941004	1903	4	-0.88259	0.068974	0.20385	0.979108	3939	3	-0.88259
CMTR2	12	0.025549	0.10332	0.943228	1904	3	-1.0306	0.66846	0.84144	0.999967	16923	2	-1.0306
EFCAB9	6	0.025555	0.079096	0.940107	1905	2	-0.62986	0.070394	0.17891	0.974297	3991	2	-0.62986
STKLD1	6	0.025582	0.079164	0.940107	1906	2	-2.3363	0.95365	0.95371	0.999967	20963	0	-2.3363
RPRML	9	0.025607	0.094357	0.940659	1907	4	-1.5724	0.32511	0.5496	0.994605	11138	3	-1.5724
APLP1	9	0.025607	0.094357	0.940659	1908	4	-2.1193	0.91612	0.92495	0.999967	20324	1	-2.1193
AQP8	5	0.025611	0.077859	0.940107	1909	2	-0.9943	0.013339	0.043192	0.92031	1094	2	-0.9943
random_AAACGACACATCGCGGGTCC	1	0.025635	0.025543	0.929516	1910	1	-9.9446	0.97437	0.9744	0.999967	21387	0	-9.9446
MX2	8	0.025656	0.089057	0.940107	1911	4	-2.6302	0.8724	0.88947	0.999967	19659	1	-2.6302
CYFIP2	8	0.025656	0.089057	0.940107	1912	5	-3.2545	0.99384	0.99377	0.999967	21813	0	-3.2545
INTS2	6	0.025673	0.079396	0.940107	1913	4	-2.8573	0.9609	0.96085	0.999967	21136	0	-2.8573
JAGN1	7	0.025684	0.088058	0.940107	1914	2	-0.2171	0.0066894	0.027258	0.92031	608	2	-0.2171
TRIM7	28	0.025694	0.1341	0.959096	1915	8	0.22347	0.031457	0.15627	0.974297	2162	12	0.22347
ESRRB	7	0.025723	0.088181	0.940107	1916	4	-2.4686	0.93449	0.93444	0.999967	20616	0	-2.4686
IL17A	5	0.025748	0.07821	0.940107	1917	3	-2.8061	0.98127	0.98139	0.999967	21541	0	-2.8061
THOC2	9	0.025786	0.094842	0.941004	1918	5	-1.3944	0.19106	0.39995	0.993814	7964	3	-1.3944
random_GACTCGGGGACGTAACATCA	1	0.025803	0.025709	0.929516	1919	1	-9.9389	0.9742	0.97424	0.999967	21381	0	-9.9389
GRK6	12	0.025828	0.10423	0.944	1920	2	1.9457	0.066814	0.21117	0.979963	3862	6	1.9457
HVCN1	21	0.02586	0.12439	0.950776	1921	8	-1.3324	0.15041	0.42567	0.994267	6796	3	-1.3324
random_CCGGGCAGACATGTGACCAC	1	0.025863	0.025762	0.929516	1922	1	-9.9375	0.97414	0.97419	0.999967	21378	0	-9.9375
ACSL4	10	0.025889	0.09744	0.941004	1923	3	-0.33987	0.02468	0.093424	0.943126	1798	3	-0.33987
SNAPC4	5	0.025928	0.078683	0.940107	1924	3	-2.3222	0.44448	0.58809	0.994605	13524	1	-2.3222
ZNF669	8	0.025936	0.089838	0.940107	1925	4	-0.66705	0.050799	0.15638	0.974297	3143	4	-0.66705
SLC30A4	11	0.025944	0.10104	0.941004	1926	4	-1.9679	0.64961	0.82657	0.999967	16681	3	-1.9679
random_CGCATGGTTACCGGGTATCA	1	0.025965	0.025863	0.929516	1927	1	-9.9347	0.97403	0.97408	0.999967	21377	0	-9.9347
SEC14L6	8	0.025991	0.089999	0.940107	1928	2	-1.7211	0.93562	0.93575	0.999967	20639	0	-1.7211
EMILIN1	7	0.025996	0.088897	0.940107	1929	2	-2.397	0.92758	0.92756	0.999967	20514	0	-2.397
GNB1	5	0.026006	0.078886	0.940107	1930	1	-2.8254	0.98211	0.98222	0.999967	21561	0	-2.8254
GSK3B	9	0.026012	0.095416	0.941004	1931	4	-3.3177	0.9962	0.9962	0.999967	21860	0	-3.3177
MRTO4	8	0.026013	0.090059	0.940107	1932	5	-2.3767	0.58874	0.73706	0.999184	15766	1	-2.3767
TSPAN8	4	0.026018	0.067129	0.940107	1933	1	-1.0485	0.57763	0.60753	0.994605	15563	1	-1.0485
TNF	10	0.026028	0.097882	0.941004	1934	3	0.92793	0.013443	0.056838	0.926702	1101	5	0.92793
PGA3	3	0.026059	0.065117	0.940107	1935	2	-4.2316	0.92966	0.9298	0.999967	20544	0	-4.2316
DPH3P1	2	0.026069	0.047873	0.929516	1936	2	-3.1438	0.97393	0.97412	0.999967	21375	0	-3.1438
EXOG	10	0.026078	0.09803	0.941004	1937	4	-1.5923	0.47286	0.68985	0.999184	13959	3	-1.5923
LMAN2	10	0.026106	0.098109	0.941004	1938	2	0.14443	0.29407	0.53932	0.994605	10454	4	0.14443
CHST15	18	0.026123	0.11927	0.947798	1939	5	0.21744	0.012239	0.065404	0.928087	1025	10	0.21744
ZPLD1	5	0.026129	0.079225	0.940107	1940	3	-1.6879	0.59413	0.65981	0.997068	15862	1	-1.6879
SYVN1	8	0.02614	0.090404	0.940559	1941	2	-2.3265	0.96848	0.96832	0.999967	21282	0	-2.3265
RNASEH1	6	0.02614	0.080551	0.940107	1942	3	-1.4269	0.45335	0.60201	0.994605	13673	1	-1.4269
SLC35B4	8	0.026142	0.090413	0.940559	1943	2	-0.9435	0.54186	0.70683	0.999184	15065	2	-0.9435
DSN1	9	0.026153	0.095786	0.941004	1944	4	-1.9958	0.72515	0.83572	0.999967	17706	2	-1.9958
ZNF763	9	0.026153	0.095786	0.941004	1945	4	-1.878	0.34794	0.57036	0.994605	11617	2	-1.878
NCK1	13	0.026159	0.10704	0.944	1946	3	-0.64671	0.32453	0.60464	0.994605	11127	3	-0.64671
CC2D2B	6	0.026173	0.080643	0.940107	1947	4	-2.9866	0.21105	0.38671	0.992737	8495	1	-2.9866
YTHDC2	11	0.026213	0.1018	0.941004	1948	3	0.48021	0.042126	0.14626	0.973502	2734	4	0.48021
F3	10	0.026217	0.098443	0.941004	1949	6	-2.1003	0.17199	0.38394	0.992737	7451	3	-2.1003
ZYX	8	0.026225	0.090667	0.940659	1950	3	-1.7736	0.33357	0.54461	0.994605	11312	2	-1.7736
RASD1	7	0.026227	0.089426	0.940107	1951	2	-1.396	0.20214	0.38221	0.992737	8259	1	-1.396
IRAK4	12	0.026232	0.10562	0.944	1952	2	-0.19981	0.12374	0.32673	0.991548	5932	3	-0.19981
ZNF718	22	0.026287	0.12749	0.95095	1953	7	-0.9712	0.42974	0.75558	0.999184	13228	6	-0.9712
RFPL4AL1	9	0.026302	0.096175	0.941004	1954	3	-0.12845	0.046552	0.14668	0.973502	2941	3	-0.12845
PRPF40B	8	0.026306	0.090898	0.940659	1955	4	-2.1513	0.71204	0.8237	0.999967	17526	1	-2.1513
ALDH4A1	11	0.026323	0.10211	0.942539	1956	6	-1.445	0.38008	0.63648	0.994605	12266	3	-1.445
LOC643802	6	0.026324	0.081004	0.940107	1957	1	0.92353	0.03841	0.11066	0.952313	2542	4	0.92353
SORBS1	16	0.026331	0.11614	0.947798	1958	8	-1.5428	0.47334	0.75411	0.999184	13980	5	-1.5428
TEAD4	14	0.026341	0.11276	0.94566	1959	2	0.50971	0.2329	0.50471	0.994605	9086	4	0.50971
C11orf24	9	0.026364	0.096351	0.941004	1960	4	-2.5726	0.59849	0.76141	0.999184	15929	2	-2.5726
SLC34A3	18	0.026376	0.12013	0.947798	1961	6	-1.8915	0.73177	0.90819	0.999967	17801	3	-1.8915
random_AGTGCGTAACCACGCCGTGT	1	0.02639	0.026302	0.929516	1962	1	-9.9217	0.97361	0.97365	0.999967	21366	0	-9.9217
ALX3	9	0.026399	0.096439	0.941004	1963	4	-1.2319	0.033576	0.11421	0.952313	2280	2	-1.2319
NELL1	9	0.026481	0.096678	0.941004	1964	4	-2.3724	0.78256	0.87462	0.999967	18451	2	-2.3724
ARMC3	5	0.026482	0.080182	0.940107	1965	4	-1.7628	0.35672	0.49939	0.994605	11793	1	-1.7628
POLR2F	7	0.026484	0.090013	0.940107	1966	4	-2.2686	0.82962	0.84877	0.999967	19083	1	-2.2686
FAM57B	8	0.026537	0.091553	0.940659	1967	3	-0.67461	0.068638	0.19048	0.977483	3916	3	-0.67461
TCF7L2	5	0.026569	0.080419	0.940107	1968	3	-1.9797	0.46583	0.59943	0.994605	13862	1	-1.9797
POMZP3	11	0.026616	0.10295	0.943205	1969	4	-1.1252	0.089994	0.25547	0.986498	4765	3	-1.1252
TMEM14E	8	0.026632	0.091829	0.940659	1970	3	-1.3561	0.25451	0.46079	0.994605	9587	3	-1.3561
IFNL1	9	0.026638	0.097092	0.941004	1971	4	-1.8843	0.4113	0.62797	0.994605	12879	2	-1.8843
LYRM4	8	0.026649	0.091879	0.940659	1972	2	-0.9579	0.70491	0.81833	0.999967	17429	2	-0.9579
MTTP	7	0.026675	0.090451	0.940559	1973	3	-1.9004	0.43236	0.60697	0.994605	13296	1	-1.9004
FGFR1	11	0.026676	0.10312	0.943205	1974	5	-1.8299	0.80002	0.89342	0.999967	18680	2	-1.8299
CLN3	18	0.026685	0.12122	0.948973	1975	7	-1.8111	0.8898	0.96545	0.999967	19919	3	-1.8111
SOX15	10	0.026688	0.099919	0.941004	1976	6	-2.1997	0.10209	0.2723	0.988058	5202	2	-2.1997
FZD8	8	0.026711	0.092053	0.940659	1977	4	-1.5224	0.0031392	0.015129	0.92031	317	2	-1.5224
PYGO2	6	0.026724	0.08203	0.940107	1978	3	-2.1841	0.67264	0.74068	0.999184	16968	1	-2.1841
TM6SF2	10	0.026731	0.10005	0.941004	1979	5	-2.9275	0.79033	0.88149	0.999967	18536	1	-2.9275
SEC24A	8	0.026764	0.092206	0.940659	1980	5	-1.6608	0.35588	0.56786	0.994605	11770	2	-1.6608
ZNF71	8	0.026767	0.092214	0.940659	1981	5	-2.6894	0.93675	0.93686	0.999967	20651	0	-2.6894
SLC43A3	15	0.026769	0.11434	0.947798	1982	4	-0.46463	0.14241	0.37947	0.992737	6559	6	-0.46463
PGM2L1	8	0.026771	0.092229	0.940659	1983	4	-1.3346	0.27423	0.48183	0.994605	10014	3	-1.3346
PLP2	8	0.026788	0.092272	0.940659	1984	3	-0.83534	0.14369	0.32395	0.991548	6594	3	-0.83534
SLC22A11	7	0.026813	0.090773	0.940659	1985	3	-1.2043	0.26292	0.45704	0.994605	9772	3	-1.2043
CAMP	7	0.026813	0.090773	0.940659	1986	2	-1.4238	0.51908	0.67035	0.999017	14664	2	-1.4238
C1S	6	0.026821	0.082264	0.940107	1987	2	-0.71325	0.18425	0.3489	0.991548	7786	3	-0.71325
SDK2	9	0.026823	0.097602	0.941004	1988	5	-2.962	0.97356	0.97353	0.999967	21364	0	-2.962
PIM2	10	0.026831	0.10035	0.941004	1989	6	-3.4911	0.78612	0.87894	0.999967	18492	1	-3.4911
FAM169B	8	0.026889	0.092562	0.940659	1990	3	-1.7932	0.32659	0.53726	0.994605	11170	2	-1.7932
PYGM	8	0.026889	0.092562	0.940659	1991	5	-3.0398	0.77607	0.84821	0.999967	18380	1	-3.0398
SERINC3	8	0.026899	0.092591	0.940659	1992	3	-1.3684	0.7576	0.84201	0.999967	18101	1	-1.3684
random_GGAAACACCCTCCCGCGTAG	1	0.026916	0.026828	0.929516	1993	1	-9.9043	0.97308	0.97313	0.999967	21359	0	-9.9043
WWC3	9	0.026995	0.09805	0.941004	1994	5	-3.5032	0.98706	0.98714	0.999967	21653	0	-3.5032
C9orf3	13	0.02703	0.10978	0.944	1995	4	-1.273	0.97006	0.97673	0.999967	21305	1	-1.273
BCAR3	34	0.027036	0.14697	0.96074	1996	10	-0.60141	0.53605	0.86586	0.999967	14968	9	-0.60141
ANKRD2	9	0.02704	0.09817	0.941004	1997	3	-0.51548	0.10525	0.26895	0.988058	5314	3	-0.51548
random_GCAGTTGACAGCGCTGACAA	1	0.027059	0.026968	0.929516	1998	1	-9.8985	0.97294	0.97297	0.999967	21354	0	-9.8985
RIMBP2	6	0.027189	0.083173	0.940107	1999	4	-2.3631	0.92126	0.92147	0.999967	20407	0	-2.3631
[truncated: 19,969 more rows]

## Sheet: CRISPRa, screen 1
id	num	neg|score	neg|p-value	neg|fdr	neg|rank	neg|goodsgrna	neg|lfc	pos|score	pos|p-value	pos|fdr	pos|rank	pos|goodsgrna	pos|lfc
KLF13	12	1.6655e-10	2.1929e-07	0.000825	1	5	-0.4972	0.4014	0.69405	0.999003	13801	4	-0.4972
RARB	40	4.0517e-09	2.1929e-07	0.000825	2	15	-0.090543	0.10424	0.40892	0.999003	5868	18	-0.090543
NR2E1	23	5.4782e-09	2.1929e-07	0.000825	3	12	-0.38582	0.18052	0.50569	0.999003	8483	9	-0.38582
HMGN2	11	8.6941e-09	2.1929e-07	0.000825	4	9	-3.317	0.99027	0.9903	0.999248	22388	1	-3.317
MYC	10	4.8829e-08	2.1929e-07	0.000825	5	9	-2.2126	0.045591	0.15912	0.992946	3274	1	-2.2126
DDIT3	11	5.9857e-08	2.1929e-07	0.000825	6	7	-1.2933	0.42781	0.69551	0.999003	14295	2	-1.2933
JAK3	11	7.4008e-08	6.5787e-07	0.002122	7	8	-1.9337	0.6127	0.82416	0.999003	17509	2	-1.9337
ELANE	8	1.1043e-07	1.0965e-06	0.003094	8	8	-2.6111	0.99999	1	0.999997	22575	0	-2.6111
ELF4	11	2.5121e-07	2.8508e-06	0.007151	9	4	0.044751	0.010844	0.053956	0.95948	1082	4	0.044751
LDLR	10	5.5007e-07	3.7279e-06	0.008416	10	6	-1.3077	0.0040827	0.022766	0.927731	484	1	-1.3077
NR4A3	12	1.709e-06	1.8201e-05	0.037354	11	9	-0.49179	0.73756	0.89462	0.999003	19277	2	-0.49179
CSF2	12	3.1875e-06	3.2674e-05	0.060548	12	9	-1.4963	0.033008	0.13294	0.992946	2553	2	-1.4963
NUAK2	12	3.4301e-06	3.4867e-05	0.060548	13	6	-0.57101	0.33531	0.6258	0.999003	12425	2	-0.57101
MAP3K11	12	3.9474e-06	3.9253e-05	0.063296	14	5	-0.4062	0.37307	0.66523	0.999003	13213	4	-0.4062
KLF4	12	4.3491e-06	4.2323e-05	0.063696	15	9	-1.1091	0.54096	0.7887	0.999003	16351	2	-1.1091
HDGF	36	5.663e-06	8.7497e-05	0.099717	16	17	-0.35108	0.56816	0.89911	0.999003	16820	8	-0.35108
GPR21	12	5.6725e-06	5.8551e-05	0.082611	17	4	-0.21269	0.36509	0.65695	0.999003	13057	4	-0.21269
ESR2	27	5.9442e-06	7.4778e-05	0.099301	18	13	-0.62442	0.84666	0.97627	0.999005	20617	3	-0.62442
USP16	12	8.2071e-06	8.3111e-05	0.099717	19	9	-1.7673	0.91259	0.96292	0.999003	21393	1	-1.7673
ETV5	12	8.478e-06	8.8374e-05	0.099717	20	6	-0.64117	0.66046	0.86223	0.999003	18221	1	-0.64117
HRH3	12	9.0542e-06	9.276e-05	0.099717	21	4	-0.082853	0.29943	0.58729	0.999003	11609	5	-0.082853
LYSMD3	11	1.5294e-05	0.00012302	0.126238	22	9	-1.4881	0.92354	0.9645	0.999003	21531	1	-1.4881
TAF6	23	1.6765e-05	0.00021162	0.187548	23	10	-0.44392	0.45712	0.80088	0.999003	14865	5	-0.44392
HDGFRP2	12	1.9018e-05	0.00016951	0.159447	24	9	-0.86269	0.92055	0.96574	0.999003	21493	1	-0.86269
SERPINB1	9	1.9514e-05	0.00015153	0.14873	25	9	-1.2513	0.99998	0.99998	0.999997	22574	0	-1.2513
RAD9B	22	1.9701e-05	0.00024144	0.194435	26	12	-1.4557	0.77267	0.94913	0.999003	19744	5	-1.4557
TANGO2	22	2.0501e-05	0.00024977	0.194435	27	15	-0.53344	0.91244	0.98511	0.999248	21390	5	-0.53344
PTER	12	2.4664e-05	0.000216	0.187548	28	6	-0.70952	0.12616	0.34763	0.999003	6669	2	-0.70952
NDUFA11	11	2.8101e-05	0.00022587	0.188852	29	7	-1.4565	0.37508	0.65263	0.999003	13254	2	-1.4565
ANKK1	11	3.241e-05	0.00026732	0.201155	30	10	-1.3893	0.11782	0.32763	0.999003	6378	1	-1.3893
JDP2	28	3.7158e-05	0.00044801	0.26593	31	11	-0.8989	0.81473	0.9707	0.999003	20235	7	-0.8989
ZBTB1	11	3.7178e-05	0.00030723	0.22373	32	4	-0.73996	0.14834	0.38315	0.999003	7460	5	-0.73996
LHX6	46	4.1899e-05	0.00063572	0.310953	33	19	0.13893	0.027514	0.16961	0.993189	2226	18	0.13893
CLIC2	12	4.4116e-05	0.00039363	0.261357	34	6	-0.32047	0.14019	0.3729	0.999003	7170	4	-0.32047
PPARGC1B	20	4.6592e-05	0.00051687	0.283641	35	10	-0.47789	0.85304	0.96868	0.999003	20693	4	-0.47789
LMO3	68	4.9946e-05	0.00085831	0.353105	36	32	-0.04203	0.20987	0.65287	0.999003	9343	21	-0.04203
RMDN3	10	5.8451e-05	0.00045766	0.26593	37	4	-1.1481	0.30961	0.57544	0.999003	11840	3	-1.1481
CREM	47	5.8615e-05	0.00086028	0.353105	38	21	-0.16301	0.10853	0.43136	0.999003	6024	18	-0.16301
GPR88	10	5.8674e-05	0.00045854	0.26593	39	4	-0.74425	0.51621	0.75361	0.999003	15934	3	-0.74425
CRTC2	10	5.8813e-05	0.00045941	0.26593	40	7	-2.2961	0.72001	0.87582	0.999003	19035	2	-2.2961
XRRA1	11	5.9353e-05	0.00047564	0.268441	41	5	-1.3755	0.35027	0.63211	0.999003	12720	3	-1.3755
SMCP	7	5.9971e-05	0.00037082	0.253675	42	5	-1.8288	0.99726	0.99718	0.999706	22523	0	-1.8288
FAM183A	11	6.7825e-05	0.00055283	0.283641	43	4	-0.15054	0.24881	0.51991	0.999003	10354	5	-0.15054
HMGB1	10	7.1131e-05	0.00055283	0.283641	44	8	-1.9557	0.99731	0.99736	0.999706	22524	0	-1.9557
LMX1A	24	7.4066e-05	0.00083089	0.353105	45	11	-0.05251	0.40694	0.76784	0.999003	13919	6	-0.05251
P3H1	11	7.4093e-05	0.00060327	0.30264	46	7	-0.80479	0.96908	0.97854	0.999043	22086	1	-0.80479
OMG	6	7.6906e-05	0.00043003	0.26593	47	2	-0.33391	0.082316	0.21128	0.999003	4964	4	-0.33391
VRK1	12	7.9692e-05	0.00066029	0.310953	48	7	-1.6896	0.72052	0.88721	0.999003	19042	2	-1.6896
GPR19	12	7.9813e-05	0.00066116	0.310953	49	4	0.20204	0.052889	0.18958	0.997314	3625	7	0.20204
DNER	12	8.5543e-05	0.00070721	0.319307	50	5	-0.33045	0.30121	0.58924	0.999003	11641	4	-0.33045
PPARG	36	8.7353e-05	0.0011133	0.399261	51	12	0.18705	0.043097	0.22137	0.999003	3159	12	0.18705
CAMK4	12	9.3372e-05	0.00075721	0.328732	52	6	-0.43742	0.68904	0.8739	0.999003	18622	3	-0.43742
CEBPG	23	9.3883e-05	0.0010221	0.399261	53	14	-0.46886	0.35929	0.7235	0.999003	12920	7	-0.46886
RAB9A	9	9.828e-05	0.00070327	0.319307	54	7	-1.6456	0.86074	0.9276	0.999003	20792	1	-1.6456
CCND3	18	0.00010548	0.001037	0.399261	55	13	-0.94132	0.11383	0.36301	0.999003	6218	5	-0.94132
RCAN2	32	0.00011054	0.001348	0.441025	56	16	-0.78864	0.49695	0.85388	0.999003	15576	7	-0.78864
LMO2	26	0.00011227	0.0012651	0.432718	57	12	-0.34404	0.46614	0.81831	0.999003	15028	9	-0.34404
NPY5R	12	0.00012047	0.00096466	0.388879	58	5	-0.33388	0.75687	0.90308	0.999003	19515	2	-0.33388
MSL3	29	0.0001333	0.0015594	0.460525	59	19	-0.86321	0.51315	0.85589	0.999003	15877	6	-0.86321
USE1	11	0.00013352	0.0010712	0.399261	60	6	-0.67851	0.094116	0.2786	0.999003	5458	5	-0.67851
KHNYN	20	0.00013604	0.0013796	0.444359	61	15	-1.2971	0.99227	0.99802	0.999706	22434	1	-1.2971
LAMB1	11	0.00013799	0.0011037	0.399261	62	3	-0.94341	0.19783	0.45274	0.999003	8990	4	-0.94341
DFNB59	10	0.00014454	0.0010883	0.399261	63	8	-1.0537	0.99986	0.99987	0.999997	22572	0	-1.0537
MCHR1	12	0.00014957	0.0011958	0.421798	64	7	0.2137	0.015267	0.07223	0.967935	1389	3	0.2137
ZMYND15	11	0.00015526	0.0012195	0.423534	65	9	-0.712	0.44454	0.70877	0.999003	14604	2	-0.712
AURKA	12	0.00016465	0.0013142	0.436299	66	10	-1.8057	0.94233	0.97456	0.999005	21759	1	-1.8057
UBE2U	10	0.00017258	0.0012853	0.433057	67	7	-0.62166	0.25955	0.52557	0.999003	10635	3	-0.62166
MTNR1A	12	0.00019044	0.0014936	0.460525	68	5	1.3628	0.00076433	0.0054277	0.86343	119	7	1.3628
SP3	18	0.00019425	0.0018142	0.499457	69	5	-0.35055	0.050328	0.20812	0.999003	3523	10	-0.35055
CEBPD	12	0.00019438	0.0015195	0.460525	70	5	-0.17841	0.21088	0.4865	0.999003	9383	5	-0.17841
UNC45A	24	0.00019473	0.0021159	0.530748	71	9	-0.14248	0.10816	0.37442	0.999003	6011	9	-0.14248
GPR124	12	0.00020051	0.0015695	0.460525	72	5	-0.097292	0.3009	0.58891	0.999003	11635	5	-0.097292
HOXB5	10	0.00020408	0.0015019	0.460525	73	3	-0.66345	0.047814	0.16482	0.993189	3389	4	-0.66345
PA2G4	9	0.00020497	0.0013975	0.444359	74	5	-0.80649	0.25499	0.50032	0.999003	10517	3	-0.80649
MBOAT7	12	0.00022281	0.0017392	0.484721	75	6	-0.58839	0.55844	0.80042	0.999003	16667	3	-0.58839
ZNF407	5	0.00023939	0.0011142	0.399261	76	4	-2.0321	0.12234	0.25837	0.999003	6537	1	-2.0321
CACNA1S	10	0.00024112	0.0017339	0.484721	77	7	-1.3575	0.34045	0.60542	0.999003	12533	2	-1.3575
IQCB1	12	0.00024899	0.0019331	0.509673	78	10	-1.5259	0.99823	0.99822	0.999706	22542	0	-1.5259
PRKAA1	12	0.00025941	0.0020098	0.515583	79	5	-0.35213	0.2887	0.57548	0.999003	11357	4	-0.35213
TRMT2B	11	0.00026589	0.0019642	0.509673	80	5	-0.71748	0.35171	0.63332	0.999003	12753	4	-0.71748
SPDEF	11	0.00026595	0.0019642	0.509673	81	6	-0.00071941	0.34712	0.62951	0.999003	12678	3	-0.00071941
ELOVL5	10	0.00026942	0.0019273	0.509673	82	8	-1.4208	0.89755	0.9496	0.999003	21223	1	-1.4208
UBC	12	0.00027127	0.0020813	0.527923	83	3	-0.98336	0.56838	0.80705	0.999003	16825	4	-0.98336
PRKRA	25	0.00027496	0.0028278	0.577031	84	15	-0.77661	0.88099	0.9816	0.999219	21043	6	-0.77661
SMAD7	36	0.00027732	0.0032256	0.598645	85	20	0.024255	0.086053	0.35413	0.999003	5124	11	0.024255
PSIP1	24	0.0002909	0.003022	0.583101	86	12	-0.55469	0.096071	0.348	0.999003	5545	8	-0.55469
MCM8	12	0.0002924	0.002237	0.543011	87	7	-0.88654	0.53974	0.78786	0.999003	16336	3	-0.88654
CXCR3	12	0.0003042	0.0023181	0.55086	88	5	-0.43691	0.056906	0.20057	0.999003	3818	6	-0.43691
C1orf50	11	0.00032844	0.0023852	0.557364	89	6	-0.5045	0.66255	0.84885	0.999003	18260	1	-0.5045
ARHGAP11B	10	0.00033388	0.0023949	0.557364	90	4	-0.82044	0.032088	0.12244	0.990722	2506	3	-0.82044
GABPB1	12	0.00034324	0.0026028	0.576053	91	9	-1.0922	0.6097	0.83446	0.999003	17446	2	-1.0922
C2orf15	10	0.00034406	0.0024624	0.56005	92	4	-0.13729	0.033575	0.12662	0.992759	2602	4	-0.13729
random_CCTGAGGGCCTCAAATCCCT	1	0.00035969	0.00036512	0.253675	93	1	-4.0376	0.99964	0.99966	0.999997	22567	0	-4.0376
HBD	8	0.00036235	0.0022725	0.545766	94	7	-1.5206	0.84957	0.91054	0.999003	20655	1	-1.5206
GPR39	12	0.0003699	0.0028001	0.577031	95	5	-0.21529	0.73594	0.89395	0.999003	19253	3	-0.21529
IRAK4	12	0.00037624	0.0028444	0.577031	96	2	0.060929	0.01751	0.08119	0.967935	1567	8	0.060929
FDX1L	11	0.00038121	0.0027295	0.577031	97	8	-0.57671	0.25432	0.52696	0.999003	10506	2	-0.57671
C1orf54	11	0.00039294	0.0028063	0.577031	98	8	-1.827	0.55263	0.79311	0.999003	16565	2	-1.827
KRTAP25-1	8	0.000399	0.0024808	0.56005	99	5	-1.9007	0.97958	0.97971	0.999043	22225	0	-1.9007
PPP1R37	11	0.00040536	0.0029076	0.577031	100	5	-0.81087	0.090105	0.27006	0.999003	5301	6	-0.81087
GPR83	12	0.00040811	0.0030585	0.585123	101	5	-0.88858	0.95103	0.97862	0.999043	21871	2	-0.88858
RORC	23	0.00040824	0.0039422	0.646614	102	8	0.04359	0.10734	0.36927	0.999003	5986	9	0.04359
krab-hsa-mir-378a	59	0.00041017	0.0054764	0.722975	103	29	-0.46401	0.90615	0.99575	0.999706	21315	9	-0.46401
LYZ	8	0.00041254	0.0025561	0.571317	104	7	-1.6208	0.9631	0.9634	0.999003	22009	1	-1.6208
CHMP1B	11	0.00041358	0.0029598	0.577031	105	7	-1.2511	0.14261	0.37487	0.999003	7251	3	-1.2511
CHST5	9	0.00042213	0.0028067	0.577031	106	6	-1.5472	0.26014	0.50641	0.999003	10648	2	-1.5472
THOP1	12	0.00043444	0.0032352	0.598645	107	10	-1.7789	0.99885	0.99883	0.999855	22552	0	-1.7789
BHLHE22	12	0.00044497	0.0033089	0.607301	108	7	-0.72899	0.023385	0.10363	0.974801	1968	4	-0.72899
SPINK7	10	0.00045421	0.003115	0.590939	109	4	-0.39227	0.1936	0.4383	0.999003	8857	5	-0.39227
WDFY1	12	0.000465	0.0034527	0.622873	110	7	-1.4421	0.99915	0.99914	0.999906	22557	0	-1.4421
CALCR	17	0.00047104	0.0039527	0.646614	111	5	-0.084522	0.12032	0.36909	0.999003	6477	8	-0.084522
PRSS55	8	0.00047494	0.0028861	0.577031	112	5	-1.3039	0.45197	0.67323	0.999003	14751	1	-1.3039
OXNAD1	12	0.00047711	0.0035317	0.622873	113	5	-0.057969	0.073206	0.24326	0.999003	4583	5	-0.057969
DPH3	12	0.00047711	0.0035317	0.622873	114	5	-0.057969	0.073206	0.24326	0.999003	4582	5	-0.057969
NDRG2	37	0.00048053	0.00535	0.721637	115	15	-0.50259	0.23143	0.62888	0.999003	9927	8	-0.50259
MSTN	5	0.00048292	0.0022186	0.543011	116	3	-1.8848	0.095343	0.21599	0.999003	5501	1	-1.8848
CLIC3	12	0.00048803	0.0036001	0.630018	117	7	-0.38101	0.24908	0.53091	0.999003	10362	3	-0.38101
NR4A1	18	0.00049208	0.0042277	0.667417	118	7	0.26836	0.033065	0.15088	0.992946	2559	6	0.26836
CX3CR1	45	0.00049527	0.0057869	0.74852	119	18	-0.19234	0.24557	0.66571	0.999003	10270	17	-0.19234
CTSG	10	0.00051372	0.0034613	0.622873	120	4	-0.033895	0.074706	0.23233	0.999003	4665	3	-0.033895
U2SURP	10	0.0005249	0.003526	0.622873	121	7	-1.0578	0.84859	0.92564	0.999003	20640	2	-1.0578
random_GGCTAGAGCCACAGGAGGGT	1	0.00054056	0.00054757	0.283641	122	1	-8.5383	0.99946	0.99948	0.999925	22565	0	-8.5383
DCUN1D2	11	0.00054317	0.0038163	0.646614	123	6	-0.6444	0.54132	0.78437	0.999003	16365	4	-0.6444
DOC2B	11	0.00055059	0.0038729	0.646614	124	8	-1.346	0.85442	0.93618	0.999003	20718	2	-1.346
HVCN1	23	0.00055103	0.0051422	0.721637	125	12	-0.43009	0.71525	0.93394	0.999003	18958	3	-0.43009
TSC22D2	11	0.00055324	0.0038913	0.646614	126	8	-1.0317	0.96649	0.97763	0.999005	22056	1	-1.0317
CPSF4	12	0.00056284	0.0041159	0.664675	127	7	-0.95562	0.9452	0.97586	0.999005	21799	2	-0.95562
TXNDC9	12	0.00057077	0.004165	0.665563	128	6	-1.3287	0.73992	0.89569	0.999003	19317	3	-1.3287
VEGFC	12	0.00057363	0.0041865	0.665563	129	7	-0.79192	0.077806	0.25489	0.999003	4794	3	-0.79192
PDIK1L	24	0.00058929	0.0056531	0.74197	130	8	0.26101	0.037721	0.18281	0.996582	2845	8	0.26101
SP8	11	0.00059116	0.004122	0.664675	131	5	-0.11524	0.44941	0.71256	0.999003	14703	4	-0.11524
CCR10	9	0.00061643	0.0039418	0.646614	132	6	-0.95011	0.99165	0.99167	0.999248	22416	0	-0.95011
NR5A2	24	0.00062116	0.0059233	0.74852	133	9	-0.083526	0.30669	0.67737	0.999003	11766	5	-0.083526
EDNRA	12	0.00062169	0.0044716	0.686704	134	4	0.19741	0.026788	0.11408	0.986981	2177	7	0.19741
CSTF1	25	0.00065461	0.0062176	0.75871	135	14	-0.85864	0.70138	0.9331	0.999003	18777	6	-0.85864
IGSF9	12	0.00066573	0.0047268	0.697437	136	6	0.038059	0.20095	0.47458	0.999003	9080	4	0.038059
HBEGF	11	0.00070211	0.004847	0.710525	137	8	-0.96093	0.96	0.97579	0.999005	21972	1	-0.96093
RPS6KA1	23	0.00072103	0.0065048	0.768229	138	13	-1.2428	0.96073	0.99407	0.999648	21981	2	-1.2428
ANHX	9	0.00072122	0.0045808	0.689406	139	8	-0.79066	0.99978	0.99978	0.999997	22570	0	-0.79066
random_ACATCCTGATAGCCCAAGTA	1	0.00072143	0.00072783	0.32217	140	1	-8.3744	0.99928	0.99931	0.999906	22560	0	-8.3744
OVOL1	10	0.00072597	0.0047163	0.697437	141	6	-0.64522	0.11165	0.30585	0.999003	6135	3	-0.64522
GRM2	12	0.00072944	0.0051141	0.721637	142	8	-2.4371	0.9993	0.99928	0.999906	22561	0	-2.4371
GALNT3	11	0.00075574	0.0051845	0.721637	143	6	-0.17906	0.0095415	0.048198	0.956805	981	4	-0.17906
DNASE1L1	22	0.00076842	0.0068272	0.784381	144	8	-0.39765	0.15702	0.46233	0.999003	7762	5	-0.39765
SOX14	10	0.00079111	0.0050825	0.721637	145	6	-1.6283	0.86901	0.93508	0.999003	20893	2	-1.6283
IFNGR2	11	0.00079323	0.0054343	0.721637	146	8	-0.90777	0.037862	0.14495	0.992946	2852	2	-0.90777
EHF	24	0.00080547	0.0074712	0.795917	147	12	-0.16761	0.0018236	0.015294	0.905447	257	7	-0.16761
ANAPC11	35	0.00083778	0.0086091	0.808772	148	14	-0.11298	0.10322	0.39567	0.999003	5815	9	-0.11298
TNRC6A	10	0.00083804	0.0053645	0.721637	149	4	-0.49794	0.60976	0.80842	0.999003	17447	2	-0.49794
CST9L	10	0.00084179	0.0053821	0.721637	150	2	-0.36742	0.26344	0.52949	0.999003	10737	4	-0.36742
SELO	10	0.00084238	0.0053851	0.721637	151	4	-0.36804	0.20149	0.45024	0.999003	9094	5	-0.36804
NLRP9	2	0.00085896	0.0016287	0.465409	152	1	-0.82291	0.78063	0.78012	0.999003	19844	0	-0.82291
ZNF532	9	0.00086324	0.0053878	0.721637	153	8	-1.1739	0.99854	0.99855	0.999746	22549	0	-1.1739
KIAA1279	6	0.00086446	0.0044558	0.686704	154	6	-0.94807	0.99914	0.99912	0.999906	22556	0	-0.94807
EAF2	12	0.00086863	0.005907	0.74852	155	9	-0.94253	0.8043	0.92485	0.999003	20102	1	-0.94253
BRWD1	11	0.0008704	0.0059272	0.74852	156	4	-0.94045	0.419	0.68845	0.999003	14125	4	-0.94045
TRPM7	12	0.00087335	0.0059351	0.74852	157	7	-1.0412	0.31708	0.60651	0.999003	12017	4	-1.0412
RPS6KA2	24	0.00088063	0.0080916	0.808491	158	15	-0.71787	0.91336	0.98676	0.999248	21402	4	-0.71787
PPEF1	5	0.00088255	0.0039334	0.646614	159	3	-0.31105	0.34669	0.51296	0.999003	12662	2	-0.31105
SLC1A6	13	0.00088308	0.0063145	0.765216	160	5	-0.75484	0.1202	0.34999	0.999003	6476	4	-0.75484
FBRS	8	0.0008969	0.0052079	0.721637	161	5	-1.6478	0.95712	0.95821	0.999003	21939	1	-1.6478
NPY2R	12	0.00089892	0.0060934	0.755821	162	5	-1.0495	0.89694	0.95779	0.999003	21214	2	-1.0495
CDC25C	24	0.00090067	0.0082508	0.808491	163	13	-0.44829	0.48139	0.82255	0.999003	15325	8	-0.44829
DCTPP1	10	0.00092419	0.0058338	0.74852	164	6	-1.518	0.737	0.8833	0.999003	19268	1	-1.518
LOC283710	8	0.00093164	0.0053921	0.721637	165	5	-0.50214	0.13663	0.32807	0.999003	7048	2	-0.50214
TGM4	8	0.00093629	0.0054167	0.721637	166	5	-1.3822	0.21679	0.44304	0.999003	9539	2	-1.3822
BCR	9	0.00096949	0.0060434	0.753761	167	4	-0.68327	0.29552	0.54733	0.999003	11514	4	-0.68327
SLC35A5	10	0.00098175	0.0061535	0.756215	168	5	-0.82723	0.084207	0.25491	0.999003	5045	4	-0.82723
RCSD1	12	0.00099468	0.0066561	0.774548	169	9	-1.6907	0.71716	0.88578	0.999003	18994	2	-1.6907
AHR	12	0.0010104	0.006761	0.782711	170	6	-0.4211	0.12259	0.34111	0.999003	6540	6	-0.4211
suntag-hsa-mir-216b	8	0.001035	0.0059755	0.749422	171	6	-2.0173	0.90876	0.93047	0.999003	21348	1	-2.0173
STAT2	12	0.0010396	0.0069386	0.784381	172	4	-0.31033	0.57703	0.81283	0.999003	16960	4	-0.31033
OCIAD1	29	0.0010448	0.0098999	0.821404	173	17	-0.61102	0.064595	0.27827	0.999003	4190	4	-0.61102
LOC100130539	12	0.0010522	0.0070206	0.784604	174	7	-0.75541	0.33576	0.62628	0.999003	12437	2	-0.75541
IRAK3	12	0.0010601	0.007068	0.786007	175	5	-0.10277	0.46639	0.73843	0.999003	15029	4	-0.10277
MALL	10	0.0010607	0.0066066	0.772765	176	8	-1.1475	0.99829	0.99833	0.999706	22543	0	-1.1475
ARVCF	11	0.0010717	0.0071842	0.788659	177	8	-0.26324	0.53231	0.77743	0.999003	16226	3	-0.26324
MAPK8	16	0.0010779	0.0082934	0.808491	178	4	-0.1712	0.43126	0.74462	0.999003	14365	6	-0.1712
ZNF444	9	0.0011228	0.0068667	0.784381	179	5	-1.06	0.25259	0.49741	0.999003	10460	3	-1.06
PRKAR1A	29	0.0011251	0.010583	0.825212	180	10	-0.5684	0.1832	0.5339	0.999003	8566	11	-0.5684
ZSCAN10	22	0.0011276	0.0096039	0.821404	181	10	-0.76635	0.13516	0.42176	0.999003	6996	10	-0.76635
CNTN1	29	0.0011319	0.010641	0.825212	182	10	0.075242	0.21721	0.58456	0.999003	9550	11	0.075242
AR	24	0.0011339	0.010006	0.821404	183	9	0.39814	0.005245	0.038007	0.94604	607	13	0.39814
CYP2D6	12	0.0011367	0.0075329	0.795917	184	6	-0.59892	0.13294	0.35986	0.999003	6939	3	-0.59892
GPR75-ASB3	12	0.0011378	0.0075381	0.795917	185	9	-0.91265	0.83918	0.94161	0.999003	20528	1	-0.91265
GABPA	23	0.0011412	0.0098424	0.821404	186	8	-0.074829	0.77223	0.95155	0.999003	19735	5	-0.074829
KIAA1462	6	0.0011456	0.0058193	0.74852	187	6	-1.9333	0.99885	0.99884	0.999855	22553	0	-1.9333
SMARCE1	12	0.0011469	0.0075886	0.795917	188	7	-1.0836	0.90072	0.95899	0.999003	21255	2	-1.0836
AOX1	11	0.0011645	0.0077579	0.799347	189	7	-1.3749	0.67674	0.85596	0.999003	18458	3	-1.3749
BCAS1	9	0.0011934	0.007207	0.788659	190	4	-1.2477	0.14231	0.35201	0.999003	7240	3	-1.2477
FAM181B	9	0.0011956	0.0072219	0.788659	191	5	-1.1824	0.27233	0.52065	0.999003	10963	2	-1.1824
MCEE	10	0.0011982	0.0073842	0.795917	192	7	-1.2347	0.40191	0.66397	0.999003	13817	2	-1.2347
NFATC1	21	0.0012015	0.0099486	0.821404	193	12	-0.40565	0.15045	0.44966	0.999003	7538	5	-0.40565
CASP2	19	0.0012019	0.0096753	0.821404	194	8	-0.51698	0.35213	0.69708	0.999003	12766	7	-0.51698
CHST2	12	0.0012424	0.0081464	0.808491	195	7	-1.3624	0.21244	0.48833	0.999003	9429	2	-1.3624
KLF5	17	0.0012472	0.009506	0.821404	196	9	-0.059249	0.20774	0.51887	0.999003	9284	3	-0.059249
ZNF747	9	0.0012757	0.0076193	0.795917	197	3	-0.34799	0.58291	0.78219	0.999003	17048	3	-0.34799
KLK12	12	0.0012827	0.008382	0.808491	198	7	-0.87939	0.014577	0.069491	0.95948	1336	4	-0.87939
TFF2	11	0.0012854	0.0084789	0.808491	199	9	-1.0798	0.56623	0.80163	0.999003	16796	2	-1.0798
CXCR6	12	0.0012864	0.0084048	0.808491	200	6	0.19158	0.047969	0.17597	0.995347	3395	4	0.19158
OR8G2	9	0.0012887	0.0076859	0.795917	201	6	-1.3333	0.73828	0.86589	0.999003	19288	2	-1.3333
RYR3	12	0.0013064	0.0085166	0.808491	202	5	-0.13246	0.35704	0.64856	0.999003	12865	4	-0.13246
HES5	9	0.0013102	0.0077899	0.799347	203	6	-1.1627	0.77819	0.88411	0.999003	19814	1	-1.1627
MAP4	9	0.0013247	0.0078596	0.800977	204	6	-1.4006	0.34755	0.60566	0.999003	12682	2	-1.4006
SPRR2B	7	0.0013402	0.0069324	0.784381	205	6	-1.8261	0.60309	0.75597	0.999003	17343	1	-1.8261
CMKLR1	23	0.0013495	0.011466	0.834017	206	12	-0.45581	0.39389	0.756	0.999003	13644	6	-0.45581
S100A11	7	0.0013512	0.0069899	0.784604	207	2	-1.5115	0.15461	0.34561	0.999003	7676	2	-1.5115
CCRL2	23	0.0013559	0.011518	0.834017	208	9	-0.035424	0.07856	0.30089	0.999003	4822	9	-0.035424
GCNT1	24	0.0013559	0.011651	0.834017	209	14	-1.1454	0.2364	0.59169	0.999003	10045	4	-1.1454
ANO1	12	0.001357	0.0088148	0.808772	210	8	-1.1077	0.69695	0.87723	0.999003	18728	3	-1.1077
RCN2	10	0.0013586	0.0082701	0.808491	211	5	-0.74098	0.070452	0.22207	0.999003	4456	3	-0.74098
HJURP	11	0.0013654	0.0089565	0.808772	212	6	-1.0085	0.92718	0.96631	0.999003	21579	1	-1.0085
KIAA0141	11	0.0013751	0.0090157	0.810329	213	6	-0.93919	0.47273	0.73094	0.999003	15148	2	-0.93919
CST7	12	0.0013768	0.0089262	0.808772	214	7	-1.1695	0.32609	0.61611	0.999003	12214	3	-1.1695
FLI1	24	0.0013837	0.011881	0.837002	215	13	-0.40485	0.25122	0.61144	0.999003	10408	6	-0.40485
EVPLL	10	0.0013899	0.0084434	0.808491	216	7	-1.0207	0.56754	0.78342	0.999003	16813	2	-1.0207
CCDC84	11	0.0013909	0.0091197	0.81374	217	9	-0.93235	0.88824	0.9488	0.999003	21130	1	-0.93235
LOC643355	7	0.0014022	0.0072316	0.788659	218	3	-0.15382	0.036607	0.12056	0.988799	2768	4	-0.15382
DHRS13	11	0.0014024	0.0091898	0.816773	219	7	-0.51381	0.80287	0.91973	0.999003	20083	1	-0.51381
RHOBTB2	27	0.0014067	0.012585	0.858799	220	17	-0.55784	0.14101	0.45215	0.999003	7189	7	-0.55784
ACCSL	9	0.0014093	0.0082633	0.808491	221	7	-1.8101	0.74872	0.87056	0.999003	19418	2	-1.8101
PRAC1	10	0.0014178	0.0086026	0.808772	222	5	-0.55627	0.23298	0.49677	0.999003	9967	3	-0.55627
KCNH7	10	0.0014279	0.0086609	0.808772	223	5	-1.3423	0.22954	0.49175	0.999003	9876	3	-1.3423
ZNF385D	10	0.0014322	0.0086811	0.808772	224	8	-1.0369	0.87598	0.93842	0.999003	20976	1	-1.0369
RAE1	14	0.001449	0.0099968	0.821404	225	8	-0.7535	0.67721	0.88029	0.999003	18463	2	-0.7535
APOA1BP	12	0.0014492	0.0093267	0.819897	226	6	-0.55085	0.21882	0.49581	0.999003	9591	5	-0.55085
RGR	12	0.0014575	0.0093793	0.819897	227	4	0.014513	0.43192	0.71492	0.999003	14377	4	0.014513
EIF6	18	0.0014593	0.011225	0.82814	228	10	-0.46644	0.29551	0.63221	0.999003	11513	5	-0.46644
PUS10	9	0.001461	0.0085236	0.808491	229	5	-1.0221	0.12637	0.3228	0.999003	6673	3	-1.0221
ZFR2	11	0.0014761	0.009628	0.821404	230	8	-1.4645	0.71689	0.87661	0.999003	18990	1	-1.4645
DNAI1	12	0.0015281	0.0097946	0.821404	231	6	-0.70843	0.98814	0.98972	0.999248	22351	1	-0.70843
FAM219A	12	0.0015281	0.0097946	0.821404	232	6	-0.70843	0.98814	0.98972	0.999248	22352	1	-0.70843
MED31	11	0.0015331	0.0099205	0.821404	233	5	0.35813	0.022416	0.094863	0.972718	1907	3	0.35813
MOSPD3	25	0.001544	0.013302	0.870441	234	12	-0.6853	0.14795	0.45767	0.999003	7439	6	-0.6853
SP7	23	0.0015561	0.013073	0.870441	235	11	-0.14955	0.2123	0.55521	0.999003	9416	8	-0.14955
RIN2	21	0.0015614	0.012592	0.858799	236	7	-0.73559	0.85675	0.97084	0.999003	20750	5	-0.73559
AQP1	24	0.0015702	0.01328	0.870441	237	8	-0.34659	0.12259	0.40496	0.999003	6539	10	-0.34659
UBIAD1	8	0.001573	0.0088175	0.808772	238	6	-0.66913	0.2255	0.45496	0.999003	9765	2	-0.66913
DSCAM	12	0.0015801	0.010109	0.822677	239	5	-0.24595	0.52614	0.77881	0.999003	16115	3	-0.24595
random_TGTCAAGCCGTTGAAGTGGT	1	0.0015847	0.0015708	0.460525	240	1	-4.6063	0.99842	0.99844	0.999706	22547	0	-4.6063
TM6SF2	11	0.0015979	0.01025	0.822677	241	8	-0.81482	0.82108	0.92522	0.999003	20328	1	-0.81482
COMMD8	12	0.0015986	0.010221	0.822677	242	8	-0.95595	0.037876	0.14727	0.992946	2856	1	-0.95595
random_AAGGCGCAACCACAAGTTTT	1	0.0016217	0.0016085	0.465409	243	1	-2.9072	0.99838	0.9984	0.999706	22544	0	-2.9072
SLC2A8	9	0.0016343	0.009346	0.819897	244	6	-1.2904	0.80007	0.89472	0.999003	20058	1	-1.2904
S1PR3	12	0.0016415	0.010478	0.825212	245	9	-1.2123	0.81544	0.93008	0.999003	20249	2	-1.2123
ABCA4	12	0.0016435	0.010491	0.825212	246	9	-0.78126	0.5672	0.80628	0.999003	16806	3	-0.78126
ATP6V1H	23	0.0016533	0.013761	0.879188	247	7	-0.14931	0.30576	0.66933	0.999003	11743	9	-0.14931
FHL2	25	0.0016681	0.014275	0.887748	248	14	-0.9978	0.7326	0.94293	0.999003	19208	6	-0.9978
PPIA	11	0.0016714	0.010616	0.825212	249	6	-1.551	0.86482	0.93989	0.999003	20840	2	-1.551
MAP7D2	22	0.0016991	0.013695	0.878643	250	8	-0.80711	0.16407	0.47509	0.999003	8002	7	-0.80711
PKNOX1	10	0.0017046	0.010199	0.822677	251	2	-0.11778	0.5669	0.78305	0.999003	16802	3	-0.11778
IVNS1ABP	12	0.0017124	0.010897	0.825499	252	7	-1.2743	0.94844	0.97736	0.999005	21839	1	-1.2743
TUBA1C	10	0.0017192	0.010277	0.822677	253	6	-1.0302	0.52203	0.75691	0.999003	16046	3	-1.0302
LTBP1	22	0.001744	0.014011	0.881078	254	10	-0.47378	0.61078	0.88568	0.999003	17466	6	-0.47378
KIF4A	12	0.0017474	0.011102	0.825499	255	7	-1.6033	0.74859	0.89943	0.999003	19414	3	-1.6033
NLRX1	23	0.0017477	0.014461	0.891448	256	7	0.35014	0.026082	0.13664	0.992946	2123	9	0.35014
KLF9	4	0.00175	0.0063798	0.765216	257	3	-1.4755	0.70774	0.72538	0.999003	18860	1	-1.4755
FZD9	10	0.0017547	0.010491	0.825212	258	5	-0.37991	0.5377	0.76604	0.999003	16310	3	-0.37991
SMAD6	11	0.0017615	0.011104	0.825499	259	5	-0.42867	0.7393	0.88849	0.999003	19298	3	-0.42867
HCAR3	7	0.0017695	0.0088719	0.808772	260	6	-1.6814	0.97898	0.97885	0.999043	22212	0	-1.6814
AGBL4	11	0.0017714	0.011153	0.825499	261	6	-0.65383	0.40661	0.67838	0.999003	13909	3	-0.65383
TCERG1L	11	0.0018012	0.011307	0.831441	262	7	-0.69598	0.62601	0.83063	0.999003	17699	3	-0.69598
CTCFL	23	0.0018098	0.014911	0.893629	263	9	-0.81817	0.63661	0.90129	0.999003	17883	4	-0.81817
CFAP70	10	0.001828	0.010903	0.825499	264	6	-0.81905	0.03056	0.11823	0.988799	2406	4	-0.81905
NTAN1	10	0.0018416	0.010979	0.825499	265	4	-0.51278	0.065371	0.20961	0.999003	4240	5	-0.51278
CHRNG	12	0.0018437	0.011656	0.834017	266	4	-0.50354	0.20039	0.47365	0.999003	9057	6	-0.50354
TMEM30A	11	0.0018439	0.011521	0.834017	267	5	-0.24505	0.20576	0.46344	0.999003	9231	2	-0.24505
ZNF471	10	0.0018529	0.011041	0.825499	268	5	-0.88316	0.50588	0.74777	0.999003	15739	3	-0.88316
PHB2	10	0.0018611	0.011086	0.825499	269	5	-1.1621	0.11174	0.306	0.999003	6141	4	-1.1621
random_TGGCCGTGATACCGGAAGAT	1	0.0018786	0.001862	0.506442	270	1	-7.8707	0.99812	0.99813	0.999706	22539	0	-7.8707
SMIM21	11	0.0019262	0.011976	0.837002	271	7	-1.0825	0.76174	0.90061	0.999003	19589	2	-1.0825
SUPT4H1	12	0.0019467	0.012235	0.847279	272	5	-0.18935	0.5287	0.78051	0.999003	16163	4	-0.18935
ACTN1	11	0.0019469	0.01208	0.841661	273	8	-1.2867	0.85061	0.93485	0.999003	20664	2	-1.2867
KCNMB3	25	0.0019602	0.016405	0.91336	274	9	-0.41195	0.25177	0.61586	0.999003	10438	9	-0.41195
[truncated: 22,301 more rows]

## Sheet: CRISPRa, screen 2
id	num	neg|score	neg|p-value	neg|fdr	neg|rank	neg|goodsgrna	neg|lfc	pos|score	pos|p-value	pos|fdr	pos|rank	pos|goodsgrna	pos|lfc
[truncated: 22,530 more rows]
