# Supplementary material for: Genome-wide screens identify SEL1L as an intracellular rheostat controlling collagen turnover
Source: Nat Commun. 2024 Feb 20;15:1531. doi: 10.1038/s41467-024-45817-8 (PMC10879544; doi:10.1038/s41467-024-45817-8)
Supplement: Supplementary file 5 — Supplementary Data 2 [file 41467_2024_45817_MOESM5_ESM.xlsx]

## Sheet: QPCR
Mouse QPCR primers:							Human QPCR Primers:
Mrc2							MRC2
	F: GAGTCACCCCAGTCTGCAAT							F: CACTGCTATTCTTTCCACAT
	R: CACTGCCATCGAAGACTCAA							R: ACATTCTCCATCTCATCCA
Sel1L							TRAM2
	F: TGAATCACACCAAAGCCCTG							F: TTCCGCAGGAGGACGAAAAG
	R: GCGTAGAGAAAGCCAAGACC							R: ACCTCGAACATAAGCCCGATG
Gapdh							SEL1L
	F: GTTGTCTCCTGCGACTTCA							F: AGCCTACATGATGCAAACTGTG
	R: GGTGGTCCAGGGTTTCTTA							R: AAGAGGCTAAGTGGTGAACAGG
Actb
	F: CCAACCGTGAAAAGATGACC						ACTB
	R: ACCAGAGGCATACAGGGACA							F: AGAGCTACGAGCTGCCTGAC
								R: AGCACTGTGTTGGCGTACAG
							GAPDH
								F: AAGGTCGGAGTCAACGGATTTGGT
								R: AGTGATGGCATGGACTGTGGTCAT

## Sheet: shRNA
	Target sequence
shMRC2	CCGGTATTGCTATAAGGTGTT
shTRAM2	CCCACGGACTAAGAAACTCAA
shCOL1A1	CAAAGGAGACACTGGTGCTAA
shCOL1A1	GGCAAGACAGTGATTGAATAC
shCOL1A2	CCATGAATTCTTTGTGGACAT
shCOL5A1	CGAGGGTGAGACCTATTACTA
shCOL5A3	CATTGGATTGATCGGTCTCAT
shSEL1L	GCCTCTGGACTTGGTGTTAAT

## Sheet: gRNA for KI cells
gRNA 1	GGTAACTTCCGTGTCGTGTA
gRNA 2	AACTTCCGTGTCGTGTACCC
gRNA 3	ACTACAAAGCAGATGAAAAG
