# Supplementary material for: Genome-wide screens identify SEL1L as an intracellular rheostat controlling collagen turnover
Source: Nat Commun. 2024 Feb 20;15:1531. doi: 10.1038/s41467-024-45817-8 (PMC10879544; doi:10.1038/s41467-024-45817-8)
Supplement: Supplementary file 6 — Supplementary Data 3 [file 41467_2024_45817_MOESM6_ESM.xlsx]

## Sheet: Sheet 1
Protein IDs	Majority protein IDs	Gene names	Protein names	Fasta headers	Peptides	Sequence coverage [%]	Mol. weight [kDa]	Q-value	Intensity Mut	Intensity WT
O00001;O00002;Q9UBV2;Q9UBV2-2;G3V3B3	O00001;O00002	SEL1L	Sel-1 homolog 1	sp|O00001|SEL1L_MOUSE Tagged Protein Sel-1 homolog 1 OS=Mus musculus GN=Sel1lWT PE=1 SV=2;sp|O00002|SEL1L_MOUSE Mutated Protein Sel-1 homolog 1 OS=Mus musculus GN=Sel1lMut PE=1 SV=2	15	23.1	91.941	0	690520000	629800000
O94874;O94874-2;O94874-3	O94874;O94874-2;O94874-3	UFL1	E3 UFM1-protein ligase 1	sp|O94874|UFL1_HUMAN E3 UFM1-protein ligase 1 OS=Homo sapiens GN=UFL1 PE=1 SV=2;sp|O94874-2|UFL1_HUMAN Isoform 2 of E3 UFM1-protein ligase 1 OS=Homo sapiens GN=UFL1;sp|O94874-3|UFL1_HUMAN Isoform 3 of E3 UFM1-protein ligase 1 OS=Homo sapiens GN=UFL1	9	12.1	89.594	0	191300000	2423800
P49756;E9PQU5;P49756-2;P49756-3;E9PSE8;P49756-4	P49756	RBM25	RNA-binding protein 25	sp|P49756|RBM25_HUMAN RNA-binding protein 25 OS=Homo sapiens GN=RBM25 PE=1 SV=3	7	8.5	100.18	0	40088000	101970000
O75400-2;O75400-3;O75400;F5H578;H0YG38;H7C2N3;F8VU11;Q6NWY9-2;Q6NWY9-3;Q6NWY9	O75400-2;O75400-3;O75400;F5H578	PRPF40A	Pre-mRNA-processing factor 40 homolog A	sp|O75400-2|PR40A_HUMAN Isoform 2 of Pre-mRNA-processing factor 40 homolog A OS=Homo sapiens GN=PRPF40A;sp|O75400-3|PR40A_HUMAN Isoform 3 of Pre-mRNA-processing factor 40 homolog A OS=Homo sapiens GN=PRPF40A;sp|O75400|PR40A_HUMAN Pre-mRNA-processing factor	7	7.6	105.93	0	31871000	95293000
P08238;Q58FF8;Q58FF7;Q58FF6	P08238;Q58FF8	HSP90AB1;HSP90AB2P	Heat shock protein HSP 90-beta;Putative heat shock protein HSP 90-beta 2	sp|P08238|HS90B_HUMAN Heat shock protein HSP 90-beta OS=Homo sapiens GN=HSP90AB1 PE=1 SV=4;sp|Q58FF8|H90B2_HUMAN Putative heat shock protein HSP 90-beta 2 OS=Homo sapiens GN=HSP90AB2P PE=1 SV=2	8	11.3	83.263	0	26282000	8484000
P60201;P60201-2;B1B1G3;B1B1G4;B1B1G6	P60201;P60201-2	PLP1	Myelin proteolipid protein	sp|P60201|MYPR_HUMAN Myelin proteolipid protein OS=Homo sapiens GN=PLP1 PE=1 SV=2;sp|P60201-2|MYPR_HUMAN Isoform DM-20 of Myelin proteolipid protein OS=Homo sapiens GN=PLP1	3	12.6	30.077	0	18837000	22086000
P13639	P13639	EEF2	Elongation factor 2	sp|P13639|EF2_HUMAN Elongation factor 2 OS=Homo sapiens GN=EEF2 PE=1 SV=4	5	6.2	95.337	0	7092300	6158500
P14625;H0YIV0;Q96GW1;A0A1W2PRR1;F8W026;Q58FF3	P14625	HSP90B1	Endoplasmin	sp|P14625|ENPL_HUMAN Endoplasmin OS=Homo sapiens GN=HSP90B1 PE=1 SV=1	5	8	92.468	0	6878200	16225000
P60709;P63267;P68133;P63261;P62736;A6NL76;P68032;F8WB63;B8ZZJ2;I3L3R2;E7EVS6;I3L1U9;F6UVQ4;K7EM38;G5E9R0;C9JFL5;F6QUT6;C9JZR7;C9JUM1;C9JTX5;I3L3I0;P63267-2;J3KT65;I3L4N8;F8WCH0;A5A3E0;Q6S8J3;P0CG39;P0CG38	P60709;P63267;P68133;P63261;P62736;A6NL76;P68032;F8WB63;B8ZZJ2;I3L3R2;E7EVS6;I3L1U9;F6UVQ4;K7EM38;G5E9R0;C9JFL5;F6QUT6;C9JZR7;C9JUM1;C9JTX5;I3L3I0;P63267-2;J3KT65	ACTB;ACTG2;ACTA1;ACTG1;ACTA2;ACTC1	Actin, cytoplasmic 1;Actin, cytoplasmic 1, N-terminally processed;Actin, gamma-enteric smooth muscle;Actin, alpha skeletal muscle;Actin, cytoplasmic 2;Actin, cytoplasmic 2, N-terminally processed;Actin, aortic smooth muscle;Actin, alpha cardiac muscle 1	sp|P60709|ACTB_HUMAN Actin, cytoplasmic 1 OS=Homo sapiens GN=ACTB PE=1 SV=1;sp|P63267|ACTH_HUMAN Actin, gamma-enteric smooth muscle OS=Homo sapiens GN=ACTG2 PE=1 SV=1;sp|P68133|ACTS_HUMAN Actin, alpha skeletal muscle OS=Homo sapiens GN=ACTA1 PE=1 SV=1;sp|P	3	8.5	41.736	0	6217400	5649300
Q13438-4;Q13438	Q13438-4;Q13438	OS9	Protein OS-9	sp|Q13438-4|OS9_HUMAN Isoform 4 of Protein OS-9 OS=Homo sapiens GN=OS9;sp|Q13438|OS9_HUMAN Protein OS-9 OS=Homo sapiens GN=OS9 PE=1 SV=1	4	6.7	73.82	0	5660400	646270
Q9UIU6;G3V2N2	Q9UIU6	SIX4	Homeobox protein SIX4	sp|Q9UIU6|SIX4_HUMAN Homeobox protein SIX4 OS=Homo sapiens GN=SIX4 PE=1 SV=2	4	6.1	82.932	0	5277500	17069000
H0Y4R1;P12268	H0Y4R1;P12268	IMPDH2	Inosine-5-monophosphate dehydrogenase 2	tr|H0Y4R1|H0Y4R1_HUMAN Inosine-5-monophosphate dehydrogenase 2 (Fragment) OS=Homo sapiens GN=IMPDH2 PE=1 SV=1;sp|P12268|IMDH2_HUMAN Inosine-5-monophosphate dehydrogenase 2 OS=Homo sapiens GN=IMPDH2 PE=1 SV=2	1	2.6	50.957	0	4749600	529080
P07900;P07900-2;G3V2J8;Q14568	P07900;P07900-2	HSP90AA1	Heat shock protein HSP 90-alpha	sp|P07900|HS90A_HUMAN Heat shock protein HSP 90-alpha OS=Homo sapiens GN=HSP90AA1 PE=1 SV=5;sp|P07900-2|HS90A_HUMAN Isoform 2 of Heat shock protein HSP 90-alpha OS=Homo sapiens GN=HSP90AA1	7	10.1	84.659	0	3466900	1844200
P05023-3;P05023-4;P05023;P05023-2	P05023-3;P05023-4;P05023	ATP1A1	Sodium/potassium-transporting ATPase subunit alpha-1	sp|P05023-3|AT1A1_HUMAN Isoform 3 of Sodium/potassium-transporting ATPase subunit alpha-1 OS=Homo sapiens GN=ATP1A1;sp|P05023-4|AT1A1_HUMAN Isoform 4 of Sodium/potassium-transporting ATPase subunit alpha-1 OS=Homo sapiens GN=ATP1A1;sp|P05023|AT1A1_HUMAN So	5	7.3	109.55	0	2869400	5374500
P50570-5;P50570;P50570-4;P50570-2;P50570-3;Q9UQ16-2;E5RHK8;Q9UQ16;Q9UQ16-4;Q9UQ16-3;Q9UQ16-5;Q05193-2;Q05193;A0A0D9SFE4;Q05193-5;Q05193-3;K7EMQ3;A0A0U1RQP1;A0A0D9SFB1;E5RIK2;A0A1B0GUX5;A0A1B0GU67;K7EPK9	P50570-5;P50570;P50570-4;P50570-2;P50570-3	DNM2	Dynamin-2	sp|P50570-5|DYN2_HUMAN Isoform 5 of Dynamin-2 OS=Homo sapiens GN=DNM2;sp|P50570|DYN2_HUMAN Dynamin-2 OS=Homo sapiens GN=DNM2 PE=1 SV=2;sp|P50570-4|DYN2_HUMAN Isoform 4 of Dynamin-2 OS=Homo sapiens GN=DNM2;sp|P50570-2|DYN2_HUMAN Isoform 2 of Dynamin-2 OS=Ho	8	10.6	97.976	0	2820000	6605300
Q13438-8;Q13438-6;Q13438-5;Q13438-3;Q13438-2;Q13438-7;B4E321	Q13438-8;Q13438-6;Q13438-5;Q13438-3;Q13438-2;Q13438-7;B4E321	OS9	Protein OS-9	sp|Q13438-8|OS9_HUMAN Isoform 8 of Protein OS-9 OS=Homo sapiens GN=OS9;sp|Q13438-6|OS9_HUMAN Isoform 6 of Protein OS-9 OS=Homo sapiens GN=OS9;sp|Q13438-5|OS9_HUMAN Isoform 5 of Protein OS-9 OS=Homo sapiens GN=OS9;sp|Q13438-3|OS9_HUMAN Isoform 3 of Protein	4	7.6	60.846	0	2768500	0
Q71U36;P68363-2;Q71U36-2;Q13748-2;F5H5D3;A0A1W2PQM2;P68363;Q9BQE3;Q13748;C9K0S6;C9JQ00;F8VVB9;F8VQQ4;C9JDL2;F8VX09;C9J2C0;F8VS66;Q9NY65;F8VWV9;F8VRZ4;C9JEV8;C9JJQ8;Q6PEY2;A6NHL2;P68366;P68366-2;Q9NY65-2;A6NHL2-2	Q71U36;P68363-2;Q71U36-2;Q13748-2;F5H5D3;A0A1W2PQM2;P68363;Q9BQE3;Q13748;C9K0S6;C9JQ00;F8VVB9;F8VQQ4;C9JDL2;F8VX09;C9J2C0;F8VS66;Q9NY65;F8VWV9;F8VRZ4;C9JEV8;C9JJQ8;Q6PEY2;A6NHL2;P68366;P68366-2;Q9NY65-2;A6NHL2-2	TUBA1A;TUBA1B;TUBA3C;TUBA1C;TUBA8;TUBA4A;TUBA3E;TUBAL3	Tubulin alpha-1A chain;Tubulin alpha-1B chain;Tubulin alpha-3C/D chain;Tubulin alpha-1C chain;Tubulin alpha-8 chain;Tubulin alpha-3E chain;Tubulin alpha chain-like 3;Tubulin alpha-4A chain	sp|Q71U36|TBA1A_HUMAN Tubulin alpha-1A chain OS=Homo sapiens GN=TUBA1A PE=1 SV=1;sp|P68363-2|TBA1B_HUMAN Isoform 2 of Tubulin alpha-1B chain OS=Homo sapiens GN=TUBA1B;sp|Q71U36-2|TBA1A_HUMAN Isoform 2 of Tubulin alpha-1A chain OS=Homo sapiens GN=TUBA1A;sp|	2	4.2	50.135	0	2665900	1192500
O43143	O43143	DHX15	Pre-mRNA-splicing factor ATP-dependent RNA helicase DHX15	sp|O43143|DHX15_HUMAN Pre-mRNA-splicing factor ATP-dependent RNA helicase DHX15 OS=Homo sapiens GN=DHX15 PE=1 SV=2	3	3.6	90.932	0	2450200	0
Q9H6N6;P12883;P13533	Q9H6N6;P12883;P13533	MYH16;MYH7;MYH6	Putative uncharacterized protein MYH16;Myosin-7;Myosin-6	sp|Q9H6N6|MYH16_HUMAN Putative uncharacterized protein MYH16 OS=Homo sapiens GN=MYH16 PE=1 SV=2;sp|P12883|MYH7_HUMAN Myosin-7 OS=Homo sapiens GN=MYH7 PE=1 SV=5;sp|P13533|MYH6_HUMAN Myosin-6 OS=Homo sapiens GN=MYH6 PE=1 SV=5	1	1.1	128.29	0	2239900	244570
U3KQJ0;H0YG46;J3KNE4;A0A0A0MTP3;Q99550-2;Q99550	U3KQJ0;H0YG46;J3KNE4;A0A0A0MTP3;Q99550-2;Q99550	MPHOSPH9	M-phase phosphoprotein 9	tr|U3KQJ0|U3KQJ0_HUMAN M-phase phosphoprotein 9 (Fragment) OS=Homo sapiens GN=MPHOSPH9 PE=1 SV=1;tr|H0YG46|H0YG46_HUMAN M-phase phosphoprotein 9 (Fragment) OS=Homo sapiens GN=MPHOSPH9 PE=1 SV=1;tr|J3KNE4|J3KNE4_HUMAN M-phase phosphoprotein 9 (Fragment) OS=	2	15.3	18.142	0	1967200	2016800
E9PD24;E7EX29;E7ESK7;P63104;E5RGE1;E7EVZ2;E5RIR4;I3L0W5;E9PG15;F8WEB6;I3L3T1;Q4VY19;A0A0J9YWE8;B4DJF2;Q4VY20;A2IDB1;P31947-2;P31946-2;P27348;Q04917;P31946;P61981;P31947;P62258	E9PD24;E7EX29;E7ESK7;P63104;E5RGE1;E7EVZ2;E5RIR4	YWHAZ	14-3-3 protein zeta/delta	tr|E9PD24|E9PD24_HUMAN 14-3-3 protein zeta/delta (Fragment) OS=Homo sapiens GN=YWHAZ PE=1 SV=1;tr|E7EX29|E7EX29_HUMAN 14-3-3 protein zeta/delta (Fragment) OS=Homo sapiens GN=YWHAZ PE=1 SV=1;tr|E7ESK7|E7ESK7_HUMAN 14-3-3 protein zeta/delta (Fragment) OS=Hom	3	32.6	10.612	0	1965900	1476700
A0A0A6YYC7;Q96JP5-2;Q96JP5	A0A0A6YYC7;Q96JP5-2;Q96JP5	ZFP91-CNTF;ZFP91	E3 ubiquitin-protein ligase ZFP91	tr|A0A0A6YYC7|A0A0A6YYC7_HUMAN HCG2042749, isoform CRA_d OS=Homo sapiens GN=ZFP91-CNTF PE=4 SV=1;sp|Q96JP5-2|ZFP91_HUMAN Isoform 2 of E3 ubiquitin-protein ligase ZFP91 OS=Homo sapiens GN=ZFP91;sp|Q96JP5|ZFP91_HUMAN E3 ubiquitin-protein ligase ZFP91 OS=Homo	1	2.3	59.57	0	1683700	0
Q14974;J3QR48;J3QKQ5;J3KTM9;Q14974-2	Q14974;J3QR48;J3QKQ5;J3KTM9;Q14974-2	KPNB1	Importin subunit beta-1	sp|Q14974|IMB1_HUMAN Importin subunit beta-1 OS=Homo sapiens GN=KPNB1 PE=1 SV=2;tr|J3QR48|J3QR48_HUMAN Importin subunit beta-1 (Fragment) OS=Homo sapiens GN=KPNB1 PE=1 SV=8;tr|J3QKQ5|J3QKQ5_HUMAN Importin subunit beta-1 (Fragment) OS=Homo sapiens GN=KPNB1	2	2.4	97.169	0	1466000	1054600
A0A0D9SEI3;P21127-8;J3QR44;A0A0D9SEN2;A0A0D9SER5;B7ZVY7;J3QR29;P21127-2;P21127-3;P21127;P21127-9;P21127-6;P21127-10;P21127-5;P21127-4;P21127-12;Q9UQ88-10;Q9UQ88-4;Q9UQ88-5;Q5QPR3;Q9UQ88-2;Q9UQ88;Q5QPR4;Q9UQ88-9;Q9UQ88-3	A0A0D9SEI3;P21127-8;J3QR44;A0A0D9SEN2;A0A0D9SER5;B7ZVY7;J3QR29;P21127-2;P21127-3;P21127;P21127-9;P21127-6;P21127-10;P21127-5;P21127-4;P21127-12;Q9UQ88-10;Q9UQ88-4;Q9UQ88-5;Q5QPR3;Q9UQ88-2;Q9UQ88;Q5QPR4;Q9UQ88-9;Q9UQ88-3	CDK11B;CDC2L1;CDK11A	Cyclin-dependent kinase 11B;Cyclin-dependent kinase 11A	tr|A0A0D9SEI3|A0A0D9SEI3_HUMAN Cyclin-dependent kinase 11B OS=Homo sapiens GN=CDK11B PE=1 SV=1;sp|P21127-8|CD11B_HUMAN Isoform 8 of Cyclin-dependent kinase 11B OS=Homo sapiens GN=CDK11B;tr|J3QR44|J3QR44_HUMAN Cyclin-dependent kinase 11B OS=Homo sapiens GN=	2	2.3	89.437	0	1449300	0
P06737;P06737-2;E9PK47	P06737;P06737-2;E9PK47	PYGL	Glycogen phosphorylase, liver form;Alpha-1,4 glucan phosphorylase	sp|P06737|PYGL_HUMAN Glycogen phosphorylase, liver form OS=Homo sapiens GN=PYGL PE=1 SV=4;sp|P06737-2|PYGL_HUMAN Isoform 2 of Glycogen phosphorylase, liver form OS=Homo sapiens GN=PYGL;tr|E9PK47|E9PK47_HUMAN Alpha-1,4 glucan phosphorylase OS=Homo sapiens G	2	3.2	97.147	0	1415900	950510
Q9NR30-2;Q9NR30	Q9NR30-2;Q9NR30	DDX21	Nucleolar RNA helicase 2	sp|Q9NR30-2|DDX21_HUMAN Isoform 2 of Nucleolar RNA helicase 2 OS=Homo sapiens GN=DDX21;sp|Q9NR30|DDX21_HUMAN Nucleolar RNA helicase 2 OS=Homo sapiens GN=DDX21 PE=1 SV=5	2	3.2	79.656	0	1320300	0
P55895	P55895	RAG2	V(D)J recombination-activating protein 2	sp|P55895|RAG2_HUMAN V(D)J recombination-activating protein 2 OS=Homo sapiens GN=RAG2 PE=1 SV=1	1	3.6	59.24	0	1297700	5351800
P07196;A0A0S2Z436;A0A087X0W2	P07196;A0A0S2Z436;A0A087X0W2	NEFL	Neurofilament light polypeptide	sp|P07196|NFL_HUMAN Neurofilament light polypeptide OS=Homo sapiens GN=NEFL PE=1 SV=3;tr|A0A0S2Z436|A0A0S2Z436_HUMAN Neurofilament light polypeptide (Fragment) OS=Homo sapiens GN=NEFL PE=1 SV=1;tr|A0A087X0W2|A0A087X0W2_HUMAN Neurofilament light polypeptide	2	3.7	61.516	0	1233400	1950200
H7BY36;A0A0D9SFL3;B0QYK0;C9JGE3;Q01844-2;Q01844-6;Q01844-3;Q01844;Q01844-5	H7BY36;A0A0D9SFL3;B0QYK0;C9JGE3;Q01844-2;Q01844-6;Q01844-3;Q01844;Q01844-5	EWSR1	RNA-binding protein EWS	tr|H7BY36|H7BY36_HUMAN RNA-binding protein EWS (Fragment) OS=Homo sapiens GN=EWSR1 PE=1 SV=1;tr|A0A0D9SFL3|A0A0D9SFL3_HUMAN RNA-binding protein EWS OS=Homo sapiens GN=EWSR1 PE=1 SV=1;tr|B0QYK0|B0QYK0_HUMAN RNA-binding protein EWS OS=Homo sapiens GN=EWSR1 P	1	4.5	32.071	0	1212300	0
Q5ST81;Q5JP53;P07437;P68371;M0R042;M0R2D3;M0QYM7;G3V2A3;Q9BVA1	Q5ST81;Q5JP53;P07437;P68371;M0R042;M0R2D3;M0QYM7;G3V2A3;Q9BVA1	TUBB;TUBB4B;TUBB4A;TUBB3;TUBB2B	Tubulin beta chain;Tubulin beta-4B chain;Tubulin beta-2B chain	tr|Q5ST81|Q5ST81_HUMAN Tubulin beta chain OS=Homo sapiens GN=TUBB PE=1 SV=1;tr|Q5JP53|Q5JP53_HUMAN Tubulin beta chain OS=Homo sapiens GN=TUBB PE=1 SV=1;sp|P07437|TBB5_HUMAN Tubulin beta chain OS=Homo sapiens GN=TUBB PE=1 SV=2;sp|P68371|TBB4B_HUMAN Tubulin	2	6.5	41.742	0	1160200	1657200
M0R116;A0A0A0MT26;P13637;P13637-2;P13637-3;M0QXF2	M0R116;A0A0A0MT26;P13637;P13637-2;P13637-3	ATP1A3	Sodium/potassium-transporting ATPase subunit alpha-3	tr|M0R116|M0R116_HUMAN Sodium/potassium-transporting ATPase subunit alpha OS=Homo sapiens GN=ATP1A3 PE=1 SV=1;tr|A0A0A0MT26|A0A0A0MT26_HUMAN Sodium/potassium-transporting ATPase subunit alpha-3 OS=Homo sapiens GN=ATP1A3 PE=1 SV=1;sp|P13637|AT1A3_HUMAN Sodi	5	6.9	108.28	0	1121000	0
Q9BV10	Q9BV10	ALG12	Dol-P-Man:Man(7)GlcNAc(2)-PP-Dol alpha-1,6-mannosyltransferase	sp|Q9BV10|ALG12_HUMAN Dol-P-Man:Man(7)GlcNAc(2)-PP-Dol alpha-1,6-mannosyltransferase OS=Homo sapiens GN=ALG12 PE=1 SV=1	1	2	54.654	0	1051900	0
Q96T76-9;Q96T76;Q96T76-8;H7C1W5;Q5T454;Q96T76-7;Q96T76-5	Q96T76-9;Q96T76;Q96T76-8;H7C1W5;Q5T454;Q96T76-7;Q96T76-5	MMS19	MMS19 nucleotide excision repair protein homolog	sp|Q96T76-9|MMS19_HUMAN Isoform 6 of MMS19 nucleotide excision repair protein homolog OS=Homo sapiens GN=MMS19;sp|Q96T76|MMS19_HUMAN MMS19 nucleotide excision repair protein homolog OS=Homo sapiens GN=MMS19 PE=1 SV=2;sp|Q96T76-8|MMS19_HUMAN Isoform 5 of MM	2	2	108.38	0	1034600	0
F1T0B3;A0A087X2G1;Q92499-3;Q92499-2;Q92499	F1T0B3;A0A087X2G1;Q92499-3;Q92499-2;Q92499	DDX1	ATP-dependent RNA helicase DDX1	tr|F1T0B3|F1T0B3_HUMAN ATP-dependent RNA helicase DDX1 OS=Homo sapiens GN=DDX1 PE=1 SV=1;tr|A0A087X2G1|A0A087X2G1_HUMAN ATP-dependent RNA helicase DDX1 OS=Homo sapiens GN=DDX1 PE=1 SV=1;sp|Q92499-3|DDX1_HUMAN Isoform 3 of ATP-dependent RNA helicase DDX1 OS	1	1.4	73.915	0	949810	0
A0A0A0MRM9;Q14978;Q14978-3;Q14978-2;S4R402;S4R341;S4R349	A0A0A0MRM9;Q14978;Q14978-3;Q14978-2;S4R402;S4R341;S4R349	NOLC1	Nucleolar and coiled-body phosphoprotein 1	tr|A0A0A0MRM9|A0A0A0MRM9_HUMAN Nucleolar and coiled-body phosphoprotein 1 (Fragment) OS=Homo sapiens GN=NOLC1 PE=1 SV=1;sp|Q14978|NOLC1_HUMAN Nucleolar and coiled-body phosphoprotein 1 OS=Homo sapiens GN=NOLC1 PE=1 SV=2;sp|Q14978-3|NOLC1_HUMAN Isoform 3 of	2	2.7	74.543	0	946410	2253400
E7ETU9;O00469;O00469-2;C9JXZ0	E7ETU9;O00469;O00469-2;C9JXZ0	PLOD2	Procollagen-lysine,2-oxoglutarate 5-dioxygenase 2	tr|E7ETU9|E7ETU9_HUMAN Procollagen-lysine,2-oxoglutarate 5-dioxygenase 2 OS=Homo sapiens GN=PLOD2 PE=1 SV=1;sp|O00469|PLOD2_HUMAN Procollagen-lysine,2-oxoglutarate 5-dioxygenase 2 OS=Homo sapiens GN=PLOD2 PE=1 SV=2;sp|O00469-2|PLOD2_HUMAN Isoform 2 of Proc	2	3.8	81.169	0	939120	334820
B1AKY9;P50993;H0Y7C1;Q13733;P20648;P54707;P54707-2	B1AKY9;P50993;H0Y7C1	ATP1A2	Sodium/potassium-transporting ATPase subunit alpha-2	tr|B1AKY9|B1AKY9_HUMAN Sodium/potassium-transporting ATPase subunit alpha OS=Homo sapiens GN=ATP1A2 PE=1 SV=1;sp|P50993|AT1A2_HUMAN Sodium/potassium-transporting ATPase subunit alpha-2 OS=Homo sapiens GN=ATP1A2 PE=1 SV=1;tr|H0Y7C1|H0Y7C1_HUMAN Sodium/potas	5	6.5	110.86	0	930210	0
O15226;O15226-2	O15226;O15226-2	NKRF	NF-kappa-B-repressing factor	sp|O15226|NKRF_HUMAN NF-kappa-B-repressing factor OS=Homo sapiens GN=NKRF PE=1 SV=2;sp|O15226-2|NKRF_HUMAN Isoform 2 of NF-kappa-B-repressing factor OS=Homo sapiens GN=NKRF	1	1.9	77.672	0	890030	942220
Q14289-2;Q14289	Q14289-2;Q14289	PTK2B	Protein-tyrosine kinase 2-beta	sp|Q14289-2|FAK2_HUMAN Isoform 2 of Protein-tyrosine kinase 2-beta OS=Homo sapiens GN=PTK2B;sp|Q14289|FAK2_HUMAN Protein-tyrosine kinase 2-beta OS=Homo sapiens GN=PTK2B PE=1 SV=2	1	0.9	111.18	0	761410	2191000
Q8N448	Q8N448	LNX2	Ligand of Numb protein X 2	sp|Q8N448|LNX2_HUMAN Ligand of Numb protein X 2 OS=Homo sapiens GN=LNX2 PE=1 SV=1	1	1.6	76.003	0	703810	0
A0A087WVM4;B7ZM99;Q6UB35;Q4VXM0	A0A087WVM4;B7ZM99;Q6UB35;Q4VXM0	MTHFD1L	Monofunctional C1-tetrahydrofolate synthase, mitochondrial	tr|A0A087WVM4|A0A087WVM4_HUMAN Monofunctional C1-tetrahydrofolate synthase, mitochondrial OS=Homo sapiens GN=MTHFD1L PE=1 SV=1;tr|B7ZM99|B7ZM99_HUMAN MTHFD1L protein OS=Homo sapiens GN=MTHFD1L PE=1 SV=1;sp|Q6UB35|C1TM_HUMAN Monofunctional C1-tetrahydrofola	2	2.6	99.31	0	635280	2201000
H7BXI1;A0A087WXU3;A0FGR8-4;A0FGR8-2;A0FGR8;A0FGR8-6	H7BXI1;A0A087WXU3;A0FGR8-4;A0FGR8-2;A0FGR8;A0FGR8-6	ESYT2	Extended synaptotagmin-2	tr|H7BXI1|H7BXI1_HUMAN Extended synaptotagmin-2 (Fragment) OS=Homo sapiens GN=ESYT2 PE=1 SV=1;tr|A0A087WXU3|A0A087WXU3_HUMAN Extended synaptotagmin-2 OS=Homo sapiens GN=ESYT2 PE=1 SV=1;sp|A0FGR8-4|ESYT2_HUMAN Isoform 4 of Extended synaptotagmin-2 OS=Homo s	1	1	98.008	0	607880	0
B9A067;Q16891-3;Q16891-2;Q16891-4;Q16891;D6RAW4;A0A087WYS0;H7C463;C9J406	B9A067;Q16891-3;Q16891-2;Q16891-4;Q16891;D6RAW4;A0A087WYS0;H7C463;C9J406	IMMT	MICOS complex subunit MIC60	tr|B9A067|B9A067_HUMAN MICOS complex subunit MIC60 OS=Homo sapiens GN=IMMT PE=1 SV=2;sp|Q16891-3|MIC60_HUMAN Isoform 3 of MICOS complex subunit MIC60 OS=Homo sapiens GN=IMMT;sp|Q16891-2|MIC60_HUMAN Isoform 2 of MICOS complex subunit MIC60 OS=Homo sapiens G	2	3.4	78.973	0	577230	0
O75038-5	O75038-5			sp|O75038-5|PLCH2_HUMAN Isoform 5 of 1-phosphatidylinositol 4,5-bisphosphate phosphodiesterase eta-2 OS=Homo sapiens GN=PLCH2	1	2.6	52.941	0	565100	1024200
A0A087WVC1;Q9BQ39	A0A087WVC1;Q9BQ39	DDX50	ATP-dependent RNA helicase DDX50	tr|A0A087WVC1|A0A087WVC1_HUMAN ATP-dependent RNA helicase DDX50 OS=Homo sapiens GN=DDX50 PE=1 SV=1;sp|Q9BQ39|DDX50_HUMAN ATP-dependent RNA helicase DDX50 OS=Homo sapiens GN=DDX50 PE=1 SV=1	1	1.4	82.226	0	550380	0
E9PN25;E9PPY6;E9PQQ4;E9PQK7;E9PK54;E9PLF4;E9PNE6;E9PKE3;P11142-2;P11142	E9PN25;E9PPY6;E9PQQ4;E9PQK7;E9PK54;E9PLF4;E9PNE6;E9PKE3;P11142-2;P11142	HSPA8	Heat shock cognate 71 kDa protein	tr|E9PN25|E9PN25_HUMAN Heat shock cognate 71 kDa protein (Fragment) OS=Homo sapiens GN=HSPA8 PE=1 SV=1;tr|E9PPY6|E9PPY6_HUMAN Heat shock cognate 71 kDa protein (Fragment) OS=Homo sapiens GN=HSPA8 PE=1 SV=1;tr|E9PQQ4|E9PQQ4_HUMAN Heat shock cognate 71 kDa p	1	11.4	14.62	0	514980	449400
P25705;K7ENJ4;K7ERX7;K7EK77;P25705-2;P25705-3;K7ESA0;K7EQH4;K7EJP1	P25705;K7ENJ4;K7ERX7;K7EK77;P25705-2;P25705-3	ATP5A1	ATP synthase subunit alpha, mitochondrial	sp|P25705|ATPA_HUMAN ATP synthase subunit alpha, mitochondrial OS=Homo sapiens GN=ATP5A1 PE=1 SV=1;tr|K7ENJ4|K7ENJ4_HUMAN ATP synthase subunit alpha, mitochondrial (Fragment) OS=Homo sapiens GN=ATP5A1 PE=1 SV=1;tr|K7ERX7|K7ERX7_HUMAN ATP synthase subunit a	3	6.7	59.75	0	507120	1068700
A0A0C4DGX4;Q13616	A0A0C4DGX4;Q13616	CUL1	Cullin-1	tr|A0A0C4DGX4|A0A0C4DGX4_HUMAN Cullin-1 OS=Homo sapiens GN=CUL1 PE=1 SV=1;sp|Q13616|CUL1_HUMAN Cullin-1 OS=Homo sapiens GN=CUL1 PE=1 SV=2	1	1.2	87.387	0	490420	0
Q12788;H3BN88;A0A087WYP7;J3KNP2	Q12788;H3BN88;A0A087WYP7;J3KNP2	TBL3	Transducin beta-like protein 3	sp|Q12788|TBL3_HUMAN Transducin beta-like protein 3 OS=Homo sapiens GN=TBL3 PE=1 SV=2;tr|H3BN88|H3BN88_HUMAN Transducin beta-like protein 3 OS=Homo sapiens GN=TBL3 PE=1 SV=1;tr|A0A087WYP7|A0A087WYP7_HUMAN Transducin beta-like protein 3 OS=Homo sapiens GN=T	2	2.8	89.034	0	373140	608270
Q9Y5V3;Q9Y5V3-2	Q9Y5V3;Q9Y5V3-2	MAGED1	Melanoma-associated antigen D1	sp|Q9Y5V3|MAGD1_HUMAN Melanoma-associated antigen D1 OS=Homo sapiens GN=MAGED1 PE=1 SV=3;sp|Q9Y5V3-2|MAGD1_HUMAN Isoform 2 of Melanoma-associated antigen D1 OS=Homo sapiens GN=MAGED1	1	1.9	86.16	0	327530	0
Q86T24	Q86T24	ZBTB33	Transcriptional regulator Kaiso	sp|Q86T24|KAISO_HUMAN Transcriptional regulator Kaiso OS=Homo sapiens GN=ZBTB33 PE=1 SV=2	2	3.7	74.484	0	324270	1999800
Q16778;P62807;P57053;P06899;O60814	Q16778;P62807;P57053;P06899;O60814	HIST2H2BE;HIST1H2BC;H2BFS;HIST1H2BJ;HIST1H2BK	Histone H2B type 2-E;Histone H2B type 1-C/E/F/G/I;Histone H2B type F-S;Histone H2B type 1-J;Histone H2B type 1-K	sp|Q16778|H2B2E_HUMAN Histone H2B type 2-E OS=Homo sapiens GN=HIST2H2BE PE=1 SV=3;sp|P62807|H2B1C_HUMAN Histone H2B type 1-C/E/F/G/I OS=Homo sapiens GN=HIST1H2BC PE=1 SV=4;sp|P57053|H2BFS_HUMAN Histone H2B type F-S OS=Homo sapiens GN=H2BFS PE=1 SV=2;sp|P06	1	8.7	13.92	0	301470	3859800
Q96TA1-2	Q96TA1-2			sp|Q96TA1-2|NIBL1_HUMAN Isoform 2 of Niban-like protein 1 OS=Homo sapiens GN=FAM129B	1	1.4	82.682	0	287740	0
Q9HCM4-2;Q9HCM4-4;Q9HCM4-3;Q9HCM4	Q9HCM4-2;Q9HCM4-4;Q9HCM4-3;Q9HCM4	EPB41L5	Band 4.1-like protein 5	sp|Q9HCM4-2|E41L5_HUMAN Isoform 2 of Band 4.1-like protein 5 OS=Homo sapiens GN=EPB41L5;sp|Q9HCM4-4|E41L5_HUMAN Isoform 4 of Band 4.1-like protein 5 OS=Homo sapiens GN=EPB41L5;sp|Q9HCM4-3|E41L5_HUMAN Isoform 3 of Band 4.1-like protein 5 OS=Homo sapiens GN=	1	2.8	57.885	0	265320	409680
P16403	P16403	HIST1H1C	Histone H1.2	sp|P16403|H12_HUMAN Histone H1.2 OS=Homo sapiens GN=HIST1H1C PE=1 SV=2	1	7.5	21.364	0	245340	0
A0A0B4J269;Q13509-2;Q13509;K7ESM5;Q9BUF5	A0A0B4J269;Q13509-2;Q13509;K7ESM5;Q9BUF5	TUBB3;TUBB6	Tubulin beta-3 chain;Tubulin beta-6 chain	tr|A0A0B4J269|A0A0B4J269_HUMAN Uncharacterized protein OS=Homo sapiens PE=1 SV=1;sp|Q13509-2|TBB3_HUMAN Isoform 2 of Tubulin beta-3 chain OS=Homo sapiens GN=TUBB3;sp|Q13509|TBB3_HUMAN Tubulin beta-3 chain OS=Homo sapiens GN=TUBB3 PE=1 SV=2;tr|K7ESM5|K7ESM5	2	3	88.381	0	242400	410080
P10809	P10809	HSPD1	60 kDa heat shock protein, mitochondrial	sp|P10809|CH60_HUMAN 60 kDa heat shock protein, mitochondrial OS=Homo sapiens GN=HSPD1 PE=1 SV=2	1	2.1	61.054	0	227940	0
Q9NW36;A0A087WSW7;F6XU50;A0A0B4J1V9;Q9NRZ9-6;Q9NRZ9-5;Q9NRZ9-4;Q9NRZ9-3;Q9NRZ9-2;Q9NRZ9	Q9NW36;A0A087WSW7;F6XU50;A0A0B4J1V9;Q9NRZ9-6;Q9NRZ9-5;Q9NRZ9-4;Q9NRZ9-3;Q9NRZ9-2;Q9NRZ9	HELLS	Lymphoid-specific helicase	tr|Q9NW36|Q9NW36_HUMAN Lymphoid-specific helicase OS=Homo sapiens GN=HELLS PE=1 SV=1;tr|A0A087WSW7|A0A087WSW7_HUMAN Helicase, lymphoid-specific, isoform CRA_d OS=Homo sapiens GN=HELLS PE=1 SV=1;tr|F6XU50|F6XU50_HUMAN Helicase, lymphoid-specific, isoform CR	1	3.5	35.131	0	226180	0
Q9UQ35	Q9UQ35	SRRM2	Serine/arginine repetitive matrix protein 2	sp|Q9UQ35|SRRM2_HUMAN Serine/arginine repetitive matrix protein 2 OS=Homo sapiens GN=SRRM2 PE=1 SV=2	3	1.6	299.61	0	196400	623100
O94916-2;O94916;O94916-4;O94916-5	O94916-2;O94916;O94916-4;O94916-5	NFAT5	Nuclear factor of activated T-cells 5	sp|O94916-2|NFAT5_HUMAN Isoform A of Nuclear factor of activated T-cells 5 OS=Homo sapiens GN=NFAT5;sp|O94916|NFAT5_HUMAN Nuclear factor of activated T-cells 5 OS=Homo sapiens GN=NFAT5 PE=1 SV=1;sp|O94916-4|NFAT5_HUMAN Isoform D of Nuclear factor of activa	1	1.1	157.98	0	169350	0
O95235-2;O95235	O95235-2;O95235	KIF20A	Kinesin-like protein KIF20A	sp|O95235-2|KI20A_HUMAN Isoform 2 of Kinesin-like protein KIF20A OS=Homo sapiens GN=KIF20A;sp|O95235|KI20A_HUMAN Kinesin-like protein KIF20A OS=Homo sapiens GN=KIF20A PE=1 SV=1	1	1.6	98.099	0	149260	219660
Q8N0Z3;H7C5N4	Q8N0Z3;H7C5N4	SPICE1	Spindle and centriole-associated protein 1	sp|Q8N0Z3|SPICE_HUMAN Spindle and centriole-associated protein 1 OS=Homo sapiens GN=SPICE1 PE=1 SV=1;tr|H7C5N4|H7C5N4_HUMAN Spindle and centriole-associated protein 1 (Fragment) OS=Homo sapiens GN=SPICE1 PE=1 SV=1	2	2.9	96.263	0	148720	706460
P04350	P04350	TUBB4A	Tubulin beta-4A chain	sp|P04350|TBB4A_HUMAN Tubulin beta-4A chain OS=Homo sapiens GN=TUBB4A PE=1 SV=2	2	5.4	49.585	0	117040	0
P43004-3;P43004	P43004-3;P43004	SLC1A2	Excitatory amino acid transporter 2	sp|P43004-3|EAA2_HUMAN Isoform 3 of Excitatory amino acid transporter 2 OS=Homo sapiens GN=SLC1A2;sp|P43004|EAA2_HUMAN Excitatory amino acid transporter 2 OS=Homo sapiens GN=SLC1A2 PE=1 SV=2	1	2	61.007	0	108010	0
Q14004-2;Q14004	Q14004-2;Q14004	CDK13	Cyclin-dependent kinase 13	sp|Q14004-2|CDK13_HUMAN Isoform 2 of Cyclin-dependent kinase 13 OS=Homo sapiens GN=CDK13;sp|Q14004|CDK13_HUMAN Cyclin-dependent kinase 13 OS=Homo sapiens GN=CDK13 PE=1 SV=2	1	1	158.43	0	0	976590
P02452	P02452	COL1A1	Collagen alpha-1(I) chain	sp|P02452|CO1A1_HUMAN Collagen alpha-1(I) chain OS=Homo sapiens GN=COL1A1 PE=1 SV=5	1	0.6	138.94	0	0	1035400
C9J6P4;Q7Z2W4-3;Q7Z2W4-2;Q7Z2W4	C9J6P4;Q7Z2W4-3;Q7Z2W4-2;Q7Z2W4	ZC3HAV1	Zinc finger CCCH-type antiviral protein 1	tr|C9J6P4|C9J6P4_HUMAN Zinc finger CCCH-type antiviral protein 1 OS=Homo sapiens GN=ZC3HAV1 PE=1 SV=1;sp|Q7Z2W4-3|ZCCHV_HUMAN Isoform 3 of Zinc finger CCCH-type antiviral protein 1 OS=Homo sapiens GN=ZC3HAV1;sp|Q7Z2W4-2|ZCCHV_HUMAN Isoform 2 of Zinc finger	1	1.5	114.08	0	0	92444
Q96A65	Q96A65	EXOC4	Exocyst complex component 4	sp|Q96A65|EXOC4_HUMAN Exocyst complex component 4 OS=Homo sapiens GN=EXOC4 PE=1 SV=1	1	1.4	110.5	0	0	282650
O43592	O43592	XPOT	Exportin-T	sp|O43592|XPOT_HUMAN Exportin-T OS=Homo sapiens GN=XPOT PE=1 SV=2	1	1.2	109.96	0	0	184450
P53618;E9PP73	P53618;E9PP73	COPB1	Coatomer subunit beta	sp|P53618|COPB_HUMAN Coatomer subunit beta OS=Homo sapiens GN=COPB1 PE=1 SV=3;tr|E9PP73|E9PP73_HUMAN Coatomer subunit beta (Fragment) OS=Homo sapiens GN=COPB1 PE=1 SV=8	2	3	107.14	0	0	849850
P12036-2;P12036	P12036-2;P12036	NEFH	Neurofilament heavy polypeptide	sp|P12036-2|NFH_HUMAN Isoform 2 of Neurofilament heavy polypeptide OS=Homo sapiens GN=NEFH;sp|P12036|NFH_HUMAN Neurofilament heavy polypeptide OS=Homo sapiens GN=NEFH PE=1 SV=4	2	2.1	105.64	0	0	1113800
Q12872;Q12872-2	Q12872;Q12872-2	SFSWAP	Splicing factor, suppressor of white-apricot homolog	sp|Q12872|SFSWA_HUMAN Splicing factor, suppressor of white-apricot homolog OS=Homo sapiens GN=SFSWAP PE=1 SV=3;sp|Q12872-2|SFSWA_HUMAN Isoform 2 of Splicing factor, suppressor of white-apricot homolog OS=Homo sapiens GN=SFSWAP	1	1.6	104.82	0	0	146520
A0A087WVI0;Q8WTW3	A0A087WVI0;Q8WTW3	COG1	Conserved oligomeric Golgi complex subunit 1	tr|A0A087WVI0|A0A087WVI0_HUMAN Conserved oligomeric Golgi complex subunit 1 OS=Homo sapiens GN=COG1 PE=1 SV=1;sp|Q8WTW3|COG1_HUMAN Conserved oligomeric Golgi complex subunit 1 OS=Homo sapiens GN=COG1 PE=1 SV=1	1	1.2	104.79	0	0	151780
E9PLK3;A6NEC2;P55786;E9PP11	E9PLK3;A6NEC2;P55786;E9PP11	NPEPPS;NPEPPSL1	Puromycin-sensitive aminopeptidase-like protein;Puromycin-sensitive aminopeptidase	tr|E9PLK3|E9PLK3_HUMAN Aminopeptidase OS=Homo sapiens GN=NPEPPS PE=1 SV=1;sp|A6NEC2|PSAL_HUMAN Puromycin-sensitive aminopeptidase-like protein OS=Homo sapiens GN=NPEPPSL1 PE=2 SV=3;sp|P55786|PSA_HUMAN Puromycin-sensitive aminopeptidase OS=Homo sapiens GN=N	2	2.6	102.99	0	0	782520
H7C5W9;P16615-5;P16615-2;Q93084-4;Q93084-2;P16615-3;P16615-4;Q93084-3;Q93084-7;P16615;Q93084;Q93084-6;Q93084-5	H7C5W9;P16615-5;P16615-2;Q93084-4;Q93084-2;P16615-3;P16615-4;Q93084-3;Q93084-7;P16615;Q93084;Q93084-6;Q93084-5	ATP2A2;ATP2A3	Sarcoplasmic/endoplasmic reticulum calcium ATPase 2;Sarcoplasmic/endoplasmic reticulum calcium ATPase 3	tr|H7C5W9|H7C5W9_HUMAN Sarcoplasmic/endoplasmic reticulum calcium ATPase 2 (Fragment) OS=Homo sapiens GN=ATP2A2 PE=1 SV=1;sp|P16615-5|AT2A2_HUMAN Isoform 5 of Sarcoplasmic/endoplasmic reticulum calcium ATPase 2 OS=Homo sapiens GN=ATP2A2;sp|P16615-2|AT2A2_H	1	1.4	102.48	0	0	496000
P35606-2;P35606	P35606-2;P35606	COPB2	Coatomer subunit beta	sp|P35606-2|COPB2_HUMAN Isoform 2 of Coatomer subunit beta OS=Homo sapiens GN=COPB2;sp|P35606|COPB2_HUMAN Coatomer subunit beta OS=Homo sapiens GN=COPB2 PE=1 SV=2	1	1.9	99.045	0	0	131880
Q9ULQ0;Q5VSL9-2;Q9ULQ0-2;Q5VSL9	Q9ULQ0;Q5VSL9-2;Q9ULQ0-2;Q5VSL9	STRIP2;STRIP1	Striatin-interacting protein 2;Striatin-interacting protein 1	sp|Q9ULQ0|STRP2_HUMAN Striatin-interacting protein 2 OS=Homo sapiens GN=STRIP2 PE=1 SV=2;sp|Q5VSL9-2|STRP1_HUMAN Isoform 2 of Striatin-interacting protein 1 OS=Homo sapiens GN=STRIP1;sp|Q9ULQ0-2|STRP2_HUMAN Isoform 2 of Striatin-interacting protein 2 OS=Ho	2	2	95.358	0	0	4057600
Q14566	Q14566	MCM6	DNA replication licensing factor MCM6	sp|Q14566|MCM6_HUMAN DNA replication licensing factor MCM6 OS=Homo sapiens GN=MCM6 PE=1 SV=1	1	1.6	92.888	0	0	454660
Q9P2I0;H0YJF4	Q9P2I0;H0YJF4	CPSF2	Cleavage and polyadenylation specificity factor subunit 2	sp|Q9P2I0|CPSF2_HUMAN Cleavage and polyadenylation specificity factor subunit 2 OS=Homo sapiens GN=CPSF2 PE=1 SV=2;tr|H0YJF4|H0YJF4_HUMAN Cleavage and polyadenylation-specificity factor subunit 2 (Fragment) OS=Homo sapiens GN=CPSF2 PE=1 SV=1	2	3.1	88.486	0	0	1858000
G3V325;O75127	G3V325;O75127	ATP5J2-PTCD1;PTCD1	Pentatricopeptide repeat-containing protein 1, mitochondrial	tr|G3V325|G3V325_HUMAN ATP5J2-PTCD1 readthrough OS=Homo sapiens GN=ATP5J2-PTCD1 PE=4 SV=1;sp|O75127|PTCD1_HUMAN Pentatricopeptide repeat-containing protein 1, mitochondrial OS=Homo sapiens GN=PTCD1 PE=1 SV=2	1	1.5	84.109	0	0	147470
Q13200-2;Q13200-3;Q13200	Q13200-2;Q13200-3;Q13200	PSMD2	26S proteasome non-ATPase regulatory subunit 2	sp|Q13200-2|PSMD2_HUMAN Isoform 2 of 26S proteasome non-ATPase regulatory subunit 2 OS=Homo sapiens GN=PSMD2;sp|Q13200-3|PSMD2_HUMAN Isoform 3 of 26S proteasome non-ATPase regulatory subunit 2 OS=Homo sapiens GN=PSMD2;sp|Q13200|PSMD2_HUMAN 26S proteasome n	1	1.6	82.193	0	0	636400
Q13263-2;Q13263	Q13263-2;Q13263	TRIM28	Transcription intermediary factor 1-beta	sp|Q13263-2|TIF1B_HUMAN Isoform 2 of Transcription intermediary factor 1-beta OS=Homo sapiens GN=TRIM28;sp|Q13263|TIF1B_HUMAN Transcription intermediary factor 1-beta OS=Homo sapiens GN=TRIM28 PE=1 SV=5	1	4	79.473	0	0	362210
E7EMV2;E7ESP9;P07197	E7EMV2;E7ESP9;P07197	NEFM	Neurofilament medium polypeptide	tr|E7EMV2|E7EMV2_HUMAN Neurofilament medium polypeptide OS=Homo sapiens GN=NEFM PE=1 SV=1;tr|E7ESP9|E7ESP9_HUMAN Neurofilament medium polypeptide OS=Homo sapiens GN=NEFM PE=1 SV=1;sp|P07197|NFM_HUMAN Neurofilament medium polypeptide OS=Homo sapiens GN=NEFM	1	2	78.881	0	0	233820
P04040	P04040	CAT	Catalase	sp|P04040|CATA_HUMAN Catalase OS=Homo sapiens GN=CAT PE=1 SV=3	2	5.3	59.755	0	0	536310
A6NDV4	A6NDV4	TMEM8B	Transmembrane protein 8B	sp|A6NDV4|TMM8B_HUMAN Transmembrane protein 8B OS=Homo sapiens GN=TMEM8B PE=1 SV=2	1	3	51.94	0	0	509480
Q13885	Q13885	TUBB2A	Tubulin beta-2A chain	sp|Q13885|TBB2A_HUMAN Tubulin beta-2A chain OS=Homo sapiens GN=TUBB2A PE=1 SV=1	2	5.4	49.906	1	0	385310
B0YJC4;P08670;H7C5W5;B0YJC5;P41219;P41219-2	B0YJC4;P08670;H7C5W5;B0YJC5;P41219;P41219-2	VIM;PRPH	Vimentin;Peripherin	tr|B0YJC4|B0YJC4_HUMAN Vimentin OS=Homo sapiens GN=VIM PE=1 SV=1;sp|P08670|VIME_HUMAN Vimentin OS=Homo sapiens GN=VIM PE=1 SV=4;tr|H7C5W5|H7C5W5_HUMAN Peripherin (Fragment) OS=Homo sapiens GN=PRPH PE=1 SV=1;tr|B0YJC5|B0YJC5_HUMAN Vimentin OS=Homo sapiens G	2	4.2	49.653	1	0	143530
A0A087WVQ9;P68104-2;Q5VTE0;P68104;Q05639	A0A087WVQ9;P68104-2;Q5VTE0;P68104;Q05639	EEF1A1;EEF1A1P5;EEF1A2	Elongation factor 1-alpha 1;Putative elongation factor 1-alpha-like 3;Elongation factor 1-alpha 2	tr|A0A087WVQ9|A0A087WVQ9_HUMAN Elongation factor 1-alpha 1 OS=Homo sapiens GN=EEF1A1 PE=1 SV=1;sp|P68104-2|EF1A1_HUMAN Isoform 2 of Elongation factor 1-alpha 1 OS=Homo sapiens GN=EEF1A1;sp|Q5VTE0|EF1A3_HUMAN Putative elongation factor 1-alpha-like 3 OS=Hom	1	2.5	47.883	0	0	586780
Q96P63;Q96P63-2	Q96P63;Q96P63-2	SERPINB12	Serpin B12	sp|Q96P63|SPB12_HUMAN Serpin B12 OS=Homo sapiens GN=SERPINB12 PE=1 SV=1;sp|Q96P63-2|SPB12_HUMAN Isoform 2 of Serpin B12 OS=Homo sapiens GN=SERPINB12	1	2.5	46.276	0	0	373920
Q02413-2;Q02413	Q02413-2;Q02413	DSG1	Desmoglein-1	sp|Q02413-2|DSG1_HUMAN Isoform 2 of Desmoglein-1 OS=Homo sapiens GN=DSG1;sp|Q02413|DSG1_HUMAN Desmoglein-1 OS=Homo sapiens GN=DSG1 PE=1 SV=2	1	2.5	42.618	0	0	903480
A0A0A0MS97;F8W7A7;Q5BJE1-3;Q5BJE1-2;Q5BJE1-4;Q5BJE1	A0A0A0MS97;F8W7A7;Q5BJE1-3;Q5BJE1-2;Q5BJE1-4;Q5BJE1	CCDC178	Coiled-coil domain-containing protein 178	tr|A0A0A0MS97|A0A0A0MS97_HUMAN Coiled-coil domain-containing protein 178 OS=Homo sapiens GN=CCDC178 PE=4 SV=1;tr|F8W7A7|F8W7A7_HUMAN Coiled-coil domain-containing protein 178 OS=Homo sapiens GN=CCDC178 PE=1 SV=1;sp|Q5BJE1-3|CC178_HUMAN Isoform 3 of Coiled-	1	4.8	33.701	0	0	784660
P02686;F8WEU6;J3QQK6;H7BYR8;A8MZH3;J3QKL5;J3QL64;H0YEA2;H0YF02;E9PKX9;E9PNZ1;E9PMR5;F5H7N4;J3KT34;P02686-6;P02686-5;P02686-4;P02686-2;P02686-3;E9PQE7;E9PSE2;E9PJ72;E9PLQ9;J3KS94;E9PLU9	P02686;F8WEU6;J3QQK6;H7BYR8;A8MZH3;J3QKL5;J3QL64;H0YEA2;H0YF02;E9PKX9;E9PNZ1;E9PMR5;F5H7N4;J3KT34;P02686-6;P02686-5;P02686-4;P02686-2;P02686-3;E9PQE7;E9PSE2;E9PJ72;E9PLQ9;J3KS94;E9PLU9	MBP	Myelin basic protein	sp|P02686|MBP_HUMAN Myelin basic protein OS=Homo sapiens GN=MBP PE=1 SV=3;tr|F8WEU6|F8WEU6_HUMAN Myelin basic protein OS=Homo sapiens GN=MBP PE=1 SV=1;tr|J3QQK6|J3QQK6_HUMAN Myelin basic protein OS=Homo sapiens GN=MBP PE=1 SV=1;tr|H7BYR8|H7BYR8_HUMAN Myeli	2	7.2	33.117	0	0	2951200
Q93079;Q5QNW6;P23527;Q5QNW6-2	Q93079;Q5QNW6;P23527;Q5QNW6-2	HIST1H2BH;HIST2H2BF;HIST1H2BO	Histone H2B type 1-H;Histone H2B type 2-F;Histone H2B type 1-O	sp|Q93079|H2B1H_HUMAN Histone H2B type 1-H OS=Homo sapiens GN=HIST1H2BH PE=1 SV=3;sp|Q5QNW6|H2B2F_HUMAN Histone H2B type 2-F OS=Homo sapiens GN=HIST2H2BF PE=1 SV=3;sp|P23527|H2B1O_HUMAN Histone H2B type 1-O OS=Homo sapiens GN=HIST1H2BO PE=1 SV=3;sp|Q5QNW6-	1	8.7	13.892	0	0	814970
