# Supplementary material for: Genome-wide screens identify SEL1L as an intracellular rheostat controlling collagen turnover
Source: Nat Commun. 2024 Feb 20;15:1531. doi: 10.1038/s41467-024-45817-8 (PMC10879544; doi:10.1038/s41467-024-45817-8)
Supplement: Supplementary file 7 — Supplementary Data 4 [file 41467_2024_45817_MOESM7_ESM.xlsx]

## Sheet: Sheet1
	Condition (number):	Control (13)	Lung Fibrosis (11)
Age (yr: mean ± SD)		56.4 ± 10.7	61.2 ± 9.7
Sex (% female)		15.4	18.2
Smoking (%)	Former	38.4	54.5
	Never	46.2	45.5
	Current	15.4	0
Race/Ethnicity (%)	White	69.2	81.8
	Hispanic	7.7	9.1
	Black	7.7	0
	Arabic	0	9.1
	Native American	7.7	0
	Asian	7.7	0
Diagnosis (%)	IPF	N/A	81.8
	Fibrotic NSIP		9.1
	HP		9.1
