# Supplementary material for: Genome-wide screens identify SEL1L as an intracellular rheostat controlling collagen turnover
Source: Nat Commun. 2024 Feb 20;15:1531. doi: 10.1038/s41467-024-45817-8 (PMC10879544; doi:10.1038/s41467-024-45817-8)
Supplement: Supplementary file 9 — Source Data File [file 41467_2024_45817_MOESM9_ESM.xlsx]

## Sheet: Supp_Fig1
Supp. Fig. 3E (LFC in original CRISPRi screen -i.e. x-axis- is found in Supp. Table 1)
gene	LFC	pval	logpval
TRAM2	-0.433865	0.00015183	3.81866
TRAM2	-0.572891	3.0568e-06	5.51473
TRAM2	-0.568803	1.7245e-06	5.76334
MRC2	-0.56397	2.5346e-05	4.59609
MRC2	-0.877797	5.0579e-09	8.29603
MRC2	-0.683352	9.1045e-08	7.04074
ZNF813	-0.732173	1.4715e-06	5.83223
ZNF813	-0.3247	0.00706307	2.15101
ZNF813	-0.0743612	0.473768	0.324435
TFAP4	-0.36759	0.00074257	3.12926
TFAP4	-0.270178	0.0180488	1.74355
ZNF148	0.00839002	0.933165	0.0300415
ZNF148	-0.198185	0.0509305	1.29302
ZNF148	-0.102499	0.290427	0.536963
FXYD5	-0.179848	0.080395	1.09477
FXYD5	-0.169083	0.0912909	1.03957
FXYD5	-0.218145	0.0341349	1.4668
BARHL2	-0.0776739	0.41827	0.378543
BARHL2	-0.0441582	0.633821	0.198033
BARHL2	-0.0385429	0.679453	0.167841
CCDC132	-0.216938	0.0379307	1.42101
CCDC132	-0.0505523	0.584328	0.233343
CTRL	0.0281232	0.751586	0.124021
CPXCR1	-0.061041	0.546159	0.262681
CPXCR1	-0.0752464	0.414322	0.382662
CPXCR1	-0.107102	0.263584	0.57908
KRT13	-0.0250187	0.788867	0.102996
KRT13	-0.148103	0.132247	0.878613
KRT13	-0.0871725	0.369827	0.432002
BCAR1	-0.0234407	0.803713	0.094899
BCAR1	-0.0040509	0.964225	0.0158215
BCAR1	-0.027714	0.766773	0.115333
EP300	-0.378657	0.0002015	3.69572
EP300	-0.503034	1.363e-05	4.86552
CTRL	-0.0333231	0.690012	0.161144
SEL1L	-0.301944	0.0125834	1.9002
SEL1L	-0.485192	0.0001013	3.99438
SEL1L	-0.192065	0.0538768	1.2686
AWAT2	-0.119041	0.208134	0.681657
AWAT2	0.0102654	0.910262	0.0408338
AWAT2	-0.0011092	0.990546	0.00412522
DMAP1	0.175295	0.0479105	1.31957
DMAP1	0.0442288	0.621676	0.206436
DMAP1	-0.0049205	0.957138	0.0190254
LUC7L3	0.209012	0.0103701	1.98422
LUC7L3	0.281783	0.0005038	3.29775
LUC7L3	0.196195	0.0228877	1.6404
ARHGEF6	-0.359662	0.00414435	2.38254
ARHGEF6	-0.186072	0.0680149	1.1674
ARHGEF6	-0.01826	0.878533	0.0562422
AHR	0.148957	0.0851667	1.06973
AHR	-0.0382401	0.676691	0.169609
AHR	0.0339938	0.702091	0.153607
ADNP	-0.0747824	0.447002	0.34969
ADNP	0.051173	0.567281	0.246202
ADNP	-0.0039716	0.965189	0.0153878
CREB1	0.174917	0.0353569	1.45153
CREB1	0.256042	0.00547703	2.26145
CREB1	0.311819	0.00037204	3.42941
TATDN1	-0.0211101	0.824329	0.0838993
TATDN1	-0.0916026	0.339865	0.468693
TATDN1	-0.134717	0.17933	0.746347
TMEM154	-0.0626384	0.515701	0.287602
TMEM154	-0.0870419	0.353782	0.451265
TMEM154	-0.0236572	0.815929	0.0883477
VIPR1	-0.0791837	0.424491	0.372132
VIPR1	0.0227131	0.81379	0.0894874
VIPR1	0.0392547	0.68566	0.163891
TSHR	0.0438775	0.616169	0.2103
TSHR	0.0259945	0.750832	0.124457
TSHR	0.0653792	0.435858	0.360655
ACTL6A	-0.0665702	0.589854	0.229255
ACTL6A	0.101528	0.296216	0.528391
ACTL6A	0.0667851	0.458527	0.338635
EP400	0.193598	0.0272204	1.56511
EP400	-0.0226734	0.804522	0.0944619
EP400	0.0839692	0.343861	0.463617
PCSK1	0.0120622	0.895188	0.0480857
PCSK1	0.0126656	0.887223	0.0519672
PCSK1	-0.0781141	0.411331	0.385809
WRN	0.0213591	0.81108	0.0909366
WRN	0.0310618	0.724502	0.139961
WRN	-0.0190648	0.836006	0.0777904
random_AAAAGCGAGGGTCAGACGCA	-0.100592	0.317369	0.498435
random_AACCCCCACGCCATACCTCC	0.0205391	0.812072	0.0904056
random_CACTGGCCCAATCGTATTGA	0.00589991	0.944963	0.0245851
random_GAACCGATCCTGGCAACCTT	0.137311	0.0994643	1.00233
random_GAGTGCCCCAATGGCTGTGT	-0.110195	0.261693	0.582208
random_TGTGTATGACGTCGACTGTT	-0.0015306	0.986535	0.00588771
TFAP4	-0.343094	0.00155283	2.80888
CCDC132	-0.250717	0.0143404	1.84344
EP300	-0.246706	0.01141	1.94272
NT	0.0883469	0.31129	0.506834
NT	0.105164	0.222938	0.651816
NT	0.0810074	0.490242	0.30959

## Sheet: Fig2
Fig. 2A											Fig. 2B
rank	NES	Label										NAME	GS<br> follow link to MSigDB	GS DETAILS	SIZE	ES	NES	pval	FDRqval	FWER p-val	RANK AT MAX	LEADING EDGE	Screen	order2
1	-1.81	GOBP_PIGMENT_GRANULE_ORGANIZATION									1	COLLAGEN METABOLIC PROCESS	GOBP_COLLAGEN_METABOLIC_PROCESS	Details ...	92	-0.624165	-1.75372	0	0.694789	0.989	2176	tags=21%, list=12%, signal=23%	CRISPRI_2	2
2	-1.73	GOBP_COTRANSLATIONAL_PROTEIN_TARGETING_TO_MEMBRANE									2	COLLAGEN CATABOLIC PROCESS	GOBP_COLLAGEN_CATABOLIC_PROCESS	Details ...	41	-0.653874	-1.69627	0.00510856	0.643991	0.999	842	tags=10%, list=5%, signal=10%	CRISPRI_2	2
3	-1.72	GOBP_COLLAGEN_METABOLIC_PROCESS									3	COLLAGEN BIOSYNTHETIC PROCESS	GOBP_COLLAGEN_BIOSYNTHETIC_PROCESS	Details ...	40	-0.654088	-1.66896	0.00933333	0.601634	1	2859	tags=33%, list=16%, signal=38%	CRISPRI_2	2
4	-1.7	GOBP_SRP_DEPENDENT_COTRANSLATIONAL_PROTEIN_TARGETING_TO_MEMBRANE									4	REGULATION OF COLLAGEN METABOLIC PROCESS	GOBP_REGULATION_OF_COLLAGEN_METABOLIC_PROCESS	NA	36	-0.468074	-1.17814	0.225426	0.953878	1	3745	tags=33%, list=20%, signal=42%	CRISPRI_2	2
5	-1.7	GOBP_PIGMENT_CELL_DIFFERENTIATION									5	COLLAGEN FIBRIL ORGANIZATION	GOBP_COLLAGEN_FIBRIL_ORGANIZATION	NA	59	-0.435228	-1.14856	0.246659	0.956011	1	3525	tags=25%, list=19%, signal=31%	CRISPRI_2	2
6	-1.7	GOBP_CELLULAR_PIGMENTATION									6	POSITIVE REGULATION OF COLLAGEN METABOLIC PROCESS	GOBP_POSITIVE_REGULATION_OF_COLLAGEN_METABOLIC_PROCESS	NA	24	-0.435194	-0.994755	0.494764	0.996934	1	3490	tags=33%, list=19%, signal=41%	CRISPRI_2	2
7	-1.69	GOBP_PROTEIN_INSERTION_INTO_ER_MEMBRANE									7	COLLAGEN ACTIVATED SIGNALING PATHWAY	GOBP_COLLAGEN_ACTIVATED_SIGNALING_PATHWAY	NA	16	-0.415729	-0.903902	0.622641	0.992945	1	3934	tags=38%, list=21%, signal=48%	CRISPRI_2	2
8	-1.68	GOBP_RESPONSE_TO_UV_B									8	COLLAGEN METABOLIC PROCESS	GOBP_COLLAGEN_METABOLIC_PROCESS	Details ...	92	-0.594658	-1.7485	0	0.262959	0.91	2212	tags=22%, list=12%, signal=25%	CRISPRI_1	1
9	-1.66	GOBP_POSITIVE_REGULATION_BY_HOST_OF_VIRAL_TRANSCRIPTION									9	COLLAGEN CATABOLIC PROCESS	GOBP_COLLAGEN_CATABOLIC_PROCESS	NA	41	-0.601869	-1.57928	0	0.636464	1	2176	tags=20%, list=12%, signal=22%	CRISPRI_1	1
10	-1.65	GOBP_NEGATIVE_REGULATION_OF_CARBOHYDRATE_METABOLIC_PROCESS									10	COLLAGEN FIBRIL ORGANIZATION	GOBP_COLLAGEN_FIBRIL_ORGANIZATION	NA	59	-0.551962	-1.57821	0	0.626375	1	2295	tags=29%, list=12%, signal=33%	CRISPRI_1	1
11	-1.64	GOBP_SNRNA_PROCESSING									11	COLLAGEN BIOSYNTHETIC PROCESS	GOBP_COLLAGEN_BIOSYNTHETIC_PROCESS	NA	40	-0.575217	-1.50216	0.038961	0.927789	1	2212	tags=23%, list=12%, signal=26%	CRISPRI_1	1
12	-1.64	GOCC_INTEGRATOR_COMPLEX									12	REGULATION OF COLLAGEN METABOLIC PROCESS	GOBP_REGULATION_OF_COLLAGEN_METABOLIC_PROCESS	NA	36	-0.515553	-1.38311	0.0487805	1	1	4332	tags=31%, list=23%, signal=40%	CRISPRI_1	1
13	-1.63	GOBP_NCRNA_3_END_PROCESSING									13	POSITIVE REGULATION OF COLLAGEN METABOLIC PROCESS	GOBP_POSITIVE_REGULATION_OF_COLLAGEN_METABOLIC_PROCESS	NA	24	-0.532109	-1.27607	0.126761	1	1	3948	tags=25%, list=21%, signal=32%	CRISPRI_1	1
14	-1.62	GOBP_SNRNA_METABOLIC_PROCESS									14	COLLAGEN ACTIVATED SIGNALING PATHWAY	GOBP_COLLAGEN_ACTIVATED_SIGNALING_PATHWAY	NA	16	-0.552397	-1.17395	0.272727	1	1	6062	tags=69%, list=33%, signal=102%	CRISPRI_1	1
15	-1.6	GOBP_VIRAL_TRANSCRIPTION									15	COLLAGEN CATABOLIC PROCESS	GOBP_COLLAGEN_CATABOLIC_PROCESS	Details ...	38	0.782489	2.14219	0	0.223673	0.19	290	tags=8%, list=2%, signal=8%	CRISPRA_1	3
16	-1.59	GOBP_CELLULAR_RESPONSE_TO_ATP									16	COLLAGEN METABOLIC PROCESS	GOBP_COLLAGEN_METABOLIC_PROCESS	Details ...	89	0.567531	1.75421	0.00660793	1	1	1218	tags=9%, list=7%, signal=10%	CRISPRA_1	3
17	-1.58	GOBP_COLLAGEN_CATABOLIC_PROCESS									17	COLLAGEN ACTIVATED SIGNALING PATHWAY	GOBP_COLLAGEN_ACTIVATED_SIGNALING_PATHWAY	NA	16	0.499072	1.11865	0.309474	0.843552	1	1556	tags=25%, list=9%, signal=27%	CRISPRA_1	3
18	-1.58	GOBP_COLLAGEN_BIOSYNTHETIC_PROCESS									18	POSITIVE REGULATION OF COLLAGEN METABOLIC PROCESS	GOBP_POSITIVE_REGULATION_OF_COLLAGEN_METABOLIC_PROCESS	NA	25	-0.368409	-0.912623	0.604824	0.904755	1	2702	tags=24%, list=15%, signal=28%	CRISPRA_1	3
19	-1.57	GOBP_PROTEIN_HYDROXYLATION									19	COLLAGEN FIBRIL ORGANIZATION	GOBP_COLLAGEN_FIBRIL_ORGANIZATION	NA	56	-0.310567	-0.880823	0.684601	0.929385	1	1964	tags=18%, list=11%, signal=20%	CRISPRA_1	3
20	-1.56	GOBP_VIRAL_GENE_EXPRESSION									20	REGULATION OF COLLAGEN METABOLIC PROCESS	GOBP_REGULATION_OF_COLLAGEN_METABOLIC_PROCESS	NA	36	-0.272304	-0.729846	0.873786	0.993397	1	3152	tags=22%, list=18%, signal=27%	CRISPRA_1	3
21	-1.56	GOMF_CORE_PROMOTER_SEQUENCE_SPECIFIC_DNA_BINDING									21	COLLAGEN BIOSYNTHETIC PROCESS	GOBP_COLLAGEN_BIOSYNTHETIC_PROCESS	NA	41	-0.234269	-0.644351	0.971591	1	1	3939	tags=27%, list=23%, signal=35%	CRISPRA_1	3
22	-1.55	GOBP_TRANSLATIONAL_ELONGATION									22	COLLAGEN CATABOLIC PROCESS	GOBP_COLLAGEN_CATABOLIC_PROCESS	Details ...	37	0.817112	2.11949	0.00179211	1	0.869	526	tags=11%, list=3%, signal=11%	CRISPRA_2	4
23	-1.55	GOBP_CELLULAR_RESPONSE_TO_HEAT									23	COLLAGEN METABOLIC PROCESS	GOBP_COLLAGEN_METABOLIC_PROCESS	Details ...	88	0.632227	1.91276	0	1	0.999	526	tags=8%, list=3%, signal=8%	CRISPRA_2	4
24	-1.55	GOBP_MACROPHAGE_ACTIVATION_INVOLVED_IN_IMMUNE_RESPONSE									24	COLLAGEN FIBRIL ORGANIZATION	GOBP_COLLAGEN_FIBRIL_ORGANIZATION	NA	56	0.449993	1.26197	0.127013	0.758162	1	1525	tags=20%, list=9%, signal=21%	CRISPRA_2	4
25	-1.54	GOMF_COLLAGEN_BINDING									25	REGULATION OF COLLAGEN METABOLIC PROCESS	GOBP_REGULATION_OF_COLLAGEN_METABOLIC_PROCESS	NA	36	0.407564	1.08156	0.326642	0.865537	1	2481	tags=22%, list=14%, signal=26%	CRISPRA_2	4
26	-1.54	GOBP_ESTABLISHMENT_OF_PROTEIN_LOCALIZATION_TO_ENDOPLASMIC_RETICULUM									26	POSITIVE REGULATION OF COLLAGEN METABOLIC PROCESS	GOBP_POSITIVE_REGULATION_OF_COLLAGEN_METABOLIC_PROCESS	NA	25	0.443655	1.07185	0.372093	0.863292	1	750	tags=16%, list=4%, signal=17%	CRISPRA_2	4
27	-1.54	GOBP_VITAMIN_CATABOLIC_PROCESS									27	COLLAGEN BIOSYNTHETIC PROCESS	GOBP_COLLAGEN_BIOSYNTHETIC_PROCESS	NA	41	0.310787	0.843485	0.712522	0.967779	1	750	tags=10%, list=4%, signal=10%	CRISPRA_2	4
28	-1.53	GOMF_BILE_ACID_TRANSMEMBRANE_TRANSPORTER_ACTIVITY									28	COLLAGEN ACTIVATED SIGNALING PATHWAY	GOBP_COLLAGEN_ACTIVATED_SIGNALING_PATHWAY	NA	16	-0.513174	-1.19744	0.222717	0.749659	1	3114	tags=38%, list=18%, signal=46%	CRISPRA_2	4
29	-1.53	GOBP_TUBULIN_DEACETYLATION									29	COLLAGEN BIOSYNTHETIC PROCESS	GOBP_COLLAGEN_BIOSYNTHETIC_PROCESS	NA	41	0.667699	1.394	0.0641975	0.553425	1	1842	tags=17%, list=10%, signal=19%	Big Bead	10
30	-1.53	GOBP_LYMPHOID_PROGENITOR_CELL_DIFFERENTIATION									30	POSITIVE REGULATION OF COLLAGEN METABOLIC PROCESS	GOBP_POSITIVE_REGULATION_OF_COLLAGEN_METABOLIC_PROCESS	NA	24	0.627035	1.22573	0.196796	0.728169	1	1797	tags=17%, list=10%, signal=18%	Big Bead	10
31	-1.53	GOBP_PROTEIN_LOCALIZATION_TO_ENDOPLASMIC_RETICULUM									31	REGULATION OF COLLAGEN METABOLIC PROCESS	GOBP_REGULATION_OF_COLLAGEN_METABOLIC_PROCESS	NA	36	0.582703	1.2129	0.193853	0.732815	1	1842	tags=14%, list=10%, signal=15%	Big Bead	10
32	-1.53	GOBP_N_TERMINAL_PROTEIN_AMINO_ACID_ACETYLATION									32	COLLAGEN ACTIVATED SIGNALING PATHWAY	GOBP_COLLAGEN_ACTIVATED_SIGNALING_PATHWAY	NA	17	0.660622	1.21064	0.244009	0.7315	1	3478	tags=35%, list=18%, signal=43%	Big Bead	10
33	-1.52	GOBP_MITOCHONDRION_DISTRIBUTION									33	COLLAGEN METABOLIC PROCESS	GOBP_COLLAGEN_METABOLIC_PROCESS	NA	91	0.444973	1.03838	0.337989	0.860576	1	1842	tags=13%, list=10%, signal=15%	Big Bead	10
34	-1.52	GOBP_POSITIVE_REGULATION_OF_VASCULAR_ENDOTHELIAL_CELL_PROLIFERATION									34	COLLAGEN CATABOLIC PROCESS	GOBP_COLLAGEN_CATABOLIC_PROCESS	NA	39	-0.505184	-0.980403	0.516464	0.924402	1	2505	tags=15%, list=13%, signal=18%	Big Bead	10
35	-1.52	GOBP_NEGATIVE_REGULATION_OF_CELL_MIGRATION_INVOLVED_IN_SPROUTING_ANGIOGENESIS									35	COLLAGEN FIBRIL ORGANIZATION	GOBP_COLLAGEN_FIBRIL_ORGANIZATION	NA	60	-0.378408	-0.769547	0.816856	0.987852	1	1101	tags=7%, list=6%, signal=7%	Big Bead	10
36	-1.52	GOBP_GLIAL_CELL_PROLIFERATION									36	COLLAGEN ACTIVATED SIGNALING PATHWAY	GOBP_COLLAGEN_ACTIVATED_SIGNALING_PATHWAY	NA	17	0.818149	1.46165	0.0574163	0.516053	1	1380	tags=24%, list=7%, signal=25%	IgG	5
37	-1.51	GOBP_CHAPERONE_MEDIATED_AUTOPHAGY									37	COLLAGEN METABOLIC PROCESS	GOBP_COLLAGEN_METABOLIC_PROCESS	NA	91	0.373138	0.863072	0.682432	0.946752	1	373	tags=4%, list=2%, signal=4%	IgG	5
38	-1.51	GOMF_CALCIUM_DEPENDENT_PHOSPHOLIPASE_A2_ACTIVITY									38	COLLAGEN BIOSYNTHETIC PROCESS	GOBP_COLLAGEN_BIOSYNTHETIC_PROCESS	NA	41	0.418267	0.850139	0.674058	0.957912	1	373	tags=5%, list=2%, signal=5%	IgG	5
39	-1.5	GOMF_RNA_POLYMERASE_II_CORE_PROMOTER_SEQUENCE_SPECIFIC_DNA_BINDING									39	COLLAGEN CATABOLIC PROCESS	GOBP_COLLAGEN_CATABOLIC_PROCESS	NA	39	0.392002	0.797799	0.759615	0.989894	1	360	tags=5%, list=2%, signal=5%	IgG	5
40	-1.5	GOCC_EXTRINSIC_COMPONENT_OF_ORGANELLE_MEMBRANE									40	COLLAGEN FIBRIL ORGANIZATION	GOBP_COLLAGEN_FIBRIL_ORGANIZATION	NA	60	-0.527992	-1.12937	0.25265	0.545006	1	3003	tags=25%, list=16%, signal=30%	IgG	5
41	-1.5	GOBP_REGULATION_OF_NUCLEOTIDE_METABOLIC_PROCESS									41	REGULATION OF COLLAGEN METABOLIC PROCESS	GOBP_REGULATION_OF_COLLAGEN_METABOLIC_PROCESS	NA	36	-0.339436	-0.684521	0.936968	0.982449	1	3412	tags=19%, list=18%, signal=24%	IgG	5
42	-1.5	GOMF_TRANSLATION_ELONGATION_FACTOR_ACTIVITY									42	POSITIVE REGULATION OF COLLAGEN METABOLIC PROCESS	GOBP_POSITIVE_REGULATION_OF_COLLAGEN_METABOLIC_PROCESS	NA	24	-0.337123	-0.625576	0.968254	0.993843	1	3412	tags=21%, list=18%, signal=25%	IgG	5
43	-1.5	GOBP_REGULATION_OF_CELL_MIGRATION_INVOLVED_IN_SPROUTING_ANGIOGENESIS									43	POSITIVE REGULATION OF COLLAGEN METABOLIC PROCESS	GOBP_POSITIVE_REGULATION_OF_COLLAGEN_METABOLIC_PROCESS	NA	24	-0.493206	-0.866584	0.624719	0.834313	1	679	tags=13%, list=4%, signal=13%	Myelin	7
44	-1.5	GOBP_REGULATION_OF_CARBOHYDRATE_CATABOLIC_PROCESS									44	COLLAGEN BIOSYNTHETIC PROCESS	GOBP_COLLAGEN_BIOSYNTHETIC_PROCESS	NA	41	-0.439046	-0.859692	0.615217	0.839948	1	679	tags=7%, list=4%, signal=8%	Myelin	7
45	-1.5	GOBP_HEMATOPOIETIC_STEM_CELL_DIFFERENTIATION									45	COLLAGEN ACTIVATED SIGNALING PATHWAY	GOBP_COLLAGEN_ACTIVATED_SIGNALING_PATHWAY	NA	17	-0.318519	-0.555573	0.975057	0.99744	1	3852	tags=29%, list=21%, signal=37%	Myelin	7
46	-1.49	GOBP_REGULATION_OF_STEM_CELL_DIFFERENTIATION									46	COLLAGEN CATABOLIC PROCESS	GOBP_COLLAGEN_CATABOLIC_PROCESS	NA	39	0.644269	1.26775	0.140541	0.864859	1	499	tags=5%, list=3%, signal=5%	Myelin	7
47	-1.49	GOBP_NEGATIVE_REGULATION_OF_GLUCONEOGENESIS									47	COLLAGEN FIBRIL ORGANIZATION	GOBP_COLLAGEN_FIBRIL_ORGANIZATION	NA	60	0.556474	1.13685	0.282883	0.899262	1	14	tags=2%, list=0%, signal=2%	Myelin	7
48	-1.49	GOBP_INTRINSIC_APOPTOTIC_SIGNALING_PATHWAY_IN_RESPONSE_TO_DNA_DAMAGE_BY_P53_CLASS_MEDIATOR									48	COLLAGEN METABOLIC PROCESS	GOBP_COLLAGEN_METABOLIC_PROCESS	NA	91	0.430013	0.933887	0.553114	0.97719	1	1266	tags=8%, list=7%, signal=8%	Myelin	7
49	-1.49	GOBP_ENDOPLASMIC_RETICULUM_UNFOLDED_PROTEIN_RESPONSE									49	REGULATION OF COLLAGEN METABOLIC PROCESS	GOBP_REGULATION_OF_COLLAGEN_METABOLIC_PROCESS	NA	36	0.389367	0.755302	0.808394	1	1	1266	tags=14%, list=7%, signal=15%	Myelin	7
50	-1.48	GOMF_GENERAL_TRANSCRIPTION_INITIATION_FACTOR_ACTIVITY									50	COLLAGEN BIOSYNTHETIC PROCESS	GOBP_COLLAGEN_BIOSYNTHETIC_PROCESS	NA	41	0.52913	1.04029	0.411538	1	1	842	tags=7%, list=4%, signal=8%	Pos Bead	11
51	-1.48	GOMF_CARGO_ADAPTOR_ACTIVITY									51	POSITIVE REGULATION OF COLLAGEN METABOLIC PROCESS	GOBP_POSITIVE_REGULATION_OF_COLLAGEN_METABOLIC_PROCESS	NA	24	0.42261	0.756679	0.800363	1	1	2930	tags=13%, list=16%, signal=15%	Pos Bead	11
52	-1.48	GOMF_NEUROPEPTIDE_RECEPTOR_BINDING									52	COLLAGEN METABOLIC PROCESS	GOBP_COLLAGEN_METABOLIC_PROCESS	NA	91	0.338781	0.734373	0.956989	1	1	941	tags=5%, list=5%, signal=6%	Pos Bead	11
53	-1.48	GOCC_GOLGI_ASSOCIATED_VESICLE_MEMBRANE									53	COLLAGEN CATABOLIC PROCESS	GOBP_COLLAGEN_CATABOLIC_PROCESS	NA	39	0.35431	0.683751	0.940647	1	1	941	tags=8%, list=5%, signal=8%	Pos Bead	11
54	-1.48	GOBP_EMBRYONIC_BRAIN_DEVELOPMENT									54	COLLAGEN FIBRIL ORGANIZATION	GOBP_COLLAGEN_FIBRIL_ORGANIZATION	NA	60	0.328615	0.681321	0.97615	1	1	2814	tags=12%, list=15%, signal=14%	Pos Bead	11
55	-1.48	GOCC_CIS_GOLGI_NETWORK									55	COLLAGEN ACTIVATED SIGNALING PATHWAY	GOBP_COLLAGEN_ACTIVATED_SIGNALING_PATHWAY	NA	17	0.399535	0.680628	0.902214	1	1	3483	tags=24%, list=19%, signal=29%	Pos Bead	11
56	-1.48	GOBP_CELLULAR_RESPONSE_TO_UNFOLDED_PROTEIN									56	REGULATION OF COLLAGEN METABOLIC PROCESS	GOBP_REGULATION_OF_COLLAGEN_METABOLIC_PROCESS	NA	36	0.327802	0.631883	0.986965	1	1	4277	tags=19%, list=23%, signal=25%	Pos Bead	11
57	-1.48	GOBP_MODULATION_BY_HOST_OF_SYMBIONT_PROCESS									57	COLLAGEN CATABOLIC PROCESS	GOBP_COLLAGEN_CATABOLIC_PROCESS	NA	39	-0.400074	-0.78469	0.785425	0.994551	1	925	tags=8%, list=5%, signal=8%	Small Bead	8
58	-1.48	GOBP_RRNA_TRANSCRIPTION									58	COLLAGEN FIBRIL ORGANIZATION	GOBP_COLLAGEN_FIBRIL_ORGANIZATION	NA	60	-0.300974	-0.63373	0.991507	0.999709	1	3782	tags=18%, list=20%, signal=23%	Small Bead	8
59	-1.47	GOCC_CLATHRIN_ADAPTOR_COMPLEX									59	REGULATION OF COLLAGEN METABOLIC PROCESS	GOBP_REGULATION_OF_COLLAGEN_METABOLIC_PROCESS	NA	36	0.701005	1.36896	0.074856	0.522438	1	2752	tags=25%, list=15%, signal=29%	Small Bead	8
60	-1.47	GOBP_REGULATION_OF_GLYCOLYTIC_PROCESS									60	POSITIVE REGULATION OF COLLAGEN METABOLIC PROCESS	GOBP_POSITIVE_REGULATION_OF_COLLAGEN_METABOLIC_PROCESS	NA	24	0.736717	1.35398	0.0929293	0.531921	1	2103	tags=25%, list=11%, signal=28%	Small Bead	8
61	-1.47	GOBP_POSITIVE_REGULATION_OF_INTERLEUKIN_12_PRODUCTION									61	COLLAGEN BIOSYNTHETIC PROCESS	GOBP_COLLAGEN_BIOSYNTHETIC_PROCESS	NA	41	0.676714	1.35372	0.0850202	0.53137	1	2708	tags=22%, list=14%, signal=26%	Small Bead	8
62	-1.47	GOBP_ACTIVATION_OF_INNATE_IMMUNE_RESPONSE									62	COLLAGEN METABOLIC PROCESS	GOBP_COLLAGEN_METABOLIC_PROCESS	NA	91	0.48359	1.07417	0.326214	0.740418	1	2752	tags=18%, list=15%, signal=20%	Small Bead	8
63	-1.47	GOMF_DEAMINASE_ACTIVITY									63	COLLAGEN ACTIVATED SIGNALING PATHWAY	GOBP_COLLAGEN_ACTIVATED_SIGNALING_PATHWAY	NA	17	0.516835	0.891964	0.635161	0.896678	1	3511	tags=24%, list=19%, signal=29%	Small Bead	8
64	-1.46	GOBP_REGULATION_OF_DNA_TEMPLATED_TRANSCRIPTION_INITIATION									64	COLLAGEN ACTIVATED SIGNALING PATHWAY	GOBP_COLLAGEN_ACTIVATED_SIGNALING_PATHWAY	NA	17	-0.721663	-1.25244	0.204545	0.488006	1	1047	tags=24%, list=6%, signal=25%	Zymosan	12
65	-1.46	GOBP_BILE_ACID_AND_BILE_SALT_TRANSPORT									65	COLLAGEN METABOLIC PROCESS	GOBP_COLLAGEN_METABOLIC_PROCESS	NA	91	0.518907	1.11617	0.29562	0.906274	1	1825	tags=9%, list=10%, signal=10%	Zymosan	12
66	-1.46	GOBP_POSITIVE_REGULATION_OF_DNA_TEMPLATED_TRANSCRIPTION_INITIATION									66	COLLAGEN CATABOLIC PROCESS	GOBP_COLLAGEN_CATABOLIC_PROCESS	NA	39	0.588919	1.10148	0.312715	0.917188	1	1825	tags=10%, list=10%, signal=11%	Zymosan	12
67	-1.46	GOBP_PROTEIN_CONTAINING_COMPLEX_REMODELING									67	COLLAGEN FIBRIL ORGANIZATION	GOBP_COLLAGEN_FIBRIL_ORGANIZATION	NA	60	0.528718	1.06361	0.354892	0.949991	1	1017	tags=5%, list=5%, signal=5%	Zymosan	12
68	-1.46	GOMF_PROTEIN_PHOSPHATASE_BINDING									68	COLLAGEN BIOSYNTHETIC PROCESS	GOBP_COLLAGEN_BIOSYNTHETIC_PROCESS	NA	41	0.543655	1.03466	0.42732	0.962726	1	1441	tags=10%, list=8%, signal=11%	Zymosan	12
69	-1.46	GOBP_PROTEIN_TRANSMEMBRANE_TRANSPORT									69	REGULATION OF COLLAGEN METABOLIC PROCESS	GOBP_REGULATION_OF_COLLAGEN_METABOLIC_PROCESS	NA	36	0.502671	0.939484	0.555363	0.99118	1	1577	tags=11%, list=8%, signal=12%	Zymosan	12
70	-1.46	GOBP_ENDOPLASMIC_RETICULUM_TO_CYTOSOL_TRANSPORT									70	POSITIVE REGULATION OF COLLAGEN METABOLIC PROCESS	GOBP_POSITIVE_REGULATION_OF_COLLAGEN_METABOLIC_PROCESS	NA	24	0.46241	0.833232	0.694683	1	1	1221	tags=8%, list=6%, signal=9%	Zymosan	12
71	-1.45	GOBP_VIRAL_TRANSLATION									71	COLLAGEN ACTIVATED SIGNALING PATHWAY	GOBP_COLLAGEN_ACTIVATED_SIGNALING_PATHWAY	NA	17	0.643186	1.16526	0.274194	1	1	1329	tags=24%, list=7%, signal=25%	Mid Bead	9
72	-1.45	GOBP_RESPONSE_TO_ANTIBIOTIC									72	COLLAGEN CATABOLIC PROCESS	GOBP_COLLAGEN_CATABOLIC_PROCESS	NA	39	0.326561	0.680065	0.96129	0.999873	1	3420	tags=18%, list=18%, signal=22%	Mid Bead	9
73	-1.45	GOBP_CELLULAR_RESPONSE_TO_TOPOLOGICALLY_INCORRECT_PROTEIN									73	COLLAGEN FIBRIL ORGANIZATION	GOBP_COLLAGEN_FIBRIL_ORGANIZATION	NA	60	-0.525522	-1.01232	0.435327	0.866883	1	4670	tags=28%, list=25%, signal=38%	Mid Bead	9
74	-1.45	GOMF_RETINOL_BINDING									74	COLLAGEN BIOSYNTHETIC PROCESS	GOBP_COLLAGEN_BIOSYNTHETIC_PROCESS	NA	41	-0.409896	-0.764865	0.798571	0.981955	1	4183	tags=27%, list=22%, signal=34%	Mid Bead	9
75	-1.45	GOBP_INTRACELLULAR_PROTEIN_TRANSMEMBRANE_TRANSPORT									75	POSITIVE REGULATION OF COLLAGEN METABOLIC PROCESS	GOBP_POSITIVE_REGULATION_OF_COLLAGEN_METABOLIC_PROCESS	NA	24	-0.435286	-0.758115	0.7991	0.985722	1	4183	tags=29%, list=22%, signal=37%	Mid Bead	9
76	-1.45	GOBP_TRANSCRIPTION_BY_RNA_POLYMERASE_I									76	REGULATION OF COLLAGEN METABOLIC PROCESS	GOBP_REGULATION_OF_COLLAGEN_METABOLIC_PROCESS	NA	36	-0.383685	-0.697704	0.894817	1	1	4183	tags=25%, list=22%, signal=32%	Mid Bead	9
77	-1.45	GOBP_REGULATION_OF_NUCLEAR_TRANSCRIBED_MRNA_CATABOLIC_PROCESS_DEADENYLATION_DEPENDENT_DECAY									77	COLLAGEN METABOLIC PROCESS	GOBP_COLLAGEN_METABOLIC_PROCESS	NA	91	-0.289248	-0.568535	0.998628	1	1	3831	tags=18%, list=20%, signal=22%	Mid Bead	9
78	-1.45	GOBP_TOLERANCE_INDUCTION									78	COLLAGEN FIBRIL ORGANIZATION	GOBP_COLLAGEN_FIBRIL_ORGANIZATION	NA	60	0.533965	1.03139	0.388646	0.946685	1	44	tags=2%, list=0%, signal=2%	Comp	6
79	-1.45	GOBP_LOW_DENSITY_LIPOPROTEIN_PARTICLE_REMODELING									79	COLLAGEN BIOSYNTHETIC PROCESS	GOBP_COLLAGEN_BIOSYNTHETIC_PROCESS	NA	41	0.541005	1.01115	0.464768	0.969592	1	2251	tags=12%, list=12%, signal=14%	Comp	6
80	-1.45	GOBP_PROTEIN_LOCALIZATION_TO_VACUOLE									80	COLLAGEN METABOLIC PROCESS	GOBP_COLLAGEN_METABOLIC_PROCESS	NA	91	0.502601	1.00605	0.474324	0.970423	1	2251	tags=9%, list=12%, signal=10%	Comp	6
81	-1.45	GOMF_TRANSMEMBRANE_RECEPTOR_PROTEIN_TYROSINE_KINASE_ACTIVITY									81	COLLAGEN CATABOLIC PROCESS	GOBP_COLLAGEN_CATABOLIC_PROCESS	NA	39	0.475391	0.880745	0.656934	1	1	1465	tags=5%, list=8%, signal=6%	Comp	6
82	-1.45	GOBP_POSITIVE_REGULATION_OF_TRANSCRIPTION_BY_RNA_POLYMERASE_I									82	COLLAGEN ACTIVATED SIGNALING PATHWAY	GOBP_COLLAGEN_ACTIVATED_SIGNALING_PATHWAY	NA	17	0.410122	0.684614	0.897152	1	1	1440	tags=12%, list=8%, signal=13%	Comp	6
83	-1.44	GOBP_DEVELOPMENTAL_PIGMENTATION									83	REGULATION OF COLLAGEN METABOLIC PROCESS	GOBP_REGULATION_OF_COLLAGEN_METABOLIC_PROCESS	NA	36	0.323976	0.596342	0.982919	1	1	2251	tags=11%, list=12%, signal=13%	Comp	6
84	-1.44	GOBP_REGULATION_OF_INTRINSIC_APOPTOTIC_SIGNALING_PATHWAY_BY_P53_CLASS_MEDIATOR									84	POSITIVE REGULATION OF COLLAGEN METABOLIC PROCESS	GOBP_POSITIVE_REGULATION_OF_COLLAGEN_METABOLIC_PROCESS	NA	24	0.317106	0.543199	0.979266	1	1	3704	tags=21%, list=20%, signal=26%	Comp	6
85	-1.44	GOBP_PROTEIN_TARGETING_TO_VACUOLE
86	-1.44	GOBP_POSITIVE_REGULATION_OF_TRANSCRIPTION_REGULATORY_REGION_DNA_BINDING
87	-1.44	GOBP_POSITIVE_REGULATION_OF_CYTOPLASMIC_TRANSLATION
88	-1.44	GOBP_REGULATION_OF_TRANSCRIPTION_BY_RNA_POLYMERASE_I
89	-1.44	GOBP_POSITIVE_REGULATION_OF_OLIGODENDROCYTE_DIFFERENTIATION
90	-1.43	GOMF_FIBROBLAST_GROWTH_FACTOR_BINDING
91	-1.43	GOBP_HEMATOPOIETIC_PROGENITOR_CELL_DIFFERENTIATION
92	-1.43	GOCC_TRANSCRIPTION_FACTOR_TFIID_COMPLEX
93	-1.43	GOBP_DNA_DAMAGE_RESPONSE_SIGNAL_TRANSDUCTION_RESULTING_IN_TRANSCRIPTION
94	-1.43	GOBP_REGULATION_OF_DOUBLE_STRAND_BREAK_REPAIR_VIA_NONHOMOLOGOUS_END_JOINING
95	-1.42	GOBP_VIRION_ASSEMBLY
96	-1.42	GOBP_RESPONSE_TO_FUNGUS
97	-1.42	GOBP_OSTEOBLAST_DIFFERENTIATION
98	-1.42	GOCC_GAMMA_TUBULIN_COMPLEX
99	-1.42	GOBP_RESPONSE_TO_HEAT
100	-1.42	GOBP_ESTABLISHMENT_OF_PROTEIN_LOCALIZATION_TO_VACUOLE
101	-1.42	GOBP_ENDOTHELIAL_CELL_DEVELOPMENT
102	-1.42	GOMF_TRANSLATION_FACTOR_ACTIVITY_RNA_BINDING
103	-1.42	GOBP_REGULATION_OF_GLIAL_CELL_PROLIFERATION
104	-1.42	GOBP_LYSOSOMAL_TRANSPORT
105	-1.41	GOBP_TRANSFORMING_GROWTH_FACTOR_BETA1_PRODUCTION
106	-1.41	GOBP_NEGATIVE_REGULATION_OF_AUTOPHAGY
107	-1.41	GOBP_NUCLEAR_MIGRATION
108	-1.41	GOBP_RHO_PROTEIN_SIGNAL_TRANSDUCTION
109	-1.41	GOBP_NEUTROPHIL_ACTIVATION_INVOLVED_IN_IMMUNE_RESPONSE
110	-1.41	GOBP_RESPONSE_TO_LECTIN
111	-1.41	GOBP_NEGATIVE_REGULATION_OF_EPITHELIAL_CELL_DIFFERENTIATION
112	-1.41	GOMF_ANDROGEN_RECEPTOR_BINDING
113	-1.41	GOBP_PHAGOSOME_MATURATION
114	-1.41	GOBP_POSITIVE_REGULATION_OF_CARDIAC_MUSCLE_CELL_PROLIFERATION
115	-1.4	GOBP_INTERLEUKIN_12_PRODUCTION
116	-1.4	GOBP_FEAR_RESPONSE
117	-1.4	GOBP_GRANULOCYTE_ACTIVATION
118	-1.4	GOBP_POSITIVE_REGULATION_OF_EXTRACELLULAR_MATRIX_ORGANIZATION
119	-1.4	GOBP_RNA_3_END_PROCESSING
120	-1.4	GOCC_AP_TYPE_MEMBRANE_COAT_ADAPTOR_COMPLEX
121	-1.4	GOMF_PEPTIDE_LYSINE_N_ACETYLTRANSFERASE_ACTIVITY
122	-1.39	GOBP_LIPID_PHOSPHORYLATION
123	-1.39	GOBP_RNA_STABILIZATION
124	-1.39	GOBP_MELANOCYTE_DIFFERENTIATION
125	-1.39	GOBP_NEGATIVE_REGULATION_OF_SMALL_MOLECULE_METABOLIC_PROCESS
126	-1.39	GOCC_RNA_POLYMERASE_COMPLEX
127	-1.39	GOCC_PHAGOPHORE_ASSEMBLY_SITE
128	-1.39	GOBP_REGULATION_OF_CARBOHYDRATE_METABOLIC_PROCESS
129	-1.39	GOBP_NEGATIVE_REGULATION_OF_STEM_CELL_DIFFERENTIATION
130	-1.39	GOCC_MYELIN_SHEATH
131	-1.39	GOBP_ENDOSOME_TO_LYSOSOME_TRANSPORT
132	-1.39	GOBP_PHAGOLYSOSOME_ASSEMBLY
133	-1.39	GOMF_RNA_POLYMERASE_II_GENERAL_TRANSCRIPTION_INITIATION_FACTOR_ACTIVITY
134	-1.38	GOMF_NADPLUS_KINASE_ACTIVITY
135	-1.38	GOBP_REGULATION_OF_GLYCOPROTEIN_METABOLIC_PROCESS
136	-1.38	GOBP_REGULATION_OF_EPITHELIAL_CELL_DIFFERENTIATION
137	-1.38	GOMF_TAU_PROTEIN_BINDING
138	-1.38	GOBP_NEGATIVE_REGULATION_OF_BLOOD_VESSEL_ENDOTHELIAL_CELL_MIGRATION
139	-1.38	GOBP_REGULATION_OF_FATTY_ACID_BETA_OXIDATION
140	-1.38	GOBP_EMBRYONIC_SKELETAL_JOINT_DEVELOPMENT
141	-1.38	GOBP_CARDIOBLAST_DIFFERENTIATION
142	-1.38	GOBP_STRESS_GRANULE_ASSEMBLY
143	-1.38	GOBP_POSITIVE_REGULATION_OF_PHOSPHOLIPASE_ACTIVITY
144	-1.38	GOBP_REGULATION_OF_CYTOPLASMIC_TRANSLATION
145	-1.37	GOBP_REGULATION_OF_HISTONE_H3_K9_METHYLATION
146	-1.37	GOBP_REGULATION_OF_HEMATOPOIETIC_PROGENITOR_CELL_DIFFERENTIATION
147	-1.37	GOBP_REGULATION_OF_VIRAL_TRANSCRIPTION
148	-1.37	GOCC_CLATHRIN_VESICLE_COAT
149	-1.37	GOCC_DYSTROPHIN_ASSOCIATED_GLYCOPROTEIN_COMPLEX
150	-1.37	GOBP_DEFENSE_RESPONSE_TO_FUNGUS
151	-1.37	GOBP_REGULATION_OF_MITOCHONDRIAL_MEMBRANE_POTENTIAL
152	-1.37	GOBP_MONOCARBOXYLIC_ACID_CATABOLIC_PROCESS
153	-1.37	GOMF_PEPTIDE_N_ACETYLTRANSFERASE_ACTIVITY
154	-1.37	GOBP_REGULATION_OF_EXTRACELLULAR_MATRIX_ORGANIZATION
155	-1.37	GOBP_REGULATION_OF_PHOSPHOLIPASE_ACTIVITY
156	-1.37	GOBP_VACUOLAR_TRANSPORT
157	-1.37	GOBP_VASCULAR_ENDOTHELIAL_CELL_PROLIFERATION
158	-1.36	GOBP_DNA_TEMPLATED_TRANSCRIPTION_INITIATION
159	-1.36	GOBP_REGULATION_OF_AUTOPHAGY
160	-1.36	GOBP_INNATE_IMMUNE_RESPONSE_ACTIVATING_SIGNAL_TRANSDUCTION
161	-1.36	GOBP_REGULATION_OF_CELLULAR_CARBOHYDRATE_METABOLIC_PROCESS
162	-1.36	GOBP_CARDIAC_MUSCLE_CELL_PROLIFERATION
163	-1.36	GOBP_EXIT_FROM_MITOSIS
164	-1.36	GOBP_PROTEIN_EXIT_FROM_ENDOPLASMIC_RETICULUM
165	-1.36	GOBP_INTRINSIC_APOPTOTIC_SIGNALING_PATHWAY_BY_P53_CLASS_MEDIATOR
166	-1.36	GOBP_GAMMA_DELTA_T_CELL_ACTIVATION
167	-1.36	GOBP_POSITIVE_REGULATION_OF_STEM_CELL_DIFFERENTIATION
168	-1.36	GOMF_GLUTATHIONE_TRANSFERASE_ACTIVITY
169	-1.36	GOBP_NUCLEAR_TRANSCRIBED_MRNA_CATABOLIC_PROCESS_DEADENYLATION_DEPENDENT_DECAY
170	-1.35	GOCC_INTRINSIC_COMPONENT_OF_PEROXISOMAL_MEMBRANE
171	-1.35	GOBP_POSITIVE_REGULATION_OF_LIPID_KINASE_ACTIVITY
172	-1.35	GOBP_LIVER_REGENERATION
173	-1.35	GOBP_REGULATION_OF_SYSTEMIC_ARTERIAL_BLOOD_PRESSURE_BY_RENIN_ANGIOTENSIN
174	-1.35	GOBP_NUCLEUS_LOCALIZATION
175	-1.35	GOBP_CORONARY_VASCULATURE_MORPHOGENESIS
176	-1.35	GOBP_CEREBELLAR_PURKINJE_CELL_LAYER_DEVELOPMENT
177	-1.35	GOBP_HISTONE_H4_K16_ACETYLATION
178	-1.35	GOBP_PROTEIN_LOCALIZATION_TO_LYSOSOME
179	-1.35	GOBP_PROTEIN_TARGETING_TO_LYSOSOME
180	-1.35	GOBP_GLANDULAR_EPITHELIAL_CELL_DIFFERENTIATION
181	-1.35	GOBP_REGULATION_OF_CARDIAC_MUSCLE_CELL_PROLIFERATION
182	-1.35	GOBP_CARDIAC_RIGHT_VENTRICLE_MORPHOGENESIS
183	-1.35	GOMF_INTRACELLULAR_CALCIUM_ACTIVATED_CHLORIDE_CHANNEL_ACTIVITY
184	-1.35	GOBP_NEURON_PROJECTION_REGENERATION
185	-1.35	GOBP_NEGATIVE_REGULATION_OF_INTERLEUKIN_1_BETA_PRODUCTION
186	-1.35	GOCC_INTRINSIC_COMPONENT_OF_ORGANELLE_MEMBRANE
187	-1.35	GOBP_MEMBRANE_REPOLARIZATION_DURING_CARDIAC_MUSCLE_CELL_ACTION_POTENTIAL
188	-1.34	GOBP_NUCLEAR_TRANSCRIBED_MRNA_CATABOLIC_PROCESS
189	-1.34	GOCC_GOLGI_ASSOCIATED_VESICLE
190	-1.34	GOBP_REGULATION_OF_VACUOLE_ORGANIZATION
191	-1.34	GOBP_TRANSCRIPTION_PREINITIATION_COMPLEX_ASSEMBLY
192	-1.34	GOBP_INTRINSIC_APOPTOTIC_SIGNALING_PATHWAY_IN_RESPONSE_TO_DNA_DAMAGE
193	-1.34	GOBP_CHONDROCYTE_DIFFERENTIATION
194	-1.34	GOBP_REGULATION_OF_TOLERANCE_INDUCTION
195	-1.34	GOMF_HISTONE_DEACETYLASE_BINDING
196	-1.34	GOBP_REGULATION_OF_FATTY_ACID_TRANSPORT
197	-1.34	GOBP_VIRAL_PROCESS
198	-1.34	GOCC_RUFFLE_MEMBRANE
199	-1.34	GOBP_REGULATION_OF_GLIOGENESIS
200	-1.34	GOCC_GAP_JUNCTION
201	-1.34	GOBP_ESTABLISHMENT_OF_ENDOTHELIAL_BARRIER
202	-1.34	GOBP_POSITIVE_REGULATION_OF_BEHAVIOR
203	-1.34	GOBP_MICROVILLUS_ASSEMBLY
204	-1.34	GOBP_REGULATION_OF_GLUCONEOGENESIS
205	-1.34	GOBP_NEGATIVE_REGULATION_OF_GLIOGENESIS
206	-1.34	GOBP_NEUROTROPHIN_TRK_RECEPTOR_SIGNALING_PATHWAY
207	-1.34	GOBP_SYNAPTIC_VESICLE_CYTOSKELETAL_TRANSPORT
208	-1.34	GOBP_NEGATIVE_REGULATION_OF_DIGESTIVE_SYSTEM_PROCESS
209	-1.34	GOBP_POSITIVE_REGULATION_OF_SPROUTING_ANGIOGENESIS
210	-1.33	GOBP_HISTONE_H3_K9_MODIFICATION
211	-1.33	GOBP_TOXIN_METABOLIC_PROCESS
212	-1.33	GOBP_CELLULAR_RESPONSE_TO_CORTICOSTEROID_STIMULUS
213	-1.33	GOMF_ORGANIC_HYDROXY_COMPOUND_TRANSMEMBRANE_TRANSPORTER_ACTIVITY
214	-1.33	GOBP_METENCEPHALON_DEVELOPMENT
215	-1.33	GOBP_PIGMENTATION
216	-1.33	GOBP_REGULATION_OF_ENDOTHELIAL_CELL_MIGRATION
217	-1.33	GOBP_POSITIVE_REGULATION_OF_NUCLEAR_TRANSCRIBED_MRNA_CATABOLIC_PROCESS_DEADENYLATION_DEPENDENT_DECAY
218	-1.33	GOMF_TRANSMEMBRANE_RECEPTOR_PROTEIN_KINASE_ACTIVITY
219	-1.33	GOBP_INTERLEUKIN_1_PRODUCTION
220	-1.33	GOBP_FOREBRAIN_NEURON_DEVELOPMENT
221	-1.33	GOBP_POSITIVE_REGULATION_OF_AUTOPHAGY
222	-1.33	GOBP_ACTIVATION_OF_PROTEIN_KINASE_B_ACTIVITY
223	-1.33	GOMF_PHOSPHATASE_BINDING
224	-1.33	GOCC_ENDOPLASMIC_RETICULUM_GOLGI_INTERMEDIATE_COMPARTMENT_MEMBRANE
225	-1.33	GOCC_U2_SNRNP
226	-1.33	GOBP_HISTONE_H3_ACETYLATION
227	-1.33	GOBP_REGULATION_OF_CELLULAR_RESPONSE_TO_HEAT
228	-1.33	GOBP_REGULATION_OF_SYSTEMIC_ARTERIAL_BLOOD_PRESSURE_BY_CIRCULATORY_RENIN_ANGIOTENSIN
229	-1.33	GOMF_KINESIN_BINDING
230	-1.33	GOBP_CARDIAC_ATRIUM_MORPHOGENESIS
231	-1.33	GOCC_CUL3_RING_UBIQUITIN_LIGASE_COMPLEX
232	-1.33	GOBP_HISTONE_H3_DEACETYLATION
233	-1.33	GOBP_COLUMNAR_CUBOIDAL_EPITHELIAL_CELL_DIFFERENTIATION
234	-1.33	GOBP_RESPONSE_TO_PROSTAGLANDIN_E
235	-1.32	GOBP_NEUTRAL_LIPID_METABOLIC_PROCESS
236	-1.32	GOMF_WATER_TRANSMEMBRANE_TRANSPORTER_ACTIVITY
237	-1.32	GOBP_HISTONE_H3_K14_ACETYLATION
238	-1.32	GOBP_VESICLE_TRANSPORT_ALONG_MICROTUBULE
239	-1.32	GOBP_CELLULAR_RESPONSE_TO_DEXAMETHASONE_STIMULUS
240	-1.32	GOBP_ENDOPLASMIC_RETICULUM_ORGANIZATION
241	-1.32	GOBP_REGULATION_OF_HEMATOPOIETIC_STEM_CELL_DIFFERENTIATION
242	-1.32	GOBP_NEGATIVE_REGULATION_OF_T_CELL_PROLIFERATION
243	-1.32	GOBP_PHOSPHATIDYLCHOLINE_CATABOLIC_PROCESS
244	-1.32	GOCC_INTRINSIC_COMPONENT_OF_ENDOPLASMIC_RETICULUM_MEMBRANE
245	-1.32	GOBP_NEUROPEPTIDE_SIGNALING_PATHWAY
246	-1.32	GOBP_TRANSLATIONAL_TERMINATION
247	-1.32	GOBP_REGULATION_OF_DNA_METHYLATION
248	-1.32	GOBP_SIGNAL_TRANSDUCTION_BY_P53_CLASS_MEDIATOR
249	-1.32	GOBP_NEGATIVE_REGULATION_OF_LEUKOCYTE_PROLIFERATION
250	-1.31	GOBP_NEGATIVE_REGULATION_OF_EPITHELIAL_CELL_MIGRATION
251	-1.31	GOBP_RESPONSE_TO_TEMPERATURE_STIMULUS
252	-1.31	GOBP_NEGATIVE_REGULATION_OF_DNA_REPLICATION
253	-1.31	GOBP_POSITIVE_REGULATION_OF_REGULATORY_T_CELL_DIFFERENTIATION
254	-1.31	GOBP_RENAL_SYSTEM_PROCESS
255	-1.31	GOBP_ESTABLISHMENT_OF_PIGMENT_GRANULE_LOCALIZATION
256	-1.31	GOBP_RESPONSE_TO_TOPOLOGICALLY_INCORRECT_PROTEIN
257	-1.31	GOBP_REGULATION_OF_CARBOHYDRATE_BIOSYNTHETIC_PROCESS
258	-1.31	GOBP_REGULATION_OF_CARTILAGE_DEVELOPMENT
259	-1.31	GOBP_NCRNA_TRANSCRIPTION
260	-1.31	GOBP_RIBONUCLEOSIDE_METABOLIC_PROCESS
261	-1.31	GOCC_COPI_COATED_VESICLE_MEMBRANE
262	-1.31	GOBP_REGULATION_OF_PROTEIN_GLYCOSYLATION
263	-1.31	GOBP_POSTSYNAPTIC_SIGNAL_TRANSDUCTION
264	-1.3	GOBP_CHROMOSOME_SEPARATION
265	-1.3	GOBP_TOXIN_TRANSPORT
266	-1.3	GOBP_CELLULAR_DEFENSE_RESPONSE
267	-1.3	GOBP_POSITIVE_REGULATION_OF_CELL_MIGRATION_INVOLVED_IN_SPROUTING_ANGIOGENESIS
268	-1.3	GOBP_INNATE_IMMUNE_RESPONSE_IN_MUCOSA
269	-1.3	GOBP_ORGANELLE_MEMBRANE_FUSION
270	-1.3	GOBP_NEGATIVE_REGULATION_OF_CATABOLIC_PROCESS
271	-1.3	GOBP_RESPONSE_TO_STARVATION
272	-1.3	GOBP_TRANSCRIPTION_BY_RNA_POLYMERASE_III
273	-1.3	GOBP_TRNA_5_END_PROCESSING
274	-1.3	GOCC_LEADING_EDGE_MEMBRANE
275	-1.3	GOBP_ALDITOL_METABOLIC_PROCESS
276	-1.3	GOBP_REGULATION_OF_GLUCOSE_METABOLIC_PROCESS
277	-1.3	GOBP_REGULATION_OF_CHROMATIN_ORGANIZATION
278	-1.3	GOBP_NEGATIVE_REGULATION_OF_INTERLEUKIN_1_PRODUCTION
279	-1.3	GOMF_ACETYLTRANSFERASE_ACTIVITY
280	-1.3	GOBP_POSITIVE_REGULATION_OF_GLYCOPROTEIN_METABOLIC_PROCESS
281	-1.3	GOBP_EPIDERMIS_MORPHOGENESIS
282	-1.3	GOMF_CADHERIN_BINDING_INVOLVED_IN_CELL_CELL_ADHESION
283	-1.3	GOMF_UBIQUITIN_LIKE_PROTEIN_CONJUGATING_ENZYME_BINDING
284	-1.3	GOBP_TRANSCRIPTION_INITIATION_FROM_RNA_POLYMERASE_II_PROMOTER
285	-1.29	GOBP_MODULATION_OF_PROCESS_OF_ANOTHER_ORGANISM
286	-1.29	GOBP_NEGATIVE_REGULATION_OF_SIGNAL_TRANSDUCTION_BY_P53_CLASS_MEDIATOR
287	-1.29	GOCC_CYTOCHROME_COMPLEX
288	-1.29	GOCC_INTRINSIC_COMPONENT_OF_GOLGI_MEMBRANE
289	-1.29	GOBP_REGULATION_OF_CILIUM_ASSEMBLY
290	-1.29	GOBP_GLYCOSAMINOGLYCAN_CATABOLIC_PROCESS
291	-1.29	GOBP_NEUROTROPHIN_SIGNALING_PATHWAY
292	-1.29	GOBP_REGULATION_OF_SIGNAL_TRANSDUCTION_BY_P53_CLASS_MEDIATOR
293	-1.29	GOBP_SIGNAL_TRANSDUCTION_IN_RESPONSE_TO_DNA_DAMAGE
294	-1.29	GOBP_RESPONSE_TO_MURAMYL_DIPEPTIDE
295	-1.29	GOBP_RESPONSE_TO_AMINO_ACID_STARVATION
296	-1.29	GOBP_NUCLEOSIDE_DIPHOSPHATE_METABOLIC_PROCESS
297	-1.29	GOCC_ENDOPLASMIC_RETICULUM_GOLGI_INTERMEDIATE_COMPARTMENT
298	-1.29	GOBP_BUNDLE_OF_HIS_CELL_TO_PURKINJE_MYOCYTE_COMMUNICATION
299	-1.29	GOBP_RIBONUCLEOSIDE_CATABOLIC_PROCESS
300	-1.29	GOMF_N_ACYLTRANSFERASE_ACTIVITY
301	-1.29	GOBP_NEGATIVE_REGULATION_OF_PROTEIN_LOCALIZATION_TO_NUCLEUS
302	-1.29	GOMF_NUCLEOSIDE_DIPHOSPHATASE_ACTIVITY
303	-1.29	GOBP_CRANIAL_NERVE_MORPHOGENESIS
304	-1.29	GOBP_CENTROMERE_COMPLEX_ASSEMBLY
305	-1.29	GOMF_TELOMERASE_RNA_BINDING
306	-1.29	GOBP_REGULATION_OF_SYSTEMIC_ARTERIAL_BLOOD_PRESSURE_MEDIATED_BY_A_CHEMICAL_SIGNAL
307	-1.29	GOBP_OPSONIZATION
308	-1.29	GOBP_NEGATIVE_REGULATION_OF_CELL_CELL_ADHESION
309	-1.29	GOBP_POTASSIUM_ION_EXPORT_ACROSS_PLASMA_MEMBRANE
310	-1.29	GOCC_RNA_POLYMERASE_II_HOLOENZYME
311	-1.29	GOBP_CELL_MIGRATION_INVOLVED_IN_SPROUTING_ANGIOGENESIS
312	-1.28	GOCC_CELL_SUBSTRATE_JUNCTION
313	-1.28	GOBP_REGULATION_OF_ISOTYPE_SWITCHING
314	-1.28	GOBP_POSITIVE_REGULATION_OF_STEROID_BIOSYNTHETIC_PROCESS
315	-1.28	GOBP_PIGMENT_GRANULE_LOCALIZATION
316	-1.28	GOBP_REGULATION_OF_PROTEIN_ACETYLATION
317	-1.28	GOBP_REGULATION_OF_ATP_METABOLIC_PROCESS
318	-1.28	GOBP_REGULATION_OF_T_CELL_RECEPTOR_SIGNALING_PATHWAY
319	-1.28	GOBP_FOAM_CELL_DIFFERENTIATION
320	-1.28	GOBP_ALPHA_BETA_T_CELL_DIFFERENTIATION
321	-1.28	GOMF_N_ACETYLTRANSFERASE_ACTIVITY
322	-1.28	GOBP_PROTEIN_DNA_COMPLEX_DISASSEMBLY
323	-1.28	GOBP_ORGANIC_ACID_CATABOLIC_PROCESS
324	-1.28	GOBP_POSITIVE_REGULATION_OF_KERATINOCYTE_DIFFERENTIATION
325	-1.28	GOMF_PROTEIN_TYROSINE_KINASE_ACTIVITY
326	-1.28	GOBP_REGULATION_OF_FIBROBLAST_GROWTH_FACTOR_RECEPTOR_SIGNALING_PATHWAY
327	-1.28	GOBP_CEREBELLAR_PURKINJE_CELL_LAYER_MORPHOGENESIS
328	-1.28	GOBP_CELLULAR_RESPONSE_TO_UV
329	-1.28	GOCC_VESICLE_COAT
330	-1.28	GOBP_ENDOCYTIC_RECYCLING
331	-1.28	GOBP_RESPONSE_TO_HYDROPEROXIDE
332	-1.28	GOBP_REGULATION_OF_CARDIAC_MUSCLE_CONTRACTION
333	-1.28	GOBP_ENDOTHELIAL_CELL_MIGRATION
334	-1.28	GOBP_POSITIVE_REGULATION_OF_GLIOGENESIS
335	-1.28	GOBP_RIBOSOMAL_LARGE_SUBUNIT_ASSEMBLY
336	-1.28	GOBP_FATTY_ACID_BETA_OXIDATION
337	-1.28	GOBP_POSITIVE_REGULATION_OF_INNATE_IMMUNE_RESPONSE
338	-1.28	GOMF_UBIQUITIN_LIKE_PROTEIN_TRANSFERASE_ACTIVITY
339	-1.28	GOBP_RIBONUCLEOSIDE_DIPHOSPHATE_METABOLIC_PROCESS
340	-1.28	GOBP_NEGATIVE_REGULATION_OF_RECEPTOR_SIGNALING_PATHWAY_VIA_JAK_STAT
341	-1.28	GOMF_RETINAL_BINDING
342	-1.28	GOBP_FAT_SOLUBLE_VITAMIN_METABOLIC_PROCESS
343	-1.28	GOBP_NEGATIVE_REGULATION_OF_DNA_BINDING_TRANSCRIPTION_FACTOR_ACTIVITY
344	-1.28	GOBP_REGULATION_OF_DIGESTIVE_SYSTEM_PROCESS
345	-1.27	GOCC_CYTOPLASMIC_STRESS_GRANULE
346	-1.27	GOBP_CELL_DIFFERENTIATION_INVOLVED_IN_EMBRYONIC_PLACENTA_DEVELOPMENT
347	-1.27	GOBP_PLATELET_MORPHOGENESIS
348	-1.27	GOCC_SECONDARY_LYSOSOME
349	-1.27	GOBP_NEGATIVE_REGULATION_OF_INTRINSIC_APOPTOTIC_SIGNALING_PATHWAY_BY_P53_CLASS_MEDIATOR
350	-1.27	GOMF_UBIQUITIN_LIKE_PROTEIN_LIGASE_ACTIVITY
351	-1.27	GOBP_T_HELPER_1_CELL_DIFFERENTIATION
352	-1.27	GOBP_MODULATION_BY_HOST_OF_VIRAL_GENOME_REPLICATION
353	-1.27	GOBP_REGULATION_OF_ANTIGEN_PROCESSING_AND_PRESENTATION
354	-1.27	GOMF_UBIQUITIN_CONJUGATING_ENZYME_BINDING
355	-1.27	GOBP_REGULATION_OF_PROGRAMMED_NECROTIC_CELL_DEATH
356	-1.27	GOBP_BLOOD_VESSEL_ENDOTHELIAL_CELL_MIGRATION
357	-1.27	GOBP_AMINE_CATABOLIC_PROCESS
358	-1.27	GOBP_RUFFLE_ORGANIZATION
359	-1.27	GOBP_NEGATIVE_REGULATION_OF_CARTILAGE_DEVELOPMENT
360	-1.27	GOBP_POSITIVE_REGULATION_OF_LIPASE_ACTIVITY
361	-1.27	GOBP_INTEGRATED_STRESS_RESPONSE_SIGNALING
362	-1.26	GOBP_RESPONSE_TO_UV
363	-1.26	GOBP_N_TERMINAL_PROTEIN_AMINO_ACID_MODIFICATION
364	-1.26	GOBP_ACTIVATION_OF_IMMUNE_RESPONSE
365	-1.26	GOBP_POSITIVE_REGULATION_OF_BLOOD_VESSEL_ENDOTHELIAL_CELL_MIGRATION
366	-1.26	GOBP_POSITIVE_REGULATION_OF_ENDOTHELIAL_CELL_MIGRATION
367	-1.26	GOBP_OLIGOSACCHARIDE_LIPID_INTERMEDIATE_BIOSYNTHETIC_PROCESS
368	-1.26	GOBP_NEGATIVE_REGULATION_OF_VIRAL_LIFE_CYCLE
369	-1.26	GOBP_INCLUSION_BODY_ASSEMBLY
370	-1.26	GOBP_REGULATION_OF_PHOSPHATIDYLINOSITOL_3_KINASE_ACTIVITY
371	-1.26	GOBP_REGULATION_OF_EPITHELIAL_CELL_MIGRATION
372	-1.26	GOBP_G_PROTEIN_COUPLED_GLUTAMATE_RECEPTOR_SIGNALING_PATHWAY
373	-1.26	GOBP_REGULATION_OF_CHROMOSOME_SEPARATION
374	-1.26	GOBP_REGULATION_OF_VESICLE_FUSION
375	-1.26	GOBP_MEMBRANE_REPOLARIZATION_DURING_ACTION_POTENTIAL
376	-1.26	GOBP_INTERMEDIATE_FILAMENT_ORGANIZATION
377	-1.26	GOMF_POTASSIUM_CHANNEL_REGULATOR_ACTIVITY
378	-1.26	GOBP_PURINE_RIBONUCLEOSIDE_METABOLIC_PROCESS
379	-1.26	GOBP_KILLING_OF_CELLS_OF_ANOTHER_ORGANISM
380	-1.26	GOBP_POSITIVE_REGULATION_OF_STEROID_METABOLIC_PROCESS
381	-1.26	GOBP_DOPAMINE_RECEPTOR_SIGNALING_PATHWAY
382	-1.26	GOBP_PYRUVATE_METABOLIC_PROCESS
383	-1.26	GOBP_NEGATIVE_REGULATION_OF_LEUKOCYTE_CELL_CELL_ADHESION
384	-1.26	GOBP_NEGATIVE_REGULATION_OF_VIRAL_ENTRY_INTO_HOST_CELL
385	-1.26	GOBP_MITOCHONDRIAL_CALCIUM_ION_TRANSMEMBRANE_TRANSPORT
386	-1.26	GOBP_SPROUTING_ANGIOGENESIS
387	-1.26	GOBP_POSITIVE_REGULATION_OF_EPITHELIAL_CELL_APOPTOTIC_PROCESS
388	-1.26	GOBP_FLUID_TRANSPORT
389	-1.26	GOCC_CELL_PROJECTION_MEMBRANE
390	-1.25	GOBP_TISSUE_MIGRATION
391	-1.25	GOBP_ADP_METABOLIC_PROCESS
392	-1.25	GOBP_MEGAKARYOCYTE_DEVELOPMENT
393	-1.25	GOBP_REGULATION_OF_INCLUSION_BODY_ASSEMBLY
394	-1.25	GOBP_AMINE_METABOLIC_PROCESS
395	-1.25	GOBP_RESPONSE_TO_MISFOLDED_PROTEIN
396	-1.25	GOBP_LABYRINTHINE_LAYER_MORPHOGENESIS
397	-1.25	GOBP_MITOCHONDRIAL_TRANSMEMBRANE_TRANSPORT
398	-1.25	GOBP_LENS_MORPHOGENESIS_IN_CAMERA_TYPE_EYE
399	-1.25	GOMF_MIRNA_BINDING
400	-1.25	GOBP_REGULATION_OF_CELL_PROJECTION_ASSEMBLY
401	-1.25	GOBP_HYALURONAN_METABOLIC_PROCESS
402	-1.25	GOBP_ORGANIC_HYDROXY_COMPOUND_TRANSPORT
403	-1.25	GOMF_EPHRIN_RECEPTOR_ACTIVITY
404	-1.25	GOBP_REGULATION_OF_VIRAL_PROCESS
405	-1.25	GOBP_REGULATION_OF_KERATINOCYTE_DIFFERENTIATION
406	-1.25	GOBP_NCRNA_PROCESSING
407	-1.25	GOCC_PHAGOPHORE_ASSEMBLY_SITE_MEMBRANE
408	-1.25	GOBP_RESPONSE_TO_INCREASED_OXYGEN_LEVELS
409	-1.25	GOCC_COPI_COATED_VESICLE
410	-1.25	GOBP_REGULATION_OF_MITOCHONDRIAL_OUTER_MEMBRANE_PERMEABILIZATION_INVOLVED_IN_APOPTOTIC_SIGNALING_PATHWAY
411	-1.25	GOBP_GLANDULAR_EPITHELIAL_CELL_DEVELOPMENT
412	-1.25	GOMF_REGULATORY_RNA_BINDING
413	-1.25	GOCC_GLYCOPROTEIN_COMPLEX
414	-1.25	GOMF_MONOSACCHARIDE_BINDING
415	-1.25	GOBP_POSITIVE_REGULATION_OF_ISOTYPE_SWITCHING
416	-1.24	GOBP_REGULATION_OF_CD4_POSITIVE_ALPHA_BETA_T_CELL_DIFFERENTIATION
417	-1.24	GOCC_SITE_OF_DNA_DAMAGE
418	-1.24	GOBP_MULTICELLULAR_ORGANISMAL_RESPONSE_TO_STRESS
419	-1.24	GOMF_PROTEIN_DEACETYLASE_ACTIVITY
420	-1.24	GOBP_POSITIVE_REGULATION_OF_AMYLOID_BETA_FORMATION
421	-1.24	GOBP_RESPONSE_TO_ENDOPLASMIC_RETICULUM_STRESS
422	-1.24	GOBP_NEGATIVE_REGULATION_OF_CHONDROCYTE_DIFFERENTIATION
423	-1.24	GOCC_TRANS_GOLGI_NETWORK_TRANSPORT_VESICLE
424	-1.24	GOBP_CELLULAR_RESPONSE_TO_LIGHT_STIMULUS
425	-1.24	GOCC_MICROBODY
426	-1.24	GOBP_ALPHA_AMINO_ACID_CATABOLIC_PROCESS
427	-1.24	GOBP_BIOLOGICAL_PROCESS_INVOLVED_IN_INTERACTION_WITH_SYMBIONT
428	-1.24	GOBP_NEGATIVE_REGULATION_OF_RNA_CATABOLIC_PROCESS
429	-1.24	GOBP_MANNOSYLATION
430	-1.24	GOCC_MRNA_CLEAVAGE_AND_POLYADENYLATION_SPECIFICITY_FACTOR_COMPLEX
431	-1.24	GOBP_HISTONE_H3_K9_METHYLATION
432	-1.24	GOCC_VACUOLAR_MEMBRANE
433	-1.24	GOBP_REGULATION_OF_INTRINSIC_APOPTOTIC_SIGNALING_PATHWAY_IN_RESPONSE_TO_DNA_DAMAGE
434	-1.24	GOBP_CELLULAR_RESPONSE_TO_RADIATION
435	-1.24	GOBP_ATP_METABOLIC_PROCESS
436	-1.24	GOCC_TRANS_GOLGI_NETWORK_MEMBRANE
437	-1.24	GOBP_T_CELL_DIFFERENTIATION_INVOLVED_IN_IMMUNE_RESPONSE
438	-1.24	GOBP_RIBOSOMAL_SMALL_SUBUNIT_ASSEMBLY
439	-1.24	GOBP_CATECHOL_CONTAINING_COMPOUND_BIOSYNTHETIC_PROCESS
440	-1.24	GOBP_REGULATION_OF_CYSTEINE_TYPE_ENDOPEPTIDASE_ACTIVITY_INVOLVED_IN_APOPTOTIC_SIGNALING_PATHWAY
441	-1.24	GOMF_NUCLEOBASE_CONTAINING_COMPOUND_TRANSMEMBRANE_TRANSPORTER_ACTIVITY
442	-1.24	GOMF_HISTONE_METHYLTRANSFERASE_ACTIVITY_H3_K4_SPECIFIC
443	-1.24	GOBP_RESPONSE_TO_AXON_INJURY
444	-1.24	GOBP_ENDOCRINE_PANCREAS_DEVELOPMENT
445	-1.24	GOBP_POSITIVE_REGULATION_OF_EPIDERMAL_CELL_DIFFERENTIATION
446	-1.24	GOBP_RESPONSE_TO_CORTICOSTEROID
447	-1.23	GOBP_RESPONSE_TO_DEXAMETHASONE
448	-1.23	GOMF_NUCLEAR_IMPORT_SIGNAL_RECEPTOR_ACTIVITY
449	-1.23	GOCC_SYNAPTONEMAL_STRUCTURE
450	-1.23	GOBP_REGULATION_OF_EXIT_FROM_MITOSIS
451	-1.23	GOBP_VACUOLE_ORGANIZATION
452	-1.23	GOBP_POSITIVE_REGULATION_OF_EPITHELIAL_CELL_PROLIFERATION
453	-1.23	GOBP_REGULATION_OF_LIPASE_ACTIVITY
454	-1.23	GOBP_ORGANIC_CYCLIC_COMPOUND_CATABOLIC_PROCESS
455	-1.23	GOMF_PROTEIN_PHOSPHATASE_2A_BINDING
456	-1.23	GOBP_MACROAUTOPHAGY
457	-1.23	GOBP_MONOSACCHARIDE_BIOSYNTHETIC_PROCESS
458	-1.23	GOBP_CELL_DIFFERENTIATION_IN_HINDBRAIN
459	-1.23	GOBP_T_CELL_RECEPTOR_SIGNALING_PATHWAY
460	-1.23	GOBP_ORGAN_GROWTH
461	-1.23	GOMF_CADHERIN_BINDING
462	-1.23	GOBP_REGULATION_OF_MEMBRANE_PERMEABILITY
463	-1.23	GOBP_NEUROINFLAMMATORY_RESPONSE
464	-1.23	GOBP_REGULATION_OF_CHROMOSOME_SEGREGATION
465	-1.23	GOBP_PHAGOCYTOSIS_RECOGNITION
466	-1.23	GOCC_MEDIATOR_COMPLEX
467	-1.23	GOBP_LIPID_EXPORT_FROM_CELL
468	-1.23	GOBP_EPITHELIAL_CELL_DEVELOPMENT
469	-1.23	GOBP_FATTY_ACID_CATABOLIC_PROCESS
470	-1.23	GOMF_NADPLUS_NUCLEOSIDASE_ACTIVITY
471	-1.23	GOMF_HYDRO_LYASE_ACTIVITY
472	-1.23	GOBP_POSITIVE_REGULATION_OF_PROTEIN_MATURATION
473	-1.23	GOBP_MITOCHONDRIAL_OUTER_MEMBRANE_PERMEABILIZATION
474	-1.23	GOCC_M_BAND
475	-1.23	GOBP_RIBOSOME_ASSEMBLY
476	-1.23	GOBP_PROTEIN_AUTOPHOSPHORYLATION
477	-1.23	GOBP_WATER_TRANSPORT
478	-1.23	GOBP_REGULATION_OF_NUCLEOTIDE_BIOSYNTHETIC_PROCESS
479	-1.23	GOBP_HEART_GROWTH
480	-1.23	GOBP_PROTEIN_INSERTION_INTO_MEMBRANE
481	-1.23	GOMF_ABC_TYPE_TRANSPORTER_ACTIVITY
482	-1.22	GOMF_POLYPEPTIDE_N_ACETYLGALACTOSAMINYLTRANSFERASE_ACTIVITY
483	-1.22	GOBP_CELLULAR_AMINO_ACID_CATABOLIC_PROCESS
484	-1.22	GOCC_LAMELLIPODIUM_MEMBRANE
485	-1.22	GOBP_POSITIVE_REGULATION_OF_MEMBRANE_PROTEIN_ECTODOMAIN_PROTEOLYSIS
486	-1.22	GOBP_CHEMOSENSORY_BEHAVIOR
487	-1.22	GOCC_MICROBODY_MEMBRANE
488	-1.22	GOBP_NEURAL_NUCLEUS_DEVELOPMENT
489	-1.22	GOBP_INTERMEDIATE_FILAMENT_BASED_PROCESS
490	-1.22	GOBP_PROTEIN_QUALITY_CONTROL_FOR_MISFOLDED_OR_INCOMPLETELY_SYNTHESIZED_PROTEINS
491	-1.22	GOBP_REGULATORY_T_CELL_DIFFERENTIATION
492	-1.22	GOBP_CEREBELLAR_CORTEX_DEVELOPMENT
493	-1.22	GOCC_NUCLEAR_CHROMOSOME
494	-1.22	GOMF_PROTEIN_FOLDING_CHAPERONE
495	-1.22	GOBP_GLUCAN_BIOSYNTHETIC_PROCESS
496	-1.22	GOMF_ADRENERGIC_RECEPTOR_BINDING
497	-1.22	GOMF_ION_GATED_CHANNEL_ACTIVITY
498	-1.22	GOMF_PRE_MRNA_BINDING
499	-1.22	GOCC_CLATHRIN_COATED_VESICLE
500	-1.22	GOBP_REGULATION_OF_MITOCHONDRIAL_MEMBRANE_PERMEABILITY
501	-1.22	GOBP_NEGATIVE_REGULATION_OF_NECROTIC_CELL_DEATH
502	-1.22	GOMF_GTP_DEPENDENT_PROTEIN_BINDING
503	-1.22	GOMF_TRANSLATION_REGULATOR_ACTIVITY_NUCLEIC_ACID_BINDING
504	-1.22	GOBP_ADENYLATE_CYCLASE_INHIBITING_G_PROTEIN_COUPLED_RECEPTOR_SIGNALING_PATHWAY
505	-1.22	GOBP_NEGATIVE_REGULATION_OF_INTERFERON_GAMMA_PRODUCTION
506	-1.22	GOBP_CEREBELLAR_CORTEX_FORMATION
507	-1.22	GOBP_VESICLE_ORGANIZATION
508	-1.22	GOBP_POSITIVE_REGULATION_OF_EMBRYONIC_DEVELOPMENT
509	-1.22	GOBP_PYRIDINE_NUCLEOTIDE_METABOLIC_PROCESS
510	-1.22	GOCC_LATE_ENDOSOME_MEMBRANE
511	-1.22	GOBP_REGULATION_OF_GENERATION_OF_PRECURSOR_METABOLITES_AND_ENERGY
512	-1.22	GOBP_STEROL_HOMEOSTASIS
513	-1.22	GOMF_THREONINE_TYPE_PEPTIDASE_ACTIVITY
514	-1.22	GOBP_POSITIVE_REGULATION_OF_LIPID_CATABOLIC_PROCESS
515	-1.22	GOBP_NUCLEOTIDE_PHOSPHORYLATION
516	-1.22	GOBP_ANTIFUNGAL_INNATE_IMMUNE_RESPONSE
517	-1.21	GOBP_PEPTIDYL_PROLINE_MODIFICATION
518	-1.21	GOBP_AMINOGLYCAN_CATABOLIC_PROCESS
519	-1.21	GOBP_MITOCHONDRIAL_DEPOLARIZATION
520	-1.21	GOMF_P53_BINDING
521	-1.21	GOBP_CARBOHYDRATE_CATABOLIC_PROCESS
522	-1.21	GOBP_POSITIVE_REGULATION_OF_CARDIOCYTE_DIFFERENTIATION
523	-1.21	GOMF_2_OXOGLUTARATE_DEPENDENT_DIOXYGENASE_ACTIVITY
524	-1.21	GOBP_POSITIVE_REGULATION_OF_TRANSFORMING_GROWTH_FACTOR_BETA_PRODUCTION
525	-1.21	GOBP_LEUKOTRIENE_METABOLIC_PROCESS
526	-1.21	GOMF_CHANNEL_REGULATOR_ACTIVITY
527	-1.21	GOBP_NEGATIVE_REGULATION_OF_MRNA_CATABOLIC_PROCESS
528	-1.21	GOBP_FATTY_ACID_DERIVATIVE_BIOSYNTHETIC_PROCESS
529	-1.21	GOBP_POLYSACCHARIDE_BIOSYNTHETIC_PROCESS
530	-1.21	GOBP_NEGATIVE_REGULATION_OF_CYTOKINE_PRODUCTION_INVOLVED_IN_INFLAMMATORY_RESPONSE
531	-1.21	GOBP_REGULATION_OF_CHROMOSOME_ORGANIZATION
532	-1.21	GOBP_REGULATION_OF_ENDOCYTIC_RECYCLING
533	-1.21	GOBP_VESICLE_CYTOSKELETAL_TRAFFICKING
534	-1.21	GOBP_LONG_CHAIN_FATTY_ACYL_COA_METABOLIC_PROCESS
535	-1.21	GOBP_CELLULAR_CARBOHYDRATE_BIOSYNTHETIC_PROCESS
536	-1.21	GOBP_GOLGI_TO_VACUOLE_TRANSPORT
537	-1.21	GOBP_ICOSANOID_TRANSPORT
538	-1.21	GOBP_PROTEIN_DNA_COMPLEX_ASSEMBLY
539	-1.21	GOBP_REGULATION_OF_LEUKOCYTE_DEGRANULATION
540	-1.21	GOBP_SUBSTANTIA_NIGRA_DEVELOPMENT
541	-1.21	GOBP_INTESTINAL_EPITHELIAL_CELL_DIFFERENTIATION
542	-1.21	GOCC_DYNACTIN_COMPLEX
543	-1.21	GOBP_RESPONSE_TO_HYPEROXIA
544	-1.21	GOBP_MALE_GENITALIA_DEVELOPMENT
545	-1.21	GOBP_RETINOIC_ACID_METABOLIC_PROCESS
546	-1.21	GOMF_BMP_BINDING
547	-1.21	GOBP_SPLEEN_DEVELOPMENT
548	-1.21	GOBP_EPITHELIAL_CELL_DIFFERENTIATION_INVOLVED_IN_KIDNEY_DEVELOPMENT
549	-1.21	GOMF_L_ASCORBIC_ACID_BINDING
550	-1.21	GOMF_ATPASE_COUPLED_CATION_TRANSMEMBRANE_TRANSPORTER_ACTIVITY
551	-1.21	GOCC_RUFFLE
552	-1.21	GOBP_NEGATIVE_REGULATION_OF_PROTEIN_MODIFICATION_BY_SMALL_PROTEIN_CONJUGATION_OR_REMOVAL
553	-1.21	GOBP_POSITIVE_REGULATION_OF_TRANSLATION
554	-1.21	GOMF_RECEPTOR_SERINE_THREONINE_KINASE_BINDING
555	-1.21	GOBP_RESPONSE_TO_X_RAY
556	-1.21	GOMF_RNA_POLYMERASE_ACTIVITY
557	-1.2	GOBP_NEGATIVE_REGULATION_OF_INTRINSIC_APOPTOTIC_SIGNALING_PATHWAY_IN_RESPONSE_TO_DNA_DAMAGE
558	-1.2	GOBP_CYTOPLASMIC_TRANSLATION
559	-1.2	GOBP_AMYLOID_PRECURSOR_PROTEIN_METABOLIC_PROCESS
560	-1.2	GOBP_REGULATION_OF_SYSTEMIC_ARTERIAL_BLOOD_PRESSURE_BY_HORMONE
561	-1.2	GOMF_VITAMIN_D_RECEPTOR_BINDING
562	-1.2	GOBP_NEGATIVE_REGULATION_OF_VASCULAR_PERMEABILITY
563	-1.2	GOBP_REGULATION_OF_T_HELPER_1_TYPE_IMMUNE_RESPONSE
564	-1.2	GOBP_INTRINSIC_APOPTOTIC_SIGNALING_PATHWAY
565	-1.2	GOBP_REGULATION_OF_MITOTIC_SISTER_CHROMATID_SEGREGATION
566	-1.2	GOBP_BRANCHED_CHAIN_AMINO_ACID_CATABOLIC_PROCESS
567	-1.2	GOBP_MEMBRANE_FUSION
568	-1.2	GOBP_NEGATIVE_REGULATION_OF_CELL_ADHESION
569	-1.2	GOBP_CHROMATIN_ORGANIZATION
570	-1.2	GOBP_DNA_INTEGRITY_CHECKPOINT_SIGNALING
571	-1.2	GOBP_POSITIVE_REGULATION_OF_CARTILAGE_DEVELOPMENT
572	-1.2	GOMF_ATPASE_COUPLED_TRANSMEMBRANE_TRANSPORTER_ACTIVITY
573	-1.2	GOBP_POSITIVE_REGULATION_OF_EPITHELIAL_CELL_MIGRATION
574	-1.2	GOBP_POSITIVE_REGULATION_OF_T_CELL_RECEPTOR_SIGNALING_PATHWAY
575	-1.2	GOMF_ADP_BINDING
576	-1.2	GOBP_REGULATION_OF_PROTEIN_DEACETYLATION
577	-1.2	GOMF_NEUROPEPTIDE_HORMONE_ACTIVITY
578	-1.2	GOBP_POSITIVE_REGULATION_OF_VIRAL_PROCESS
579	-1.2	GOBP_POSITIVE_REGULATION_OF_DEFENSE_RESPONSE
580	-1.2	GOBP_CHROMATIN_DISASSEMBLY
581	-1.2	GOBP_REGULATION_OF_LIPID_TRANSPORT
582	-1.2	GOBP_REGULATION_OF_ANTIGEN_RECEPTOR_MEDIATED_SIGNALING_PATHWAY
583	-1.2	GOBP_REGULATION_OF_INTRINSIC_APOPTOTIC_SIGNALING_PATHWAY_IN_RESPONSE_TO_DNA_DAMAGE_BY_P53_CLASS_MEDIATOR
584	-1.2	GOBP_NEGATIVE_REGULATION_OF_CELLULAR_CATABOLIC_PROCESS
585	-1.2	GOCC_TRANSLATION_PREINITIATION_COMPLEX
586	-1.2	GOBP_CELLULAR_NITROGEN_COMPOUND_CATABOLIC_PROCESS
587	-1.2	GOBP_CELL_DIFFERENTIATION_INVOLVED_IN_KIDNEY_DEVELOPMENT
588	-1.19	GOBP_POSITIVE_REGULATION_OF_CELLULAR_AMIDE_METABOLIC_PROCESS
589	-1.19	GOBP_FATTY_ACYL_COA_METABOLIC_PROCESS
590	-1.19	GOBP_GLYCEROLIPID_METABOLIC_PROCESS
591	-1.19	GOBP_RESPONSE_TO_IONIZING_RADIATION
592	-1.19	GOBP_POSITIVE_REGULATION_OF_DEPHOSPHORYLATION
593	-1.19	GOBP_NUCLEAR_TRANSCRIBED_MRNA_CATABOLIC_PROCESS_NONSENSE_MEDIATED_DECAY
594	-1.19	GOBP_ORGANELLE_FUSION
595	-1.19	GOCC_DENDRITE_MEMBRANE
596	-1.19	GOBP_LEUKOTRIENE_BIOSYNTHETIC_PROCESS
597	-1.19	GOBP_CELLULAR_RESPONSE_TO_HYDROGEN_PEROXIDE
598	-1.19	GOBP_ENTEROENDOCRINE_CELL_DIFFERENTIATION
599	-1.19	GOBP_ENDOPLASMIC_RETICULUM_TO_GOLGI_VESICLE_MEDIATED_TRANSPORT
600	-1.19	GOCC_SITE_OF_DOUBLE_STRAND_BREAK
601	-1.19	GOBP_REGULATION_OF_PEPTIDYL_LYSINE_ACETYLATION
602	-1.19	GOBP_O_GLYCAN_PROCESSING
603	-1.19	GOBP_REGULATION_OF_MITOCHONDRIAL_MEMBRANE_PERMEABILITY_INVOLVED_IN_APOPTOTIC_PROCESS
604	-1.19	GOBP_REGULATION_OF_BICELLULAR_TIGHT_JUNCTION_ASSEMBLY
605	-1.19	GOMF_NUCLEOSIDE_TRIPHOSPHATASE_REGULATOR_ACTIVITY
606	-1.19	GOBP_POSITIVE_REGULATION_OF_DENDRITE_DEVELOPMENT
607	-1.19	GOBP_REGULATION_OF_PROTEIN_SUMOYLATION
608	-1.19	GOBP_TRIGLYCERIDE_METABOLIC_PROCESS
609	-1.19	GOBP_POSITIVE_REGULATION_OF_ENDOTHELIAL_CELL_PROLIFERATION
610	-1.19	GOBP_POSITIVE_REGULATION_OF_DENDRITIC_SPINE_MORPHOGENESIS
611	-1.19	GOMF_EXOPEPTIDASE_ACTIVITY
612	-1.19	GOBP_INNER_EAR_RECEPTOR_CELL_STEREOCILIUM_ORGANIZATION
613	-1.19	GOMF_CARBOHYDRATE_BINDING
614	-1.19	GOBP_REGULATION_OF_STEROL_TRANSPORT
615	-1.19	GOBP_POSITIVE_REGULATION_OF_EPITHELIAL_TO_MESENCHYMAL_TRANSITION
616	-1.19	GOBP_REGULATION_OF_RRNA_PROCESSING
617	-1.19	GOBP_DNA_DAMAGE_RESPONSE_SIGNAL_TRANSDUCTION_BY_P53_CLASS_MEDIATOR
618	-1.19	GOBP_HINDBRAIN_DEVELOPMENT
619	-1.19	GOBP_REGULATION_OF_LIPID_KINASE_ACTIVITY
620	-1.19	GOMF_MOLECULAR_FUNCTION_ACTIVATOR_ACTIVITY
621	-1.19	GOBP_REGULATION_OF_ORGANELLE_ASSEMBLY
622	-1.19	GOBP_VIRAL_LIFE_CYCLE
623	-1.19	GOBP_GLUTATHIONE_METABOLIC_PROCESS
624	-1.19	GOBP_NEUROMUSCULAR_PROCESS_CONTROLLING_POSTURE
625	-1.19	GOCC_VESICLE_TETHERING_COMPLEX
626	-1.19	GOCC_CELL_LEADING_EDGE
627	-1.18	GOBP_BIOLOGICAL_PROCESS_INVOLVED_IN_SYMBIOTIC_INTERACTION
628	-1.18	GOBP_KINETOCHORE_ASSEMBLY
629	-1.18	GOMF_UBIQUITIN_SPECIFIC_PROTEASE_BINDING
630	-1.18	GOMF_CHLORIDE_CHANNEL_REGULATOR_ACTIVITY
631	-1.18	GOBP_NEGATIVE_REGULATION_OF_REGULATED_SECRETORY_PATHWAY
632	-1.18	GOMF_CARBOHYDRATE_DERIVATIVE_TRANSMEMBRANE_TRANSPORTER_ACTIVITY
633	-1.18	GOBP_REGULATION_OF_MYOTUBE_DIFFERENTIATION
634	-1.18	GOBP_BENZENE_CONTAINING_COMPOUND_METABOLIC_PROCESS
635	-1.18	GOBP_HIPPO_SIGNALING
636	-1.18	GOBP_REGULATION_OF_DNA_BINDING_TRANSCRIPTION_FACTOR_ACTIVITY
637	-1.18	GOBP_REGULATION_OF_SODIUM_ION_TRANSPORT
638	-1.18	GOBP_CELLULAR_LIPID_CATABOLIC_PROCESS
639	-1.18	GOBP_SENSORY_ORGAN_MORPHOGENESIS
640	-1.18	GOCC_PORE_COMPLEX
641	-1.18	GOBP_POSITIVE_REGULATION_OF_IMMUNE_RESPONSE
642	-1.18	GOBP_TELOMERE_MAINTENANCE
643	-1.18	GOCC_RNA_POLYMERASE_III_COMPLEX
644	-1.18	GOBP_NEGATIVE_REGULATION_OF_NF_KAPPAB_TRANSCRIPTION_FACTOR_ACTIVITY
645	-1.18	GOBP_POSITIVE_REGULATION_OF_RESPONSE_TO_BIOTIC_STIMULUS
646	-1.18	GOCC_TERMINAL_BOUTON
647	-1.18	GOBP_REGULATION_OF_SPROUTING_ANGIOGENESIS
648	-1.18	GOBP_POSITIVE_REGULATION_OF_ALPHA_BETA_T_CELL_DIFFERENTIATION
649	-1.18	GOBP_POSITIVE_REGULATION_OF_CELLULAR_RESPONSE_TO_INSULIN_STIMULUS
650	-1.18	GOBP_POSITIVE_REGULATION_OF_NOTCH_SIGNALING_PATHWAY
651	-1.18	GOBP_POSITIVE_REGULATION_OF_EPITHELIAL_CELL_DIFFERENTIATION
652	-1.18	GOBP_REGULATION_OF_GLUCAN_BIOSYNTHETIC_PROCESS
653	-1.18	GOBP_MEDIUM_CHAIN_FATTY_ACID_METABOLIC_PROCESS
654	-1.18	GOBP_DEPHOSPHORYLATION
655	-1.18	GOBP_REGULATION_OF_RHO_PROTEIN_SIGNAL_TRANSDUCTION
656	-1.18	GOBP_NEGATIVE_REGULATION_OF_RESPONSE_TO_DNA_DAMAGE_STIMULUS
657	-1.18	GOBP_STEROL_TRANSPORT
658	-1.18	GOBP_POSITIVE_REGULATION_OF_GLIAL_CELL_DIFFERENTIATION
659	-1.18	GOBP_NEGATIVE_REGULATION_OF_EXOCYTOSIS
660	-1.18	GOBP_TELOMERE_MAINTENANCE_VIA_TELOMERE_LENGTHENING
661	-1.17	GOBP_REGULATION_OF_T_CELL_PROLIFERATION
662	-1.17	GOBP_POSITIVE_REGULATION_OF_HEART_GROWTH
663	-1.17	GOBP_DIACYLGLYCEROL_METABOLIC_PROCESS
664	-1.17	GOBP_REGULATION_OF_INNATE_IMMUNE_RESPONSE
665	-1.17	GOBP_INTRINSIC_APOPTOTIC_SIGNALING_PATHWAY_IN_RESPONSE_TO_ENDOPLASMIC_RETICULUM_STRESS
666	-1.17	GOBP_GLOMERULAR_EPITHELIUM_DEVELOPMENT
667	-1.17	GOBP_POSITIVE_REGULATION_OF_STEROL_TRANSPORT
668	-1.17	GOBP_MAINTENANCE_OF_GASTROINTESTINAL_EPITHELIUM
669	-1.17	GOBP_ACTIVIN_RECEPTOR_SIGNALING_PATHWAY
670	-1.17	GOBP_NEGATIVE_REGULATION_OF_B_CELL_MEDIATED_IMMUNITY
671	-1.17	GOBP_COLUMNAR_CUBOIDAL_EPITHELIAL_CELL_DEVELOPMENT
672	-1.17	GOBP_HISTONE_H3_K9_ACETYLATION
673	-1.17	GOCC_AZUROPHIL_GRANULE_MEMBRANE
674	-1.17	GOCC_ACROSOMAL_MEMBRANE
675	-1.17	GOMF_NF_KAPPAB_BINDING
676	-1.17	GOBP_POSITIVE_REGULATION_OF_CANONICAL_WNT_SIGNALING_PATHWAY
677	-1.17	GOBP_CARDIAC_MUSCLE_CELL_ACTION_POTENTIAL
678	-1.17	GOBP_TELOMERE_ORGANIZATION
679	-1.17	GOBP_POSITIVE_REGULATION_OF_MEMBRANE_PERMEABILITY
680	-1.17	GOBP_POSITIVE_REGULATION_OF_IMMUNOGLOBULIN_PRODUCTION
681	-1.17	GOBP_PROTEIN_DNA_COMPLEX_SUBUNIT_ORGANIZATION
682	-1.17	GOBP_REGULATION_OF_STEROID_METABOLIC_PROCESS
683	-1.17	GOBP_FC_GAMMA_RECEPTOR_SIGNALING_PATHWAY
684	-1.17	GOBP_HYDROGEN_PEROXIDE_CATABOLIC_PROCESS
685	-1.17	GOMF_OXIDOREDUCTASE_ACTIVITY_ACTING_ON_PEROXIDE_AS_ACCEPTOR
686	-1.17	GOBP_REGENERATION
687	-1.17	GOBP_RESPONSE_TO_OXYGEN_RADICAL
688	-1.17	GOBP_NUCLEOSIDE_TRIPHOSPHATE_METABOLIC_PROCESS
689	-1.17	GOBP_RESPONSE_TO_RADIATION
690	-1.17	GOBP_HISTONE_H3_K4_TRIMETHYLATION
691	-1.17	GOCC_CYTOSOLIC_LARGE_RIBOSOMAL_SUBUNIT
692	-1.17	GOMF_PHOSPHATASE_ACTIVITY
693	-1.17	GOBP_PROTEIN_FOLDING
694	-1.17	GOBP_POSITIVE_REGULATION_OF_PROTEIN_ACETYLATION
695	-1.17	GOCC_RESPIRASOME
696	-1.17	GOMF_GLUTATHIONE_PEROXIDASE_ACTIVITY
697	-1.17	GOBP_NEGATIVE_REGULATION_OF_CYTOKINE_PRODUCTION
698	-1.17	GOBP_GAS_TRANSPORT
699	-1.17	GOBP_EPHRIN_RECEPTOR_SIGNALING_PATHWAY
700	-1.17	GOBP_FATTY_ACID_TRANSPORT
701	-1.17	GOBP_POSITIVE_REGULATION_OF_CELL_KILLING
702	-1.17	GOBP_INTERSTRAND_CROSS_LINK_REPAIR
703	-1.17	GOBP_REGULATION_OF_VIRAL_ENTRY_INTO_HOST_CELL
704	-1.17	GOBP_REGULATION_OF_SMALL_MOLECULE_METABOLIC_PROCESS
705	-1.16	GOBP_DNA_REPLICATION_CHECKPOINT_SIGNALING
706	-1.16	GOBP_NEGATIVE_REGULATION_OF_CHROMOSOME_ORGANIZATION
707	-1.16	GOBP_RESPONSE_TO_OXYGEN_LEVELS
708	-1.16	GOBP_HETEROCHROMATIN_ORGANIZATION
709	-1.16	GOBP_REGULATION_OF_BEHAVIOR
710	-1.16	GOBP_MEMBRANE_PROTEIN_ECTODOMAIN_PROTEOLYSIS
711	-1.16	GOBP_SPHINGOLIPID_MEDIATED_SIGNALING_PATHWAY
712	-1.16	GOBP_RESPONSE_TO_ACIDIC_PH
713	-1.16	GOBP_TYPE_B_PANCREATIC_CELL_DEVELOPMENT
714	-1.16	GOBP_CELLULAR_RESPONSE_TO_PROSTAGLANDIN_E_STIMULUS
715	-1.16	GOBP_RESPONSE_TO_FIBROBLAST_GROWTH_FACTOR
716	-1.16	GOBP_RESPONSE_TO_AMINE
717	-1.16	GOCC_NEUROTRANSMITTER_RECEPTOR_COMPLEX
718	-1.16	GOBP_REGULATION_OF_PROTEIN_EXIT_FROM_ENDOPLASMIC_RETICULUM
719	-1.16	GOBP_MOTILE_CILIUM_ASSEMBLY
720	-1.16	GOBP_NEGATIVE_REGULATION_OF_NUCLEOTIDE_METABOLIC_PROCESS
721	-1.16	GOBP_MODULATION_BY_HOST_OF_VIRAL_PROCESS
722	-1.16	GOBP_POSITIVE_REGULATION_OF_LIPID_TRANSPORT
723	-1.16	GOBP_POSITIVE_REGULATION_OF_INTERLEUKIN_1_PRODUCTION
724	-1.16	GOBP_REGULATION_OF_ACTIN_FILAMENT_BASED_MOVEMENT
725	-1.16	GOCC_PHAGOCYTIC_VESICLE
726	-1.16	GOCC_COATED_VESICLE
727	-1.16	GOBP_POSITIVE_REGULATION_OF_VIRAL_LIFE_CYCLE
728	-1.16	GOBP_GLUTAMINE_METABOLIC_PROCESS
729	-1.16	GOBP_NEGATIVE_REGULATION_OF_CELLULAR_SENESCENCE
730	-1.16	GOBP_POSITIVE_REGULATION_OF_ENDOTHELIAL_CELL_APOPTOTIC_PROCESS
731	-1.16	GOBP_PROTEIN_POLYUBIQUITINATION
732	-1.16	GOBP_LYMPHANGIOGENESIS
733	-1.16	GOBP_PHOTOPERIODISM
734	-1.16	GOBP_REGULATION_OF_DNA_METABOLIC_PROCESS
735	-1.16	GOBP_RNA_CATABOLIC_PROCESS
736	-1.16	GOBP_PROTEIN_TARGETING_TO_MEMBRANE
737	-1.16	GOMF_CIS_TRANS_ISOMERASE_ACTIVITY
738	-1.16	GOBP_GOLGI_VESICLE_TRANSPORT
739	-1.16	GOBP_REGULATION_OF_CARDIAC_CONDUCTION
740	-1.16	GOBP_FOREBRAIN_NEURON_DIFFERENTIATION
741	-1.16	GOBP_MRNA_CATABOLIC_PROCESS
742	-1.16	GOCC_MITOCHONDRIAL_PROTEIN_CONTAINING_COMPLEX
743	-1.16	GOMF_CARBOXY_LYASE_ACTIVITY
744	-1.16	GOBP_CARDIAC_MUSCLE_CELL_MEMBRANE_REPOLARIZATION
745	-1.16	GOCC_TRANSPORT_VESICLE
746	-1.16	GOBP_REGULATION_OF_FEEDING_BEHAVIOR
747	-1.16	GOBP_NCRNA_METABOLIC_PROCESS
748	-1.16	GOCC_NEURON_PROJECTION_MEMBRANE
749	-1.16	GOBP_MANGANESE_ION_TRANSPORT
750	-1.16	GOMF_SODIUM_CHANNEL_REGULATOR_ACTIVITY
751	-1.16	GOCC_NUCLEAR_REPLICATION_FORK
752	-1.15	GOBP_CELLULAR_RESPONSE_TO_STARVATION
753	-1.15	GOBP_AUTOPHAGOSOME_ORGANIZATION
754	-1.15	GOBP_RNA_DESTABILIZATION
755	-1.15	GOBP_GLUCOSE_METABOLIC_PROCESS
756	-1.15	GOBP_CELLULAR_RESPONSE_TO_STEROID_HORMONE_STIMULUS
757	-1.15	GOBP_CELLULAR_SENESCENCE
758	-1.15	GOBP_REGULATION_OF_IMMUNOGLOBULIN_PRODUCTION
759	-1.15	GOCC_TRANSPORT_VESICLE_MEMBRANE
760	-1.15	GOCC_CYTOSOLIC_RIBOSOME
761	-1.15	GOBP_PROSTAGLANDIN_TRANSPORT
762	-1.15	GOBP_OXIDATIVE_PHOSPHORYLATION
763	-1.15	GOBP_GLOMERULAR_EPITHELIAL_CELL_DIFFERENTIATION
764	-1.15	GOMF_CLATHRIN_BINDING
765	-1.15	GOBP_REGULATION_OF_CARDIAC_MUSCLE_CELL_ACTION_POTENTIAL
766	-1.15	GOBP_POSITIVE_REGULATION_OF_CELLULAR_RESPONSE_TO_TRANSFORMING_GROWTH_FACTOR_BETA_STIMULUS
767	-1.15	GOBP_RUFFLE_ASSEMBLY
768	-1.15	GOBP_REGULATION_OF_RESPIRATORY_BURST
769	-1.15	GOBP_LOCOMOTOR_RHYTHM
770	-1.15	GOBP_PROTEIN_KINASE_C_SIGNALING
771	-1.15	GOBP_TYPE_I_INTERFERON_PRODUCTION
772	-1.15	GOBP_COLLECTING_DUCT_DEVELOPMENT
773	-1.15	GOBP_FATTY_ACID_TRANSMEMBRANE_TRANSPORT
774	-1.15	GOBP_OSSIFICATION
775	-1.15	GOMF_CALCIUM_DEPENDENT_PROTEIN_BINDING
776	-1.15	GOBP_METANEPHRIC_GLOMERULUS_DEVELOPMENT
777	-1.15	GOBP_REGULATION_OF_MACROPHAGE_DERIVED_FOAM_CELL_DIFFERENTIATION
778	-1.15	GOBP_POSITIVE_REGULATION_OF_DNA_BINDING_TRANSCRIPTION_FACTOR_ACTIVITY
779	-1.15	GOBP_MIDBRAIN_DEVELOPMENT
780	-1.15	GOBP_SPINDLE_LOCALIZATION
781	-1.15	GOBP_CARBOHYDRATE_BIOSYNTHETIC_PROCESS
782	-1.15	GOBP_RESPONSE_TO_PROSTAGLANDIN
783	-1.15	GOBP_OSTEOBLAST_DEVELOPMENT
784	-1.15	GOBP_MACROMOLECULE_DEACYLATION
785	-1.15	GOBP_PROTEIN_TARGETING
786	-1.15	GOBP_POSITIVE_REGULATION_OF_I_KAPPAB_KINASE_NF_KAPPAB_SIGNALING
787	-1.15	GOBP_NEGATIVE_REGULATION_OF_GTPASE_ACTIVITY
788	-1.15	GOCC_POLYSOME
789	-1.15	GOCC_ORGANELLE_INNER_MEMBRANE
790	-1.15	GOBP_REGULATION_OF_SYNAPTIC_VESICLE_RECYCLING
791	-1.15	GOBP_ALPHA_BETA_T_CELL_PROLIFERATION
792	-1.15	GOBP_DOUBLE_STRAND_BREAK_REPAIR_VIA_NONHOMOLOGOUS_END_JOINING
793	-1.15	GOBP_CENTRAL_NERVOUS_SYSTEM_NEURON_DIFFERENTIATION
794	-1.15	GOMF_DEACETYLASE_ACTIVITY
795	-1.15	GOBP_PROTEIN_DESTABILIZATION
796	-1.15	GOBP_REGULATION_OF_LIPID_LOCALIZATION
797	-1.15	GOBP_LYMPHOCYTE_ACTIVATION_INVOLVED_IN_IMMUNE_RESPONSE
798	-1.15	GOBP_B_CELL_MEDIATED_IMMUNITY
799	-1.14	GOBP_TOLL_LIKE_RECEPTOR_3_SIGNALING_PATHWAY
800	-1.14	GOBP_POSITIVE_REGULATION_OF_CD4_POSITIVE_ALPHA_BETA_T_CELL_DIFFERENTIATION
801	-1.14	GOMF_O_METHYLTRANSFERASE_ACTIVITY
802	-1.14	GOCC_PML_BODY
803	-1.14	GOBP_CILIUM_ORGANIZATION
804	-1.14	GOBP_PANCREAS_DEVELOPMENT
805	-1.14	GOBP_CARDIAC_MUSCLE_CELL_CONTRACTION
806	-1.14	GOBP_GLUTAMINE_FAMILY_AMINO_ACID_CATABOLIC_PROCESS
807	-1.14	GOCC_OUTER_MITOCHONDRIAL_MEMBRANE_PROTEIN_COMPLEX
808	-1.14	GOMF_ACTIN_MONOMER_BINDING
809	-1.14	GOBP_MONOCARBOXYLIC_ACID_TRANSPORT
810	-1.14	GOBP_ESTABLISHMENT_OF_CELL_POLARITY
811	-1.14	GOCC_UBIQUITIN_LIGASE_COMPLEX
812	-1.14	GOBP_REGULATION_OF_ENDOPLASMIC_RETICULUM_STRESS_INDUCED_INTRINSIC_APOPTOTIC_SIGNALING_PATHWAY
813	-1.14	GOBP_PERK_MEDIATED_UNFOLDED_PROTEIN_RESPONSE
814	-1.14	GOBP_SCHWANN_CELL_DEVELOPMENT
815	-1.14	GOBP_MITOCHONDRIAL_OUTER_MEMBRANE_PERMEABILIZATION_INVOLVED_IN_PROGRAMMED_CELL_DEATH
816	-1.14	GOBP_REGULATION_OF_LONG_TERM_SYNAPTIC_POTENTIATION
817	-1.14	GOBP_ALPHA_BETA_T_CELL_ACTIVATION
818	-1.14	GOBP_NEGATIVE_REGULATION_OF_LYASE_ACTIVITY
819	-1.14	GOBP_PROTEIN_DEPHOSPHORYLATION
820	-1.14	GOBP_NEGATIVE_REGULATION_OF_RELEASE_OF_CYTOCHROME_C_FROM_MITOCHONDRIA
821	-1.14	GOBP_CHROMATIN_REMODELING
822	-1.14	GOBP_CELL_DEATH_IN_RESPONSE_TO_OXIDATIVE_STRESS
823	-1.14	GOBP_REGULATION_OF_CELL_MATRIX_ADHESION
824	-1.14	GOBP_CD8_POSITIVE_ALPHA_BETA_T_CELL_ACTIVATION
825	-1.14	GOMF_METALLOEXOPEPTIDASE_ACTIVITY
826	-1.14	GOBP_CARDIAC_ATRIUM_DEVELOPMENT
827	-1.14	GOBP_AMINE_BIOSYNTHETIC_PROCESS
828	-1.14	GOBP_NEGATIVE_REGULATION_OF_MITOCHONDRION_ORGANIZATION
829	-1.14	GOMF_TRANSLATION_INITIATION_FACTOR_ACTIVITY
830	-1.14	GOBP_IMMUNE_RESPONSE_REGULATING_CELL_SURFACE_RECEPTOR_SIGNALING_PATHWAY
831	-1.14	GOBP_ANION_HOMEOSTASIS
832	-1.14	GOBP_REGULATION_OF_MICROTUBULE_POLYMERIZATION
833	-1.14	GOBP_SULFUR_AMINO_ACID_METABOLIC_PROCESS
834	-1.14	GOMF_RNA_POLYMERASE_BINDING
835	-1.14	GOBP_REGULATION_OF_TRANSLATION_IN_RESPONSE_TO_STRESS
836	-1.14	GOBP_NEGATIVE_REGULATION_OF_REACTIVE_OXYGEN_SPECIES_METABOLIC_PROCESS
837	-1.14	GOBP_AMYLOID_PRECURSOR_PROTEIN_CATABOLIC_PROCESS
838	-1.14	GOBP_REGULATION_OF_T_HELPER_CELL_DIFFERENTIATION
839	-1.14	GOBP_POSITIVE_REGULATION_OF_CATABOLIC_PROCESS
840	-1.14	GOCC_INNER_MITOCHONDRIAL_MEMBRANE_PROTEIN_COMPLEX
841	-1.14	GOCC_INTRINSIC_COMPONENT_OF_POSTSYNAPTIC_MEMBRANE
842	-1.14	GOBP_GLIOGENESIS
843	-1.14	GOBP_INTERLEUKIN_2_PRODUCTION
844	-1.14	GOCC_MRNA_CLEAVAGE_FACTOR_COMPLEX
845	-1.14	GOBP_REGULATION_OF_PROTEIN_MATURATION
846	-1.14	GOBP_MIDDLE_EAR_MORPHOGENESIS
847	-1.14	GOBP_CELLULAR_GLUCAN_METABOLIC_PROCESS
848	-1.14	GOBP_LIPID_LOCALIZATION
849	-1.14	GOBP_RESPONSE_TO_STEROID_HORMONE
850	-1.14	GOBP_CELLULAR_RESPONSE_TO_PROSTAGLANDIN_STIMULUS
851	-1.13	GOBP_GLYCEROPHOSPHOLIPID_CATABOLIC_PROCESS
852	-1.13	GOBP_REGULATION_OF_CHONDROCYTE_DIFFERENTIATION
853	-1.13	GOBP_POSITIVE_REGULATION_OF_ANTIGEN_RECEPTOR_MEDIATED_SIGNALING_PATHWAY
854	-1.13	GOBP_NEGATIVE_REGULATION_OF_CYCLIN_DEPENDENT_PROTEIN_SERINE_THREONINE_KINASE_ACTIVITY
855	-1.13	GOMF_PROTEASE_BINDING
856	-1.13	GOBP_HYDROGEN_PEROXIDE_METABOLIC_PROCESS
857	-1.13	GOBP_POSITIVE_REGULATION_OF_PLASMA_MEMBRANE_BOUNDED_CELL_PROJECTION_ASSEMBLY
858	-1.13	GOMF_TRANSCRIPTION_COACTIVATOR_ACTIVITY
859	-1.13	GOBP_LIPID_DROPLET_ORGANIZATION
860	-1.13	GOBP_REGULATION_OF_ALPHA_BETA_T_CELL_DIFFERENTIATION
861	-1.13	GOBP_ORGANELLE_DISASSEMBLY
862	-1.13	GOBP_OSTEOBLAST_PROLIFERATION
863	-1.13	GOCC_REPLISOME
864	-1.13	GOBP_GANGLIOSIDE_METABOLIC_PROCESS
865	-1.13	GOCC_PROTON_TRANSPORTING_TWO_SECTOR_ATPASE_COMPLEX
866	-1.13	GOBP_CHROMATIN_ASSEMBLY_OR_DISASSEMBLY
867	-1.13	GOCC_ATPASE_COMPLEX
868	-1.13	GOCC_TRANSCRIPTION_REGULATOR_COMPLEX
869	-1.13	GOBP_LIPID_CATABOLIC_PROCESS
870	-1.13	GOBP_EMBRYONIC_ORGAN_DEVELOPMENT
871	-1.13	GOBP_EXCRETION
872	-1.13	GOCC_CHROMOSOME_TELOMERIC_REGION
873	-1.13	GOBP_ACTION_POTENTIAL
874	-1.13	GOMF_VITAMIN_BINDING
875	-1.13	GOBP_NUCLEOTIDE_EXCISION_REPAIR
876	-1.13	GOBP_GLOMERULUS_DEVELOPMENT
877	-1.13	GOMF_PHOSPHOLIPASE_A2_ACTIVITY
878	-1.13	GOBP_NEGATIVE_REGULATION_OF_HISTONE_METHYLATION
879	-1.13	GOMF_GTPASE_BINDING
880	-1.13	GOBP_ENTRY_INTO_HOST
881	-1.13	GOBP_LYTIC_VACUOLE_ORGANIZATION
882	-1.13	GOMF_ACYLTRANSFERASE_ACTIVITY
883	-1.13	GOBP_HINDBRAIN_MORPHOGENESIS
884	-1.13	GOBP_RESPONSE_TO_AMPHETAMINE
885	-1.13	GOBP_CELLULAR_RESPONSE_TO_OXYGEN_LEVELS
886	-1.13	GOBP_REGULATION_OF_CALCINEURIN_MEDIATED_SIGNALING
887	-1.13	GOBP_IMMUNOLOGICAL_SYNAPSE_FORMATION
888	-1.13	GOBP_REGULATION_OF_CELL_CELL_ADHESION_MEDIATED_BY_CADHERIN
889	-1.13	GOMF_STEROID_HORMONE_RECEPTOR_ACTIVITY
890	-1.13	GOCC_INTRINSIC_COMPONENT_OF_PRESYNAPTIC_ACTIVE_ZONE_MEMBRANE
891	-1.13	GOBP_DNA_DEPENDENT_DNA_REPLICATION
892	-1.13	GOBP_PYRIDINE_NUCLEOTIDE_BIOSYNTHETIC_PROCESS
893	-1.13	GOBP_REGULATION_OF_STEM_CELL_POPULATION_MAINTENANCE
894	-1.13	GOBP_CARTILAGE_DEVELOPMENT
895	-1.13	GOBP_VENOUS_BLOOD_VESSEL_DEVELOPMENT
896	-1.13	GOBP_VESICLE_MEDIATED_TRANSPORT_TO_THE_PLASMA_MEMBRANE
897	-1.13	GOMF_UBIQUITIN_LIKE_PROTEIN_LIGASE_BINDING
898	-1.13	GOBP_ACROSOME_ASSEMBLY
899	-1.13	GOBP_THIOESTER_BIOSYNTHETIC_PROCESS
900	-1.13	GOBP_NCRNA_CATABOLIC_PROCESS
901	-1.13	GOBP_NEGATIVE_REGULATION_OF_INTERLEUKIN_2_PRODUCTION
902	-1.13	GOBP_REGULATION_OF_ORGAN_GROWTH
903	-1.12	GOBP_POSITIVE_REGULATION_OF_PROTEIN_EXPORT_FROM_NUCLEUS
904	-1.12	GOBP_VENTRICULAR_SEPTUM_DEVELOPMENT
905	-1.12	GOBP_RESPONSE_TO_NERVE_GROWTH_FACTOR
906	-1.12	GOBP_POSITIVE_REGULATION_OF_TYPE_I_INTERFERON_PRODUCTION
907	-1.12	GOBP_ERYTHROCYTE_HOMEOSTASIS
908	-1.12	GOBP_NEGATIVE_REGULATION_OF_TRANSFERASE_ACTIVITY
909	-1.12	GOCC_TELOMERASE_HOLOENZYME_COMPLEX
910	-1.12	GOBP_KERATINOCYTE_MIGRATION
911	-1.12	GOCC_OXIDOREDUCTASE_COMPLEX
912	-1.12	GOBP_SULFUR_COMPOUND_CATABOLIC_PROCESS
913	-1.12	GOBP_CELLULAR_RESPONSE_TO_INSULIN_STIMULUS
914	-1.12	GOMF_MRNA_3_UTR_AU_RICH_REGION_BINDING
915	-1.12	GOMF_ASPARTIC_TYPE_PEPTIDASE_ACTIVITY
916	-1.12	GOBP_POLYAMINE_METABOLIC_PROCESS
917	-1.12	GOBP_RESPONSE_TO_COLD
918	-1.12	GOMF_MISFOLDED_PROTEIN_BINDING
919	-1.12	GOMF_HYDROLASE_ACTIVITY_ACTING_ON_CARBON_NITROGEN_BUT_NOT_PEPTIDE_BONDS_IN_CYCLIC_AMIDINES
920	-1.12	GOBP_ESTABLISHMENT_OF_PROTEIN_LOCALIZATION_TO_ORGANELLE
921	-1.12	GOBP_POSITIVE_REGULATION_OF_CILIUM_ASSEMBLY
922	-1.12	GOBP_RESPONSE_TO_INTERFERON_ALPHA
923	-1.12	GOCC_CAVEOLA
924	-1.12	GOBP_REGULATION_OF_COLLAGEN_METABOLIC_PROCESS
925	-1.12	GOBP_LOCOMOTORY_BEHAVIOR
926	-1.12	GOBP_NOREPINEPHRINE_TRANSPORT
927	-1.12	GOBP_ATP_BIOSYNTHETIC_PROCESS
928	-1.12	GOBP_POSITIVE_REGULATION_OF_RESPONSE_TO_EXTERNAL_STIMULUS
929	-1.12	GOBP_VITAMIN_D_METABOLIC_PROCESS
930	-1.12	GOBP_COMPLEMENT_ACTIVATION
931	-1.12	GOBP_REGULATION_OF_MONOOXYGENASE_ACTIVITY
932	-1.12	GOBP_POSITIVE_REGULATION_OF_CALCIUM_ION_IMPORT
933	-1.12	GOBP_TRIGLYCERIDE_CATABOLIC_PROCESS
934	-1.12	GOCC_PROTON_TRANSPORTING_V_TYPE_ATPASE_COMPLEX
935	-1.12	GOBP_NEGATIVE_REGULATION_OF_CELL_DEVELOPMENT
936	-1.12	GOBP_REGULATION_OF_ERYTHROCYTE_DIFFERENTIATION
937	-1.12	GOBP_NOTCH_SIGNALING_PATHWAY
938	-1.12	GOBP_EATING_BEHAVIOR
939	-1.12	GOBP_COLLAGEN_FIBRIL_ORGANIZATION
940	-1.12	GOBP_ADRENERGIC_RECEPTOR_SIGNALING_PATHWAY
941	-1.12	GOBP_ARACHIDONIC_ACID_SECRETION
942	-1.12	GOBP_AMYLOID_BETA_FORMATION
943	-1.12	GOBP_POSITIVE_REGULATION_OF_ORGAN_GROWTH
944	-1.12	GOBP_REGULATION_OF_EPIDERMIS_DEVELOPMENT
945	-1.12	GOMF_MYOSIN_BINDING
946	-1.12	GOBP_REGULATION_OF_DNA_DEPENDENT_DNA_REPLICATION
947	-1.12	GOBP_NEURON_MIGRATION
948	-1.12	GOBP_PROTEIN_O_LINKED_GLYCOSYLATION
949	-1.12	GOBP_CELLULAR_RESPONSE_TO_IONIZING_RADIATION
950	-1.12	GOBP_REGULATION_OF_VASCULAR_PERMEABILITY
951	-1.12	GOBP_POSITIVE_REGULATION_OF_AMYLOID_PRECURSOR_PROTEIN_CATABOLIC_PROCESS
952	-1.12	GOMF_PROTEIN_TYROSINE_KINASE_ACTIVATOR_ACTIVITY
953	-1.12	GOBP_GOLGI_TO_ENDOSOME_TRANSPORT
954	-1.12	GOMF_PROTEIN_SERINE_THREONINE_TYROSINE_KINASE_ACTIVITY
955	-1.12	GOBP_POSITIVE_REGULATION_OF_CELL_ACTIVATION
956	-1.12	GOBP_REGULATION_OF_PHOSPHOLIPASE_C_ACTIVITY
957	-1.12	GOBP_REGULATION_OF_EXTRACELLULAR_MATRIX_ASSEMBLY
958	-1.11	GOBP_RESPONSE_TO_DOPAMINE
959	-1.11	GOBP_MICROVILLUS_ORGANIZATION
960	-1.11	GOMF_TRIGLYCERIDE_LIPASE_ACTIVITY
961	-1.11	GOBP_PROTEIN_AUTOUBIQUITINATION
962	-1.11	GOBP_CELLULAR_RESPONSE_TO_EXTRACELLULAR_STIMULUS
963	-1.11	GOCC_SPLICEOSOMAL_COMPLEX
964	-1.11	GOBP_REGULATION_OF_EPITHELIAL_TO_MESENCHYMAL_TRANSITION
965	-1.11	GOMF_NAD_DEPENDENT_PROTEIN_DEACETYLASE_ACTIVITY
966	-1.11	GOMF_NUCLEOTIDYLTRANSFERASE_ACTIVITY
967	-1.11	GOBP_POSITIVE_REGULATION_OF_PEPTIDYL_LYSINE_ACETYLATION
968	-1.11	GOBP_PROTEASOME_MEDIATED_UBIQUITIN_DEPENDENT_PROTEIN_CATABOLIC_PROCESS
969	-1.11	GOCC_COATED_VESICLE_MEMBRANE
970	-1.11	GOBP_POSITIVE_REGULATION_OF_LEUKOCYTE_PROLIFERATION
971	-1.11	GOBP_MAINTENANCE_OF_PROTEIN_LOCATION_IN_CELL
972	-1.11	GOMF_CARBON_OXYGEN_LYASE_ACTIVITY
973	-1.11	GOBP_RNA_POLYMERASE_II_PREINITIATION_COMPLEX_ASSEMBLY
974	-1.11	GOBP_PROTEIN_LOCALIZATION_TO_CONDENSED_CHROMOSOME
975	-1.11	GOMF_HYALURONIC_ACID_BINDING
976	-1.11	GOBP_CYTOPLASMIC_MICROTUBULE_ORGANIZATION
977	-1.11	GOMF_LIPID_TRANSPORTER_ACTIVITY
978	-1.11	GOBP_T_CELL_DIFFERENTIATION
979	-1.11	GOMF_GTPASE_ACTIVATOR_ACTIVITY
980	-1.11	GOBP_ENDOSOMAL_TRANSPORT
981	-1.11	GOBP_CELLULAR_RESPONSE_TO_ABIOTIC_STIMULUS
982	-1.11	GOBP_PROGRAMMED_NECROTIC_CELL_DEATH
983	-1.11	GOBP_REGULATION_OF_CALCIUM_ION_IMPORT
984	-1.11	GOBP_REGULATION_OF_CD8_POSITIVE_ALPHA_BETA_T_CELL_ACTIVATION
985	-1.11	GOBP_ASYMMETRIC_CELL_DIVISION
986	-1.11	GOBP_MITOCHONDRIAL_MEMBRANE_ORGANIZATION
987	-1.11	GOBP_REGULATION_OF_LEUKOCYTE_PROLIFERATION
988	-1.11	GOBP_REGULATION_OF_CELL_KILLING
989	-1.11	GOBP_TRANSFORMING_GROWTH_FACTOR_BETA_PRODUCTION
990	-1.11	GOCC_SPINDLE_MIDZONE
991	-1.11	GOMF_SCAFFOLD_PROTEIN_BINDING
992	-1.11	GOBP_ORGANOPHOSPHATE_CATABOLIC_PROCESS
993	-1.11	GOBP_RESPONSE_TO_ISCHEMIA
994	-1.11	GOBP_REGULATION_OF_HEART_GROWTH
995	-1.11	GOBP_RIBOSE_PHOSPHATE_METABOLIC_PROCESS
996	-1.11	GOBP_RESPONSE_TO_PAIN
997	-1.11	GOCC_PHOSPHATASE_COMPLEX
998	-1.11	GOBP_NEGATIVE_REGULATION_OF_T_CELL_DIFFERENTIATION
999	-1.11	GOBP_CELLULAR_RESPONSE_TO_ACIDIC_PH
1000	-1.11	GOBP_MALE_SEX_DIFFERENTIATION
1001	-1.11	GOMF_GAMMA_TUBULIN_BINDING
1002	-1.1	GOBP_EPITHELIAL_CELL_PROLIFERATION
1003	-1.1	GOBP_CELLULAR_RESPONSE_TO_ARSENIC_CONTAINING_SUBSTANCE
1004	-1.1	GOMF_LIGAND_GATED_CATION_CHANNEL_ACTIVITY
1005	-1.1	GOMF_ANTIOXIDANT_ACTIVITY
1006	-1.1	GOCC_PROTEIN_DNA_COMPLEX
1007	-1.1	GOBP_REGULATION_OF_RESPONSE_TO_DNA_DAMAGE_STIMULUS
1008	-1.1	GOBP_REGULATION_OF_CELLULAR_RESPONSE_TO_GROWTH_FACTOR_STIMULUS
1009	-1.1	GOMF_LIPID_TRANSFER_ACTIVITY
1010	-1.1	GOBP_SPINDLE_ORGANIZATION
1011	-1.1	GOBP_IMMUNE_RESPONSE_REGULATING_SIGNALING_PATHWAY
1012	-1.1	GOBP_REGULATION_OF_LYSOSOMAL_LUMEN_PH
1013	-1.1	GOBP_NEGATIVE_REGULATION_OF_ACTIN_FILAMENT_BUNDLE_ASSEMBLY
1014	-1.1	GOBP_NEGATIVE_REGULATION_OF_CELL_CYCLE
1015	-1.1	GOBP_ENDOTHELIAL_CELL_PROLIFERATION
1016	-1.1	GOBP_ICOSANOID_BIOSYNTHETIC_PROCESS
1017	-1.1	GOBP_HISTONE_H3_K9_TRIMETHYLATION
1018	-1.1	GOBP_CHOLESTEROL_EFFLUX
1019	-1.1	GOCC_COLLAGEN_TRIMER
1020	-1.1	GOBP_REGULATION_OF_TELOMERE_MAINTENANCE
1021	-1.1	GOBP_REGULATION_OF_ICOSANOID_SECRETION
1022	-1.1	GOBP_POSITIVE_REGULATION_OF_RECEPTOR_INTERNALIZATION
1023	-1.1	GOBP_REGULATION_OF_WNT_SIGNALING_PATHWAY
1024	-1.1	GOBP_MONONUCLEAR_CELL_DIFFERENTIATION
1025	-1.1	GOBP_REGULATION_OF_ANDROGEN_RECEPTOR_SIGNALING_PATHWAY
1026	-1.1	GOCC_MAGNESIUM_DEPENDENT_PROTEIN_SERINE_THREONINE_PHOSPHATASE_COMPLEX
1027	-1.1	GOCC_DENDRITE_CYTOPLASM
1028	-1.1	GOBP_PYRIMIDINE_NUCLEOSIDE_CATABOLIC_PROCESS
1029	-1.1	GOBP_RESPONSE_TO_REACTIVE_OXYGEN_SPECIES
1030	-1.1	GOBP_RESPONSE_TO_AUDITORY_STIMULUS
1031	-1.1	GOBP_REGULATION_OF_DEPHOSPHORYLATION
1032	-1.1	GOBP_NEGATIVE_REGULATION_OF_INTRINSIC_APOPTOTIC_SIGNALING_PATHWAY
1033	-1.1	GOBP_CELLULAR_RESPONSE_TO_PH
1034	-1.1	GOBP_INTERMEMBRANE_LIPID_TRANSFER
1035	-1.1	GOBP_T_CELL_DIFFERENTIATION_IN_THYMUS
1036	-1.1	GOBP_POSITIVE_REGULATION_OF_CHROMOSOME_ORGANIZATION
1037	-1.1	GOBP_REGULATION_OF_ENDOPLASMIC_RETICULUM_UNFOLDED_PROTEIN_RESPONSE
1038	-1.1	GOBP_DEOXYRIBONUCLEOSIDE_TRIPHOSPHATE_METABOLIC_PROCESS
1039	-1.1	GOMF_CARBOXYLIC_ESTER_HYDROLASE_ACTIVITY
1040	-1.1	GOBP_NEGATIVE_REGULATION_OF_CELL_ACTIVATION
1041	-1.1	GOBP_ACETYL_COA_METABOLIC_PROCESS
1042	-1.1	GOBP_REGULATION_OF_ACTIVIN_RECEPTOR_SIGNALING_PATHWAY
1043	-1.1	GOBP_NEUROMUSCULAR_PROCESS_CONTROLLING_BALANCE
1044	-1.1	GOBP_POSITIVE_REGULATION_OF_DNA_METABOLIC_PROCESS
1045	-1.1	GOCC_CONDENSED_CHROMOSOME
1046	-1.1	GOBP_ANATOMICAL_STRUCTURE_ARRANGEMENT
1047	-1.1	GOBP_REGULATION_OF_PLATELET_DERIVED_GROWTH_FACTOR_RECEPTOR_SIGNALING_PATHWAY
1048	-1.1	GOBP_FUCOSYLATION
1049	-1.1	GOBP_BONE_CELL_DEVELOPMENT
1050	-1.1	GOBP_REGULATION_OF_POLYSACCHARIDE_METABOLIC_PROCESS
1051	-1.1	GOBP_NEUTRAL_LIPID_CATABOLIC_PROCESS
1052	-1.1	GOBP_PROTEIN_CONTAINING_COMPLEX_DISASSEMBLY
1053	-1.1	GOMF_O_ACYLTRANSFERASE_ACTIVITY
1054	-1.1	GOBP_CELL_DIFFERENTIATION_IN_SPINAL_CORD
1055	-1.1	GOBP_FUSION_OF_SPERM_TO_EGG_PLASMA_MEMBRANE_INVOLVED_IN_SINGLE_FERTILIZATION
1056	-1.1	GOMF_NADP_BINDING
1057	-1.1	GOBP_PHOSPHOLIPID_CATABOLIC_PROCESS
1058	-1.1	GOBP_REGULATION_OF_CYSTEINE_TYPE_ENDOPEPTIDASE_ACTIVITY
1059	-1.1	GOMF_PROTEIN_DEMETHYLASE_ACTIVITY
1060	-1.1	GOBP_SMALL_MOLECULE_CATABOLIC_PROCESS
1061	-1.1	GOBP_POSITIVE_REGULATION_OF_PROTEIN_LOCALIZATION_TO_CELL_PERIPHERY
1062	-1.1	GOCC_CORE_MEDIATOR_COMPLEX
1063	-1.1	GOBP_FATTY_ACYL_COA_BIOSYNTHETIC_PROCESS
1064	-1.1	GOBP_REGULATION_OF_CELL_DIVISION
1065	-1.1	GOBP_RRNA_METABOLIC_PROCESS
1066	-1.09	GOBP_REGULATION_OF_RAS_PROTEIN_SIGNAL_TRANSDUCTION
1067	-1.09	GOBP_LONG_CHAIN_FATTY_ACID_TRANSPORT
1068	-1.09	GOMF_MODIFICATION_DEPENDENT_PROTEIN_BINDING
1069	-1.09	GOBP_POSITIVE_REGULATION_OF_GTPASE_ACTIVITY
1070	-1.09	GOBP_RESPONSE_TO_INSULIN
1071	-1.09	GOBP_REGULATION_OF_RUFFLE_ASSEMBLY
1072	-1.09	GOBP_NEGATIVE_REGULATION_OF_T_CELL_RECEPTOR_SIGNALING_PATHWAY
1073	-1.09	GOBP_POSITIVE_REGULATION_OF_PHOSPHATIDYLINOSITOL_3_KINASE_SIGNALING
1074	-1.09	GOBP_POSITIVE_REGULATION_OF_INTERLEUKIN_2_PRODUCTION
1075	-1.09	GOBP_CELLULAR_RESPONSE_TO_TOXIC_SUBSTANCE
1076	-1.09	GOBP_GOLGI_ORGANIZATION
1077	-1.09	GOBP_RIBOSOME_BIOGENESIS
1078	-1.09	GOBP_REGULATION_OF_GENE_EXPRESSION_EPIGENETIC
1079	-1.09	GOBP_DIGESTIVE_SYSTEM_DEVELOPMENT
1080	-1.09	GOBP_POLYSACCHARIDE_METABOLIC_PROCESS
1081	-1.09	GOBP_POSITIVE_REGULATION_OF_CYTOKINESIS
1082	-1.09	GOBP_REGULATION_OF_HUMORAL_IMMUNE_RESPONSE_MEDIATED_BY_CIRCULATING_IMMUNOGLOBULIN
1083	-1.09	GOBP_RENAL_SYSTEM_PROCESS_INVOLVED_IN_REGULATION_OF_SYSTEMIC_ARTERIAL_BLOOD_PRESSURE
1084	-1.09	GOBP_NEGATIVE_REGULATION_OF_GLYCOPROTEIN_METABOLIC_PROCESS
1085	-1.09	GOBP_POSITIVE_REGULATION_OF_LIPID_LOCALIZATION
1086	-1.09	GOBP_REGULATION_OF_TELOMERE_MAINTENANCE_VIA_TELOMERE_LENGTHENING
1087	-1.09	GOBP_NEGATIVE_REGULATION_OF_LYMPHOCYTE_ACTIVATION
1088	-1.09	GOBP_MRNA_CLEAVAGE
1089	-1.09	GOBP_NUCLEOSIDE_PHOSPHATE_CATABOLIC_PROCESS
1090	-1.09	GOBP_REGULATION_OF_FIBROBLAST_MIGRATION
1091	-1.09	GOMF_PROTEIN_KINASE_A_REGULATORY_SUBUNIT_BINDING
1092	-1.09	GOBP_REGULATION_OF_ACTION_POTENTIAL
1093	-1.09	GOBP_PEPTIDYL_SERINE_DEPHOSPHORYLATION
1094	-1.09	GOCC_CATALYTIC_STEP_2_SPLICEOSOME
1095	-1.09	GOMF_GAP_JUNCTION_CHANNEL_ACTIVITY
1096	-1.09	GOCC_LUMENAL_SIDE_OF_ENDOPLASMIC_RETICULUM_MEMBRANE
1097	-1.09	GOMF_OXIDOREDUCTASE_ACTIVITY_ACTING_ON_NAD_P_H_OXYGEN_AS_ACCEPTOR
1098	-1.09	GOBP_ACTIVATION_OF_PHOSPHOLIPASE_C_ACTIVITY
1099	-1.09	GOBP_SODIUM_INDEPENDENT_ORGANIC_ANION_TRANSPORT
1100	-1.09	GOBP_REGULATION_OF_GLYCOGEN_METABOLIC_PROCESS
1101	-1.09	GOBP_INTERLEUKIN_8_PRODUCTION
1102	-1.09	GOBP_NUCLEOSIDE_TRIPHOSPHATE_BIOSYNTHETIC_PROCESS
1103	-1.09	GOBP_REVERSE_CHOLESTEROL_TRANSPORT
1104	-1.09	GOBP_CELL_PROLIFERATION_IN_FOREBRAIN
1105	-1.09	GOBP_CARDIAC_CONDUCTION
1106	-1.09	GOBP_REGULATION_OF_NUCLEASE_ACTIVITY
1107	-1.09	GOMF_RNA_POLYMERASE_CORE_ENZYME_BINDING
1108	-1.09	GOBP_REGULATION_OF_MRNA_CATABOLIC_PROCESS
1109	-1.09	GOBP_PURINE_CONTAINING_COMPOUND_METABOLIC_PROCESS
1110	-1.09	GOBP_NEGATIVE_REGULATION_OF_CELL_SUBSTRATE_JUNCTION_ORGANIZATION
1111	-1.09	GOCC_SPINDLE_POLE
1112	-1.09	GOBP_3_UTR_MEDIATED_MRNA_STABILIZATION
1113	-1.09	GOBP_NUCLEOSIDE_BISPHOSPHATE_METABOLIC_PROCESS
1114	-1.09	GOBP_NEGATIVE_REGULATION_OF_CYSTEINE_TYPE_ENDOPEPTIDASE_ACTIVITY
1115	-1.09	GOBP_ENDOTHELIUM_DEVELOPMENT
1116	-1.09	GOBP_POSITIVE_REGULATION_OF_TRANSMEMBRANE_RECEPTOR_PROTEIN_SERINE_THREONINE_KINASE_SIGNALING_PATHWAY
1117	-1.09	GOBP_HISTONE_H4_ACETYLATION
1118	-1.09	GOBP_RNA_MEDIATED_GENE_SILENCING_BY_INHIBITION_OF_TRANSLATION
1119	-1.09	GOBP_RESPONSE_TO_LIGHT_STIMULUS
1120	-1.09	GOMF_HISTONE_BINDING
1121	-1.09	GOBP_CELLULAR_OXIDANT_DETOXIFICATION
1122	-1.09	GOBP_NEGATIVE_REGULATION_OF_GLIAL_CELL_DIFFERENTIATION
1123	-1.08	GOBP_RELEASE_OF_CYTOCHROME_C_FROM_MITOCHONDRIA
1124	-1.08	GOBP_PROTEASOMAL_PROTEIN_CATABOLIC_PROCESS
1125	-1.08	GOCC_RECYCLING_ENDOSOME
1126	-1.08	GOBP_REGULATION_OF_B_CELL_MEDIATED_IMMUNITY
1127	-1.08	GOCC_CONNEXIN_COMPLEX
1128	-1.08	GOCC_TRANSFERASE_COMPLEX_TRANSFERRING_PHOSPHORUS_CONTAINING_GROUPS
1129	-1.08	GOBP_RESPONSE_TO_MOLECULE_OF_BACTERIAL_ORIGIN
1130	-1.08	GOBP_SULFUR_COMPOUND_METABOLIC_PROCESS
1131	-1.08	GOMF_DIPEPTIDASE_ACTIVITY
1132	-1.08	GOBP_REGULATION_OF_HEART_RATE_BY_CARDIAC_CONDUCTION
1133	-1.08	GOBP_POSITIVE_REGULATION_OF_T_HELPER_CELL_DIFFERENTIATION
1134	-1.08	GOBP_REGULATION_OF_CLATHRIN_DEPENDENT_ENDOCYTOSIS
1135	-1.08	GOBP_POSITIVE_REGULATION_OF_SIGNALING_RECEPTOR_ACTIVITY
1136	-1.08	GOMF_PHOSPHOPROTEIN_PHOSPHATASE_ACTIVITY
1137	-1.08	GOBP_STRIATED_MUSCLE_CELL_PROLIFERATION
1138	-1.08	GOBP_T_CELL_PROLIFERATION
1139	-1.08	GOCC_PRESYNAPTIC_ACTIVE_ZONE_MEMBRANE
1140	-1.08	GOBP_REGULATION_OF_DELAYED_RECTIFIER_POTASSIUM_CHANNEL_ACTIVITY
1141	-1.08	GOBP_PROTEIN_MONOUBIQUITINATION
1142	-1.08	GOBP_REGULATION_OF_GTPASE_ACTIVITY
1143	-1.08	GOBP_SPINAL_CORD_MOTOR_NEURON_DIFFERENTIATION
1144	-1.08	GOBP_CLATHRIN_DEPENDENT_ENDOCYTOSIS
1145	-1.08	GOMF_DNA_BINDING_TRANSCRIPTION_REPRESSOR_ACTIVITY
1146	-1.08	GOBP_POSITIVE_REGULATION_OF_CYTOKINE_PRODUCTION
1147	-1.08	GOBP_CD4_POSITIVE_ALPHA_BETA_T_CELL_DIFFERENTIATION
1148	-1.08	GOMF_PATTERN_RECOGNITION_RECEPTOR_ACTIVITY
1149	-1.08	GOBP_REGULATION_OF_OLIGODENDROCYTE_DIFFERENTIATION
1150	-1.08	GOCC_COMPLEX_OF_COLLAGEN_TRIMERS
1151	-1.08	GOBP_NUCLEAR_TRANSCRIBED_MRNA_POLY_A_TAIL_SHORTENING
1152	-1.08	GOBP_SEQUESTERING_OF_TRIGLYCERIDE
1153	-1.08	GOCC_INTRINSIC_COMPONENT_OF_SYNAPTIC_MEMBRANE
1154	-1.08	GOCC_INTRINSIC_COMPONENT_OF_POSTSYNAPTIC_SPECIALIZATION_MEMBRANE
1155	-1.08	GOBP_RETINA_LAYER_FORMATION
1156	-1.08	GOCC_LUMENAL_SIDE_OF_MEMBRANE
1157	-1.08	GOBP_ANIMAL_ORGAN_REGENERATION
1158	-1.08	GOBP_ACTIN_FILAMENT_BASED_MOVEMENT
1159	-1.08	GOCC_MEMBRANE_MICRODOMAIN
1160	-1.08	GOBP_I_KAPPAB_KINASE_NF_KAPPAB_SIGNALING
1161	-1.08	GOMF_SIGNALING_ADAPTOR_ACTIVITY
1162	-1.08	GOCC_COSTAMERE
1163	-1.08	GOCC_APICOLATERAL_PLASMA_MEMBRANE
1164	-1.08	GOBP_REGULATION_OF_SMALL_GTPASE_MEDIATED_SIGNAL_TRANSDUCTION
1165	-1.08	GOBP_REGULATION_OF_HIPPO_SIGNALING
1166	-1.08	GOMF_INTRAMEMBRANE_LIPID_TRANSPORTER_ACTIVITY
1167	-1.08	GOCC_RIBONUCLEOPROTEIN_GRANULE
1168	-1.08	GOBP_STEROID_HORMONE_SECRETION
1169	-1.08	GOBP_REGULATION_OF_PROTEIN_DEPHOSPHORYLATION
1170	-1.08	GOBP_RESPONSE_TO_EXTRACELLULAR_STIMULUS
1171	-1.08	GOMF_CALMODULIN_DEPENDENT_PROTEIN_KINASE_ACTIVITY
1172	-1.08	GOBP_POSITIVE_REGULATION_OF_STEM_CELL_PROLIFERATION
1173	-1.08	GOMF_SODIUM_INDEPENDENT_ORGANIC_ANION_TRANSMEMBRANE_TRANSPORTER_ACTIVITY
1174	-1.08	GOBP_LIPID_HOMEOSTASIS
1175	-1.08	GOBP_POSITIVE_REGULATION_OF_DNA_BINDING
1176	-1.08	GOBP_MAINTENANCE_OF_PROTEIN_LOCATION
1177	-1.08	GOBP_RETROGRADE_VESICLE_MEDIATED_TRANSPORT_GOLGI_TO_ENDOPLASMIC_RETICULUM
1178	-1.08	GOMF_PHOSPHATIDYLINOSITOL_3_4_BISPHOSPHATE_BINDING
1179	-1.08	GOBP_EYE_MORPHOGENESIS
1180	-1.08	GOBP_NEGATIVE_REGULATION_OF_RECEPTOR_SIGNALING_PATHWAY_VIA_STAT
1181	-1.08	GOBP_NEURON_PROJECTION_ARBORIZATION
1182	-1.08	GOBP_SEGMENT_SPECIFICATION
1183	-1.08	GOBP_POSITIVE_REGULATION_OF_WNT_SIGNALING_PATHWAY
1184	-1.08	GOBP_AUDITORY_RECEPTOR_CELL_MORPHOGENESIS
1185	-1.08	GOBP_HYPOTHALAMUS_DEVELOPMENT
1186	-1.08	GOBP_DNA_REPAIR
1187	-1.08	GOBP_SENSORY_PERCEPTION_OF_SMELL
1188	-1.08	GOBP_VIRAL_GENOME_REPLICATION
1189	-1.08	GOBP_REGULATION_OF_PEPTIDASE_ACTIVITY
1190	-1.08	GOMF_DNA_HELICASE_ACTIVITY
1191	-1.08	GOBP_REGULATION_OF_DNA_REPLICATION
1192	-1.07	GOBP_RESPONSE_TO_OXIDATIVE_STRESS
1193	-1.07	GOCC_DENDRITIC_SPINE_MEMBRANE
1194	-1.07	GOBP_FOREBRAIN_REGIONALIZATION
1195	-1.07	GOBP_NEGATIVE_REGULATION_OF_PROTEIN_MODIFICATION_PROCESS
1196	-1.07	GOBP_NEGATIVE_REGULATION_OF_VIRAL_PROCESS
1197	-1.07	GOMF_DIOXYGENASE_ACTIVITY
1198	-1.07	GOBP_STEM_CELL_DIFFERENTIATION
1199	-1.07	GOCC_SARCOLEMMA
1200	-1.07	GOBP_NUCLEAR_TRANSPORT
1201	-1.07	GOCC_AZUROPHIL_GRANULE
1202	-1.07	GOCC_POSTSYNAPTIC_SPECIALIZATION_MEMBRANE
1203	-1.07	GOMF_PHOSPHOTRANSFERASE_ACTIVITY_FOR_OTHER_SUBSTITUTED_PHOSPHATE_GROUPS
1204	-1.07	GOBP_MRNA_EXPORT_FROM_NUCLEUS
1205	-1.07	GOBP_NEGATIVE_REGULATION_OF_INTRACELLULAR_SIGNAL_TRANSDUCTION
1206	-1.07	GOBP_CELL_ACTIVATION_INVOLVED_IN_IMMUNE_RESPONSE
1207	-1.07	GOBP_CELLULAR_MODIFIED_AMINO_ACID_CATABOLIC_PROCESS
1208	-1.07	GOBP_MITOCHONDRION_LOCALIZATION
1209	-1.07	GOBP_REGULATION_OF_GLIAL_CELL_DIFFERENTIATION
1210	-1.07	GOBP_CONNECTIVE_TISSUE_DEVELOPMENT
1211	-1.07	GOCC_CHROMOSOMAL_REGION
1212	-1.07	GOBP_FILOPODIUM_ASSEMBLY
1213	-1.07	GOBP_ACTIN_FILAMENT_BASED_TRANSPORT
1214	-1.07	GOBP_POSITIVE_REGULATION_OF_DIGESTIVE_SYSTEM_PROCESS
1215	-1.07	GOBP_CAMERA_TYPE_EYE_DEVELOPMENT
1216	-1.07	GOBP_POSITIVE_REGULATION_OF_FATTY_ACID_TRANSPORT
1217	-1.07	GOBP_B_CELL_ACTIVATION_INVOLVED_IN_IMMUNE_RESPONSE
1218	-1.07	GOBP_DENDRITIC_CELL_CYTOKINE_PRODUCTION
1219	-1.07	GOBP_CELLULAR_RESPONSE_TO_CARBOHYDRATE_STIMULUS
1220	-1.07	GOMF_DEMETHYLASE_ACTIVITY
1221	-1.07	GOCC_A_BAND
1222	-1.07	GOBP_POSITIVE_REGULATION_OF_EPIDERMIS_DEVELOPMENT
1223	-1.07	GOMF_EXOGENOUS_PROTEIN_BINDING
1224	-1.07	GOBP_POSITIVE_REGULATION_OF_PROTEIN_DEPHOSPHORYLATION
1225	-1.07	GOBP_CELLULAR_RESPONSE_TO_INTERFERON_GAMMA
1226	-1.07	GOMF_TRANSMEMBRANE_TRANSPORTER_BINDING
1227	-1.07	GOBP_DNA_DEALKYLATION
1228	-1.07	GOBP_SECRETION_BY_TISSUE
1229	-1.07	GOCC_PROTEASOME_CORE_COMPLEX
1230	-1.07	GOBP_REGULATION_OF_NEUROTRANSMITTER_TRANSPORT
1231	-1.07	GOBP_PROTEIN_K63_LINKED_DEUBIQUITINATION
1232	-1.07	GOMF_APOLIPOPROTEIN_BINDING
1233	-1.07	GOCC_FILOPODIUM_MEMBRANE
1234	-1.07	GOBP_ACETYL_COA_BIOSYNTHETIC_PROCESS
1235	-1.07	GOBP_TUMOR_NECROSIS_FACTOR_SUPERFAMILY_CYTOKINE_PRODUCTION
1236	-1.07	GOBP_PLATELET_DERIVED_GROWTH_FACTOR_RECEPTOR_SIGNALING_PATHWAY
1237	-1.07	GOBP_NEGATIVE_REGULATION_OF_ADENYLATE_CYCLASE_ACTIVITY
1238	-1.07	GOBP_DIGESTION
1239	-1.07	GOBP_REGULATION_OF_ORGANIC_ACID_TRANSPORT
1240	-1.07	GOBP_PROTEIN_MANNOSYLATION
1241	-1.07	GOBP_NEGATIVE_REGULATION_OF_ATP_METABOLIC_PROCESS
1242	-1.07	GOBP_CELLULAR_RESPONSE_TO_REACTIVE_OXYGEN_SPECIES
1243	-1.07	GOBP_NEGATIVE_REGULATION_OF_ANOIKIS
1244	-1.07	GOBP_REGULATION_OF_PROTEIN_KINASE_C_SIGNALING
1245	-1.07	GOCC_CLATHRIN_COAT
1246	-1.07	GOBP_AMINO_ACID_BETAINE_METABOLIC_PROCESS
1247	-1.07	GOCC_INTRINSIC_COMPONENT_OF_SYNAPTIC_VESICLE_MEMBRANE
1248	-1.07	GOBP_MYELOID_CELL_HOMEOSTASIS
1249	-1.07	GOBP_NON_MEMBRANE_BOUNDED_ORGANELLE_ASSEMBLY
1250	-1.07	GOBP_MONOSACCHARIDE_METABOLIC_PROCESS
1251	-1.07	GOBP_MYELOID_CELL_DIFFERENTIATION
1252	-1.07	GOBP_POSITIVE_REGULATION_OF_B_CELL_ACTIVATION
1253	-1.07	GOMF_S_ADENOSYL_L_METHIONINE_BINDING
1254	-1.07	GOBP_RESPONSE_TO_FOOD
1255	-1.07	GOBP_REGULATION_OF_PROTEIN_CONTAINING_COMPLEX_ASSEMBLY
1256	-1.07	GOBP_T_CELL_ACTIVATION
1257	-1.07	GOBP_REGULATION_OF_MONOCYTE_DIFFERENTIATION
1258	-1.06	GOMF_WIDE_PORE_CHANNEL_ACTIVITY
1259	-1.06	GOBP_VERY_LONG_CHAIN_FATTY_ACID_METABOLIC_PROCESS
1260	-1.06	GOBP_REGULATION_OF_ANOIKIS
1261	-1.06	GOBP_REGULATION_OF_LYMPHOCYTE_ACTIVATION
1262	-1.06	GOBP_REGULATION_OF_STEROID_HORMONE_SECRETION
1263	-1.06	GOBP_NUCLEOSIDE_BISPHOSPHATE_BIOSYNTHETIC_PROCESS
1264	-1.06	GOCC_SMN_SM_PROTEIN_COMPLEX
1265	-1.06	GOCC_FIBRILLAR_CENTER
1266	-1.06	GOBP_DOSAGE_COMPENSATION
1267	-1.06	GOBP_CIRCADIAN_RHYTHM
1268	-1.06	GOCC_CONDENSED_CHROMOSOME_CENTROMERIC_REGION
1269	-1.06	GOBP_POSITIVE_REGULATION_OF_INTERLEUKIN_8_PRODUCTION
1270	-1.06	GOBP_REGULATION_OF_INFLAMMATORY_RESPONSE
1271	-1.06	GOBP_BLOOD_VESSEL_ENDOTHELIAL_CELL_PROLIFERATION_INVOLVED_IN_SPROUTING_ANGIOGENESIS
1272	-1.06	GOBP_POSITIVE_REGULATION_OF_LEUKOCYTE_DEGRANULATION
1273	-1.06	GOMF_GUANYL_NUCLEOTIDE_EXCHANGE_FACTOR_ACTIVITY
1274	-1.06	GOMF_INSULIN_RECEPTOR_BINDING
1275	-1.06	GOCC_POTASSIUM_CHANNEL_COMPLEX
1276	-1.06	GOMF_CATALYTIC_ACTIVITY_ACTING_ON_RNA
1277	-1.06	GOBP_CELL_KILLING
1278	-1.06	GOBP_ORGAN_OR_TISSUE_SPECIFIC_IMMUNE_RESPONSE
1279	-1.06	GOMF_FIBROBLAST_GROWTH_FACTOR_RECEPTOR_BINDING
1280	-1.06	GOBP_GANGLIOSIDE_BIOSYNTHETIC_PROCESS
1281	-1.06	GOBP_FEEDING_BEHAVIOR
1282	-1.06	GOBP_CELLULAR_AMINO_ACID_BIOSYNTHETIC_PROCESS
1283	-1.06	GOBP_LEFT_RIGHT_PATTERN_FORMATION
1284	-1.06	GOBP_LYSOSOMAL_PROTEIN_CATABOLIC_PROCESS
1285	-1.06	GOMF_ANKYRIN_BINDING
1286	-1.06	GOBP_CHONDROCYTE_DIFFERENTIATION_INVOLVED_IN_ENDOCHONDRAL_BONE_MORPHOGENESIS
1287	-1.06	GOBP_FIBROBLAST_GROWTH_FACTOR_RECEPTOR_SIGNALING_PATHWAY
1288	-1.06	GOBP_CELLULAR_AMINO_ACID_METABOLIC_PROCESS
1289	-1.06	GOBP_CELLULAR_RESPONSE_TO_GLUCOSE_STARVATION
1290	-1.06	GOBP_NEGATIVE_REGULATION_OF_RESPONSE_TO_OXIDATIVE_STRESS
1291	-1.06	GOBP_CELLULAR_COMPONENT_DISASSEMBLY
1292	-1.06	GOBP_POSITIVE_REGULATION_OF_MACROPHAGE_DERIVED_FOAM_CELL_DIFFERENTIATION
1293	-1.06	GOBP_EAR_MORPHOGENESIS
1294	-1.06	GOMF_PROTEIN_SERINE_THREONINE_PHOSPHATASE_ACTIVITY
1295	-1.06	GOMF_DAMAGED_DNA_BINDING
1296	-1.06	GOBP_POSITIVE_REGULATION_OF_CELL_DIVISION
1297	-1.06	GOMF_STEROID_BINDING
1298	-1.06	GOBP_NEGATIVE_REGULATION_OF_CELL_CYCLE_PHASE_TRANSITION
1299	-1.06	GOBP_PURINE_NUCLEOSIDE_METABOLIC_PROCESS
1300	-1.06	GOBP_RESPONSE_TO_HYDROGEN_PEROXIDE
1301	-1.06	GOBP_FIBROBLAST_MIGRATION
1302	-1.06	GOBP_GENERATION_OF_PRECURSOR_METABOLITES_AND_ENERGY
1303	-1.06	GOBP_ANTIGEN_RECEPTOR_MEDIATED_SIGNALING_PATHWAY
1304	-1.06	GOMF_PHOSPHOLIPID_TRANSPORTER_ACTIVITY
1305	-1.06	GOBP_PEPTIDYL_TYROSINE_AUTOPHOSPHORYLATION
1306	-1.05	GOCC_CLATHRIN_COATED_VESICLE_MEMBRANE
1307	-1.05	GOBP_CELLULAR_RESPONSE_TO_EXTERNAL_STIMULUS
1308	-1.05	GOBP_GROOMING_BEHAVIOR
1309	-1.05	GOBP_NEUTRAL_LIPID_BIOSYNTHETIC_PROCESS
1310	-1.05	GOBP_DIGESTIVE_TRACT_MORPHOGENESIS
1311	-1.05	GOBP_REGULATION_OF_VASCULAR_ENDOTHELIAL_GROWTH_FACTOR_RECEPTOR_SIGNALING_PATHWAY
1312	-1.05	GOBP_PROTEIN_PEPTIDYL_PROLYL_ISOMERIZATION
1313	-1.05	GOBP_RENAL_TUBULAR_SECRETION
1314	-1.05	GOBP_REGULATION_OF_PROTEIN_CATABOLIC_PROCESS
1315	-1.05	GOBP_CERAMIDE_TRANSPORT
1316	-1.05	GOBP_REGULATION_OF_EPITHELIAL_CELL_DIFFERENTIATION_INVOLVED_IN_KIDNEY_DEVELOPMENT
1317	-1.05	GOMF_PRIMARY_ACTIVE_TRANSMEMBRANE_TRANSPORTER_ACTIVITY
1318	-1.05	GOCC_NEURON_SPINE
1319	-1.05	GOBP_EAR_DEVELOPMENT
1320	-1.05	GOBP_ERYTHROCYTE_MATURATION
1321	-1.05	GOBP_ESTABLISHMENT_OR_MAINTENANCE_OF_CELL_POLARITY
1322	-1.05	GOBP_WHITE_FAT_CELL_DIFFERENTIATION
1323	-1.05	GOBP_NEGATIVE_REGULATION_OF_ANTIGEN_RECEPTOR_MEDIATED_SIGNALING_PATHWAY
1324	-1.05	GOBP_AXON_ENSHEATHMENT_IN_CENTRAL_NERVOUS_SYSTEM
1325	-1.05	GOBP_DEFENSE_RESPONSE_TO_SYMBIONT
1326	-1.05	GOBP_ACYLGLYCEROL_HOMEOSTASIS
1327	-1.05	GOMF_PROTEIN_SERINE_THREONINE_KINASE_ACTIVITY
1328	-1.05	GOBP_CORTICOSTEROID_HORMONE_SECRETION
1329	-1.05	GOBP_MITOTIC_RECOMBINATION
1330	-1.05	GOBP_GLYCEROLIPID_CATABOLIC_PROCESS
1331	-1.05	GOBP_POSITIVE_REGULATION_OF_NIK_NF_KAPPAB_SIGNALING
1332	-1.05	GOCC_RNA_POLYMERASE_II_CORE_COMPLEX
1333	-1.05	GOBP_NEGATIVE_REGULATION_OF_ORGANELLE_ORGANIZATION
1334	-1.05	GOMF_LYSINE_ACETYLATED_HISTONE_BINDING
1335	-1.05	GOBP_RESPONSE_TO_CATECHOLAMINE
1336	-1.05	GOBP_AMEBOIDAL_TYPE_CELL_MIGRATION
1337	-1.05	GOCC_ACTIN_FILAMENT
1338	-1.05	GOBP_LIPID_MODIFICATION
1339	-1.05	GOBP_INFLAMMATORY_CELL_APOPTOTIC_PROCESS
1340	-1.05	GOMF_CALCIUM_DEPENDENT_PHOSPHOLIPID_BINDING
1341	-1.05	GOBP_REGULATION_OF_STRIATED_MUSCLE_CELL_DIFFERENTIATION
1342	-1.05	GOBP_CEREBELLAR_CORTEX_MORPHOGENESIS
1343	-1.05	GOBP_PEROXISOMAL_TRANSPORT
1344	-1.05	GOBP_DNA_CONFORMATION_CHANGE
1345	-1.05	GOMF_G_PROTEIN_COUPLED_RECEPTOR_BINDING
1346	-1.05	GOBP_DETERMINATION_OF_ADULT_LIFESPAN
1347	-1.05	GOBP_REGULATION_OF_NMDA_RECEPTOR_ACTIVITY
1348	-1.05	GOBP_RESPONSE_TO_KETONE
1349	-1.05	GOBP_POSITIVE_REGULATION_OF_VASCULAR_ENDOTHELIAL_GROWTH_FACTOR_PRODUCTION
1350	-1.05	GOCC_ANCHORED_COMPONENT_OF_EXTERNAL_SIDE_OF_PLASMA_MEMBRANE
1351	-1.05	GOBP_DNA_REPLICATION_INDEPENDENT_CHROMATIN_ORGANIZATION
1352	-1.05	GOBP_POSITIVE_REGULATION_OF_DNA_REPLICATION
1353	-1.05	GOMF_HORMONE_ACTIVITY
1354	-1.05	GOBP_PHOSPHOLIPID_METABOLIC_PROCESS
1355	-1.05	GOBP_PROTEIN_MATURATION
1356	-1.05	GOMF_PHOSPHATIDYLINOSITOL_3_4_5_TRISPHOSPHATE_BINDING
1357	-1.05	GOCC_LAMELLIPODIUM
1358	-1.05	GOBP_POSITIVE_REGULATION_OF_CALCINEURIN_MEDIATED_SIGNALING
1359	-1.05	GOBP_EXTRINSIC_APOPTOTIC_SIGNALING_PATHWAY
1360	-1.05	GOBP_LONG_TERM_SYNAPTIC_POTENTIATION
1361	-1.05	GOBP_CELLULAR_CARBOHYDRATE_METABOLIC_PROCESS
1362	-1.05	GOBP_REGULATION_OF_DNA_TEMPLATED_TRANSCRIPTION_IN_RESPONSE_TO_STRESS
1363	-1.05	GOBP_CELLULAR_RESPONSE_TO_STEROL
1364	-1.05	GOCC_SMALL_SUBUNIT_PROCESSOME
1365	-1.05	GOBP_REGULATION_OF_TRANSCRIPTION_INVOLVED_IN_G1_S_TRANSITION_OF_MITOTIC_CELL_CYCLE
1366	-1.05	GOBP_AUTOPHAGY_OF_NUCLEUS
1367	-1.05	GOBP_RHYTHMIC_PROCESS
1368	-1.05	GOBP_VENTRICULAR_CARDIAC_MUSCLE_CELL_ACTION_POTENTIAL
1369	-1.05	GOBP_REGULATION_OF_MITOTIC_NUCLEAR_DIVISION
1370	-1.05	GOCC_INTRINSIC_COMPONENT_OF_MITOCHONDRIAL_OUTER_MEMBRANE
1371	-1.05	GOBP_PEPTIDYL_LYSINE_DIMETHYLATION
1372	-1.05	GOBP_APOPTOTIC_MITOCHONDRIAL_CHANGES
1373	-1.05	GOMF_ODORANT_BINDING
1374	-1.05	GOBP_RAS_PROTEIN_SIGNAL_TRANSDUCTION
1375	-1.05	GOBP_ACTIVATION_OF_GTPASE_ACTIVITY
1376	-1.05	GOBP_PHOSPHATIDYLGLYCEROL_METABOLIC_PROCESS
1377	-1.05	GOMF_SULFURIC_ESTER_HYDROLASE_ACTIVITY
1378	-1.05	GOBP_POSITIVE_REGULATION_OF_CYCLIN_DEPENDENT_PROTEIN_KINASE_ACTIVITY
1379	-1.05	GOCC_LARGE_RIBOSOMAL_SUBUNIT
1380	-1.04	GOBP_T_CELL_LINEAGE_COMMITMENT
1381	-1.04	GOBP_REGULATION_OF_REGULATED_SECRETORY_PATHWAY
1382	-1.04	GOBP_POSITIVE_REGULATION_OF_ERK1_AND_ERK2_CASCADE
1383	-1.04	GOBP_RESPONSE_TO_ATP
1384	-1.04	GOMF_OLFACTORY_RECEPTOR_ACTIVITY
1385	-1.04	GOBP_EPIBOLY
1386	-1.04	GOBP_REGULATION_OF_DNA_RECOMBINATION
1387	-1.04	GOBP_METAPHASE_ANAPHASE_TRANSITION_OF_CELL_CYCLE
1388	-1.04	GOCC_GLUTAMATERGIC_SYNAPSE
1389	-1.04	GOBP_REGULATION_OF_INTRINSIC_APOPTOTIC_SIGNALING_PATHWAY
1390	-1.04	GOBP_CELL_CELL_SIGNALING_BY_WNT
1391	-1.04	GOBP_POSITIVE_REGULATION_OF_ATP_METABOLIC_PROCESS
1392	-1.04	GOMF_DNA_REPLICATION_ORIGIN_BINDING
1393	-1.04	GOMF_TRANSLATION_REGULATOR_ACTIVITY
1394	-1.04	GOBP_REGULATION_OF_ASTROCYTE_DIFFERENTIATION
1395	-1.04	GOBP_REGULATION_OF_NEURON_PROJECTION_REGENERATION
1396	-1.04	GOBP_RNA_MODIFICATION
1397	-1.04	GOMF_PROTEIN_SERINE_KINASE_ACTIVITY
1398	-1.04	GOBP_SEQUESTERING_OF_METAL_ION
1399	-1.04	GOBP_BASEMENT_MEMBRANE_ASSEMBLY
1400	-1.04	GOMF_STEROL_TRANSFER_ACTIVITY
1401	-1.04	GOBP_MICROTUBULE_NUCLEATION
1402	-1.04	GOMF_FLIPPASE_ACTIVITY
1403	-1.04	GOBP_REGULATION_OF_ENDOTHELIAL_CELL_DIFFERENTIATION
1404	-1.04	GOBP_POSITIVE_REGULATION_OF_TELOMERE_MAINTENANCE
1405	-1.04	GOMF_CARBONATE_DEHYDRATASE_ACTIVITY
1406	-1.04	GOBP_INNER_EAR_RECEPTOR_CELL_DEVELOPMENT
1407	-1.04	GOCC_MEMBRANE_COAT
1408	-1.04	GOBP_CELL_CYCLE_CHECKPOINT_SIGNALING
1409	-1.04	GOCC_NEURON_TO_NEURON_SYNAPSE
1410	-1.04	GOBP_REGULATION_OF_HEART_CONTRACTION
1411	-1.04	GOMF_MHC_CLASS_II_PROTEIN_COMPLEX_BINDING
1412	-1.04	GOBP_POST_GOLGI_VESICLE_MEDIATED_TRANSPORT
1413	-1.04	GOCC_FICOLIN_1_RICH_GRANULE_LUMEN
1414	-1.04	GOBP_GLIAL_CELL_DIFFERENTIATION
1415	-1.04	GOBP_POSITIVE_REGULATION_OF_VACUOLE_ORGANIZATION
1416	-1.04	GOBP_REACTIVE_OXYGEN_SPECIES_METABOLIC_PROCESS
1417	-1.04	GOCC_POSTSYNAPTIC_DENSITY_MEMBRANE
1418	-1.04	GOBP_REGULATION_OF_DNA_REPAIR
1419	-1.04	GOCC_MICROVILLUS
1420	-1.04	GOBP_RESPONSE_TO_ACETYLCHOLINE
1421	-1.04	GOBP_PROTEIN_ACETYLATION
1422	-1.04	GOBP_CD4_POSITIVE_ALPHA_BETA_T_CELL_ACTIVATION
1423	-1.04	GOBP_PEPTIDYL_LYSINE_MODIFICATION
1424	-1.04	GOBP_SENSORY_SYSTEM_DEVELOPMENT
1425	-1.04	GOBP_POSITIVE_REGULATION_OF_TELOMERASE_RNA_LOCALIZATION_TO_CAJAL_BODY
1426	-1.04	GOBP_CALCINEURIN_MEDIATED_SIGNALING
1427	-1.04	GOBP_FOREBRAIN_GENERATION_OF_NEURONS
1428	-1.04	GOMF_P_TYPE_TRANSMEMBRANE_TRANSPORTER_ACTIVITY
1429	-1.04	GOBP_LIPID_DIGESTION
1430	-1.04	GOBP_SELECTIVE_AUTOPHAGY
1431	-1.04	GOBP_PYRIDINE_CONTAINING_COMPOUND_METABOLIC_PROCESS
1432	-1.04	GOBP_LENS_FIBER_CELL_DIFFERENTIATION
1433	-1.04	GOBP_ENDOCRINE_PROCESS
1434	-1.04	GOBP_POSITIVE_REGULATION_OF_MACROPHAGE_ACTIVATION
1435	-1.04	GOBP_CATECHOL_CONTAINING_COMPOUND_METABOLIC_PROCESS
1436	-1.04	GOBP_AMYLOID_BETA_METABOLIC_PROCESS
1437	-1.04	GOBP_HYPEROSMOTIC_RESPONSE
1438	-1.04	GOBP_PEROXISOME_ORGANIZATION
1439	-1.04	GOBP_POSITIVE_REGULATION_OF_SIGNAL_TRANSDUCTION_BY_P53_CLASS_MEDIATOR
1440	-1.04	GOBP_RRNA_CATABOLIC_PROCESS
1441	-1.03	GOMF_PROTEIN_KINASE_A_BINDING
1442	-1.03	GOBP_ENERGY_RESERVE_METABOLIC_PROCESS
1443	-1.03	GOCC_INTRINSIC_COMPONENT_OF_POSTSYNAPTIC_DENSITY_MEMBRANE
1444	-1.03	GOBP_REGULATION_OF_ALPHA_BETA_T_CELL_ACTIVATION
1445	-1.03	GOBP_POSITIVE_REGULATION_OF_BLOOD_PRESSURE
1446	-1.03	GOBP_POSITIVE_REGULATION_OF_PHOSPHATASE_ACTIVITY
1447	-1.03	GOBP_NEGATIVE_REGULATION_OF_PROTEIN_KINASE_B_SIGNALING
1448	-1.03	GOBP_TRANSFORMING_GROWTH_FACTOR_BETA_RECEPTOR_SIGNALING_PATHWAY
1449	-1.03	GOBP_GLUTAMINE_FAMILY_AMINO_ACID_BIOSYNTHETIC_PROCESS
1450	-1.03	GOBP_TROPHOBLAST_GIANT_CELL_DIFFERENTIATION
1451	-1.03	GOBP_HEPARIN_METABOLIC_PROCESS
1452	-1.03	GOBP_ENTRAINMENT_OF_CIRCADIAN_CLOCK
1453	-1.03	GOBP_INTRACELLULAR_LIPID_TRANSPORT
1454	-1.03	GOBP_NEGATIVE_REGULATION_OF_HEMOPOIESIS
1455	-1.03	GOBP_REGULATION_OF_KERATINOCYTE_PROLIFERATION
1456	-1.03	GOBP_POSITIVE_REGULATION_OF_VASCULATURE_DEVELOPMENT
1457	-1.03	GOBP_MACROPHAGE_DIFFERENTIATION
1458	-1.03	GOBP_POSITIVE_REGULATION_OF_DNA_BIOSYNTHETIC_PROCESS
1459	-1.03	GOCC_ENDOPLASMIC_RETICULUM_PROTEIN_CONTAINING_COMPLEX
1460	-1.03	GOBP_REGULATION_OF_AUTOPHAGY_OF_MITOCHONDRION
1461	-1.03	GOBP_NEGATIVE_REGULATION_OF_KINASE_ACTIVITY
1462	-1.03	GOBP_RESPONSE_TO_TRANSFORMING_GROWTH_FACTOR_BETA
1463	-1.03	GOBP_VESICLE_LOCALIZATION
1464	-1.03	GOBP_PROTEIN_CATABOLIC_PROCESS_IN_THE_VACUOLE
1465	-1.03	GOBP_CALCIUM_DEPENDENT_CELL_CELL_ADHESION_VIA_PLASMA_MEMBRANE_CELL_ADHESION_MOLECULES
1466	-1.03	GOCC_LATE_ENDOSOME
1467	-1.03	GOBP_DNA_PACKAGING
1468	-1.03	GOBP_POSITIVE_REGULATION_OF_LYMPHOCYTE_DIFFERENTIATION
1469	-1.03	GOBP_REGULATION_OF_FERTILIZATION
1470	-1.03	GOBP_MEMBRANE_REPOLARIZATION
1471	-1.03	GOBP_REGULATION_OF_CELL_CYCLE_PHASE_TRANSITION
1472	-1.03	GOBP_PROSTANOID_BIOSYNTHETIC_PROCESS
1473	-1.03	GOCC_ENDOSOME_MEMBRANE
1474	-1.03	GOBP_ALPHA_AMINO_ACID_METABOLIC_PROCESS
1475	-1.03	GOBP_CARTILAGE_DEVELOPMENT_INVOLVED_IN_ENDOCHONDRAL_BONE_MORPHOGENESIS
1476	-1.03	GOBP_EMBRYONIC_SKELETAL_SYSTEM_DEVELOPMENT
1477	-1.03	GOBP_PROTEIN_LIPID_COMPLEX_SUBUNIT_ORGANIZATION
1478	-1.03	GOBP_LIPID_OXIDATION
1479	-1.03	GOBP_OLIGODENDROCYTE_DIFFERENTIATION
1480	-1.03	GOBP_AROMATIC_AMINO_ACID_FAMILY_CATABOLIC_PROCESS
1481	-1.03	GOBP_REGULATION_OF_PLASMA_LIPOPROTEIN_PARTICLE_LEVELS
1482	-1.03	GOBP_AEROBIC_RESPIRATION
1483	-1.03	GOBP_REGULATION_OF_PROTEIN_LOCALIZATION_TO_CELL_SURFACE
1484	-1.03	GOBP_UROGENITAL_SYSTEM_DEVELOPMENT
1485	-1.03	GOBP_NEGATIVE_REGULATION_OF_SUPRAMOLECULAR_FIBER_ORGANIZATION
1486	-1.03	GOMF_POLYUBIQUITIN_MODIFICATION_DEPENDENT_PROTEIN_BINDING
1487	-1.03	GOMF_LYSOPHOSPHOLIPASE_ACTIVITY
1488	-1.03	GOBP_REGULATION_OF_T_CELL_ACTIVATION
1489	-1.03	GOBP_TORC1_SIGNALING
1490	-1.03	GOBP_HOMEOSTASIS_OF_NUMBER_OF_CELLS
1491	-1.03	GOBP_MACROPHAGE_ACTIVATION
1492	-1.03	GOMF_STEROL_TRANSPORTER_ACTIVITY
1493	-1.03	GOBP_GLUTAMATE_RECEPTOR_SIGNALING_PATHWAY
1494	-1.03	GOMF_STRUCTURAL_CONSTITUENT_OF_RIBOSOME
1495	-1.03	GOBP_MITOTIC_SISTER_CHROMATID_SEGREGATION
1496	-1.03	GOCC_NUCLEAR_INNER_MEMBRANE
1497	-1.03	GOCC_CONDENSED_NUCLEAR_CHROMOSOME
1498	-1.03	GOBP_POSITIVE_REGULATION_OF_MUSCLE_CELL_APOPTOTIC_PROCESS
1499	-1.03	GOCC_MITOTIC_SPINDLE_POLE
1500	-1.03	GOBP_SPERMATID_NUCLEUS_DIFFERENTIATION
1501	-1.03	GOBP_SENSORY_PERCEPTION_OF_CHEMICAL_STIMULUS
1502	-1.03	GOBP_MESONEPHROS_DEVELOPMENT
1503	-1.03	GOBP_LIMBIC_SYSTEM_DEVELOPMENT
1504	-1.03	GOBP_DEOXYRIBONUCLEOTIDE_BIOSYNTHETIC_PROCESS
1505	-1.03	GOBP_REGULATION_OF_EPITHELIAL_CELL_APOPTOTIC_PROCESS
1506	-1.03	GOBP_REGULATION_OF_BLOOD_PRESSURE
1507	-1.03	GOBP_POSITIVE_REGULATION_OF_CHONDROCYTE_DIFFERENTIATION
1508	-1.03	GOBP_ICOSANOID_METABOLIC_PROCESS
1509	-1.03	GOMF_GLUTAMATE_RECEPTOR_BINDING
1510	-1.03	GOBP_REGULATION_OF_CELLULAR_PROTEIN_CATABOLIC_PROCESS
1511	-1.03	GOBP_REGULATION_OF_AMYLOID_PRECURSOR_PROTEIN_CATABOLIC_PROCESS
1512	-1.03	GOMF_FIBRONECTIN_BINDING
1513	-1.03	GOBP_HUMORAL_IMMUNE_RESPONSE_MEDIATED_BY_CIRCULATING_IMMUNOGLOBULIN
1514	-1.03	GOCC_CULLIN_RING_UBIQUITIN_LIGASE_COMPLEX
1515	-1.03	GOBP_ADAPTIVE_IMMUNE_RESPONSE_BASED_ON_SOMATIC_RECOMBINATION_OF_IMMUNE_RECEPTORS_BUILT_FROM_IMMUNOGLOBULIN_SUPERFAMILY_DOMAINS
1516	-1.03	GOBP_REGULATION_OF_LIPOPOLYSACCHARIDE_MEDIATED_SIGNALING_PATHWAY
1517	-1.03	GOBP_CELLULAR_GLUCOSE_HOMEOSTASIS
1518	-1.03	GOBP_NEGATIVE_REGULATION_OF_METAPHASE_ANAPHASE_TRANSITION_OF_CELL_CYCLE
1519	-1.03	GOMF_ATPASE_COUPLED_ION_TRANSMEMBRANE_TRANSPORTER_ACTIVITY
1520	-1.03	GOCC_TRANSPORTER_COMPLEX
1521	-1.03	GOBP_DEVELOPMENT_OF_PRIMARY_SEXUAL_CHARACTERISTICS
1522	-1.03	GOBP_DETOXIFICATION
1523	-1.03	GOBP_SMALL_GTPASE_MEDIATED_SIGNAL_TRANSDUCTION
1524	-1.03	GOBP_GLYCOSYLATION
1525	-1.02	GOBP_REGULATION_OF_UBIQUITIN_DEPENDENT_PROTEIN_CATABOLIC_PROCESS
1526	-1.02	GOMF_TRANSFERASE_ACTIVITY_TRANSFERRING_ALKYL_OR_ARYL_OTHER_THAN_METHYL_GROUPS
1527	-1.02	GOBP_MICROTUBULE_POLYMERIZATION_OR_DEPOLYMERIZATION
1528	-1.02	GOCC_RNA_POLYMERASE_II_TRANSCRIPTION_REGULATOR_COMPLEX
1529	-1.02	GOCC_PLASMA_MEMBRANE_RAFT
1530	-1.02	GOBP_PEPTIDYL_LYSINE_METHYLATION
1531	-1.02	GOBP_MONOUBIQUITINATED_PROTEIN_DEUBIQUITINATION
1532	-1.02	GOBP_CARDIAC_MUSCLE_CELL_ACTION_POTENTIAL_INVOLVED_IN_CONTRACTION
1533	-1.02	GOBP_CHAPERONE_MEDIATED_PROTEIN_FOLDING
1534	-1.02	GOBP_ENERGY_DERIVATION_BY_OXIDATION_OF_ORGANIC_COMPOUNDS
1535	-1.02	GOBP_GLYCOSPHINGOLIPID_METABOLIC_PROCESS
1536	-1.02	GOBP_BASE_CONVERSION_OR_SUBSTITUTION_EDITING
1537	-1.02	GOBP_REGULATION_OF_CENTRIOLE_REPLICATION
1538	-1.02	GOBP_POSITIVE_REGULATION_OF_MUSCLE_CELL_DIFFERENTIATION
1539	-1.02	GOBP_REGULATION_OF_MICROTUBULE_BASED_PROCESS
1540	-1.02	GOBP_DIGESTIVE_SYSTEM_PROCESS
1541	-1.02	GOBP_HIPPOCAMPUS_DEVELOPMENT
1542	-1.02	GOBP_REGULATION_OF_URINE_VOLUME
1543	-1.02	GOBP_NEGATIVE_REGULATION_OF_PHOSPHORYLATION
1544	-1.02	GOBP_MYELOID_CELL_ACTIVATION_INVOLVED_IN_IMMUNE_RESPONSE
1545	-1.02	GOBP_NUCLEOSIDE_CATABOLIC_PROCESS
1546	-1.02	GOCC_CALYX_OF_HELD
1547	-1.02	GOCC_STEREOCILIUM_TIP
1548	-1.02	GOMF_INWARD_RECTIFIER_POTASSIUM_CHANNEL_ACTIVITY
1549	-1.02	GOBP_RESPONSE_TO_INTERFERON_GAMMA
1550	-1.02	GOMF_RIBOSOME_BINDING
1551	-1.02	GOBP_FATTY_ACID_DERIVATIVE_METABOLIC_PROCESS
1552	-1.02	GOBP_PEPTIDYL_TYROSINE_MODIFICATION
1553	-1.02	GOCC_PRECATALYTIC_SPLICEOSOME
1554	-1.02	GOBP_INTERFERON_ALPHA_PRODUCTION
1555	-1.02	GOBP_NEGATIVE_REGULATION_OF_CELL_MATRIX_ADHESION
1556	-1.02	GOBP_NEGATIVE_REGULATION_OF_CELL_CYCLE_PROCESS
1557	-1.02	GOMF_PHOSPHORIC_ESTER_HYDROLASE_ACTIVITY
1558	-1.02	GOCC_NUCLEAR_SPECK
1559	-1.02	GOBP_REGULATION_OF_RESPONSE_TO_ENDOPLASMIC_RETICULUM_STRESS
1560	-1.02	GOBP_POSITIVE_REGULATION_OF_GLYCOGEN_METABOLIC_PROCESS
1561	-1.02	GOBP_MULTICELLULAR_ORGANISM_GROWTH
1562	-1.02	GOBP_POSTTRANSCRIPTIONAL_REGULATION_OF_GENE_EXPRESSION
1563	-1.02	GOBP_GENITALIA_DEVELOPMENT
1564	-1.02	GOCC_ADHERENS_JUNCTION
1565	-1.02	GOBP_POSITIVE_REGULATION_OF_NF_KAPPAB_TRANSCRIPTION_FACTOR_ACTIVITY
1566	-1.02	GOBP_ACTIN_FILAMENT_BUNDLE_ORGANIZATION
1567	-1.02	GOBP_POSITIVE_REGULATION_OF_INTERFERON_ALPHA_PRODUCTION
1568	-1.02	GOBP_REGULATION_OF_NECROTIC_CELL_DEATH
1569	-1.02	GOBP_NODAL_SIGNALING_PATHWAY
1570	-1.02	GOBP_GLUTAMINE_FAMILY_AMINO_ACID_METABOLIC_PROCESS
1571	-1.02	GOMF_PHOSPHATIDYLCHOLINE_TRANSPORTER_ACTIVITY
1572	-1.02	GOBP_REGULATION_OF_HEART_RATE
1573	-1.02	GOBP_POSITIVE_REGULATION_OF_PROTEOLYSIS
1574	-1.02	GOBP_GLYCOSPHINGOLIPID_BIOSYNTHETIC_PROCESS
1575	-1.02	GOMF_NAD_P_PLUS_NUCLEOSIDASE_ACTIVITY
1576	-1.02	GOBP_REPRODUCTIVE_SYSTEM_DEVELOPMENT
1577	-1.02	GOBP_PYRIMIDINE_NUCLEOSIDE_METABOLIC_PROCESS
1578	-1.02	GOBP_REGULATION_OF_STRIATED_MUSCLE_CONTRACTION
1579	-1.02	GOBP_MITOTIC_NUCLEAR_DIVISION
1580	-1.02	GOBP_POSITIVE_REGULATION_OF_NEURON_PROJECTION_DEVELOPMENT
1581	-1.02	GOBP_INOSITOL_PHOSPHATE_MEDIATED_SIGNALING
1582	-1.02	GOBP_CYTOPLASMIC_PATTERN_RECOGNITION_RECEPTOR_SIGNALING_PATHWAY_IN_RESPONSE_TO_VIRUS
1583	-1.02	GOBP_POSITIVE_REGULATION_OF_HISTONE_H3_K4_METHYLATION
1584	-1.02	GOCC_PHOTORECEPTOR_DISC_MEMBRANE
1585	-1.02	GOBP_GLYCOSYL_COMPOUND_BIOSYNTHETIC_PROCESS
1586	-1.02	GOBP_POSITIVE_REGULATION_OF_MONOCYTE_CHEMOTAXIS
1587	-1.02	GOBP_NEGATIVE_REGULATION_OF_HYDROLASE_ACTIVITY
1588	-1.02	GOBP_CHROMOSOME_CONDENSATION
1589	-1.02	GOBP_POSITIVE_REGULATION_OF_PROTEIN_BINDING
1590	-1.02	GOBP_VENTRICULAR_CARDIAC_MUSCLE_CELL_MEMBRANE_REPOLARIZATION
1591	-1.02	GOCC_HISTONE_DEACETYLASE_COMPLEX
1592	-1.02	GOMF_NEUROPEPTIDE_BINDING
1593	-1.02	GOBP_REGULATION_OF_STEROID_BIOSYNTHETIC_PROCESS
1594	-1.02	GOBP_REGULATION_OF_CELL_CELL_ADHESION
1595	-1.02	GOBP_NEGATIVE_REGULATION_OF_LIPID_TRANSPORT
1596	-1.02	GOBP_NEGATIVE_REGULATION_OF_DNA_REPAIR
1597	-1.02	GOBP_CARBOHYDRATE_DERIVATIVE_CATABOLIC_PROCESS
1598	-1.02	GOMF_RIBOSOMAL_SMALL_SUBUNIT_BINDING
1599	-1.02	GOBP_GASTRIC_ACID_SECRETION
1600	-1.02	GOBP_ER_NUCLEUS_SIGNALING_PATHWAY
1601	-1.02	GOBP_BIOLOGICAL_PROCESS_INVOLVED_IN_INTERACTION_WITH_HOST
1602	-1.02	GOBP_T_CELL_ACTIVATION_INVOLVED_IN_IMMUNE_RESPONSE
1603	-1.02	GOBP_SIGNAL_TRANSDUCTION_IN_ABSENCE_OF_LIGAND
1604	-1.01	GOCC_HIPPOCAMPAL_MOSSY_FIBER_TO_CA3_SYNAPSE
1605	-1.01	GOBP_PARAXIAL_MESODERM_DEVELOPMENT
1606	-1.01	GOBP_REGULATION_OF_TRANSMEMBRANE_RECEPTOR_PROTEIN_SERINE_THREONINE_KINASE_SIGNALING_PATHWAY
1607	-1.01	GOBP_NEURAL_PRECURSOR_CELL_PROLIFERATION
1608	-1.01	GOBP_RIBONUCLEOSIDE_TRIPHOSPHATE_BIOSYNTHETIC_PROCESS
1609	-1.01	GOCC_NUCLEOID
1610	-1.01	GOBP_CENTRAL_NERVOUS_SYSTEM_NEURON_DEVELOPMENT
1611	-1.01	GOBP_TRNA_METABOLIC_PROCESS
1612	-1.01	GOBP_RIBOSOMAL_LARGE_SUBUNIT_BIOGENESIS
1613	-1.01	GOMF_PHOSPHATIDYLINOSITOL_3_PHOSPHATE_BINDING
1614	-1.01	GOBP_REGULATION_OF_EXECUTION_PHASE_OF_APOPTOSIS
1615	-1.01	GOBP_NEGATIVE_REGULATION_OF_CELLULAR_MACROMOLECULE_BIOSYNTHETIC_PROCESS
1616	-1.01	GOBP_INTERLEUKIN_6_PRODUCTION
1617	-1.01	GOMF_PHOSPHATASE_REGULATOR_ACTIVITY
1618	-1.01	GOBP_MEIOTIC_CHROMOSOME_SEPARATION
1619	-1.01	GOBP_REGULATION_OF_PROTEIN_EXPORT_FROM_NUCLEUS
1620	-1.01	GOBP_NEGATIVE_REGULATION_OF_ION_TRANSMEMBRANE_TRANSPORTER_ACTIVITY
1621	-1.01	GOBP_VASCULAR_ENDOTHELIAL_GROWTH_FACTOR_PRODUCTION
1622	-1.01	GOBP_POSITIVE_REGULATION_OF_ALPHA_BETA_T_CELL_ACTIVATION
1623	-1.01	GOMF_PHOSPHOTYROSINE_RESIDUE_BINDING
1624	-1.01	GOBP_CARDIAC_MUSCLE_CONTRACTION
1625	-1.01	GOBP_RIBONUCLEOPROTEIN_COMPLEX_SUBUNIT_ORGANIZATION
1626	-1.01	GOMF_CATALYTIC_ACTIVITY_ACTING_ON_A_TRNA
1627	-1.01	GOBP_NEGATIVE_REGULATION_OF_NIK_NF_KAPPAB_SIGNALING
1628	-1.01	GOBP_TRANSMEMBRANE_RECEPTOR_PROTEIN_SERINE_THREONINE_KINASE_SIGNALING_PATHWAY
1629	-1.01	GOBP_LONG_CHAIN_FATTY_ACYL_COA_BIOSYNTHETIC_PROCESS
1630	-1.01	GOBP_RESPIRATORY_BURST
1631	-1.01	GOBP_REGULATION_OF_AMYLOID_BETA_CLEARANCE
1632	-1.01	GOBP_CELLULAR_ANION_HOMEOSTASIS
1633	-1.01	GOBP_DNA_DEPENDENT_DNA_REPLICATION_MAINTENANCE_OF_FIDELITY
1634	-1.01	GOMF_PROTEIN_TYROSINE_PHOSPHATASE_ACTIVITY
1635	-1.01	GOMF_CALCIUM_ACTIVATED_CATION_CHANNEL_ACTIVITY
1636	-1.01	GOBP_RIG_I_SIGNALING_PATHWAY
1637	-1.01	GOBP_STEM_CELL_DIVISION
1638	-1.01	GOBP_REGULATION_OF_SUPRAMOLECULAR_FIBER_ORGANIZATION
1639	-1.01	GOMF_ENDORIBONUCLEASE_ACTIVITY
1640	-1.01	GOMF_NON_MEMBRANE_SPANNING_PROTEIN_TYROSINE_KINASE_ACTIVITY
1641	-1.01	GOBP_REGULATION_OF_SYNAPTIC_VESICLE_EXOCYTOSIS
1642	-1.01	GOBP_PROTEIN_LOCALIZATION_TO_ENDOSOME
1643	-1.01	GOBP_REGULATION_OF_PROTEIN_STABILITY
1644	-1.01	GOBP_PORPHYRIN_CONTAINING_COMPOUND_METABOLIC_PROCESS
1645	-1.01	GOBP_REGULATION_OF_PROTEIN_POLYMERIZATION
1646	-1.01	GOMF_RIBONUCLEOPROTEIN_COMPLEX_BINDING
1647	-1.01	GOMF_ATPASE_ACTIVATOR_ACTIVITY
1648	-1.01	GOBP_HEART_PROCESS
1649	-1.01	GOMF_HISTONE_ACETYLTRANSFERASE_BINDING
1650	-1.01	GOBP_RESPONSE_TO_XENOBIOTIC_STIMULUS
1651	-1.01	GOBP_PEPTIDYL_TYROSINE_DEPHOSPHORYLATION
1652	-1.01	GOBP_POSITIVE_REGULATION_OF_PEPTIDASE_ACTIVITY
1653	-1.01	GOBP_MHC_CLASS_II_BIOSYNTHETIC_PROCESS
1654	-1.01	GOBP_CELLULAR_RESPONSE_TO_KETONE
1655	-1.01	GOBP_NEGATIVE_REGULATION_OF_SMOOTH_MUSCLE_CELL_PROLIFERATION
1656	-1.01	GOBP_REGULATION_OF_HISTONE_H3_K4_METHYLATION
1657	-1.01	GOBP_PYRIMIDINE_CONTAINING_COMPOUND_METABOLIC_PROCESS
1658	-1.01	GOBP_CELLULAR_RESPONSE_TO_CHEMICAL_STRESS
1659	-1.01	GOBP_DNA_REPLICATION
1660	-1.01	GOBP_NEGATIVE_REGULATION_OF_CD4_POSITIVE_ALPHA_BETA_T_CELL_ACTIVATION
1661	-1.01	GOBP_METAL_ION_EXPORT
1662	-1	GOBP_NEGATIVE_REGULATION_OF_MRNA_METABOLIC_PROCESS
1663	-1	GOBP_REGULATION_OF_CD4_POSITIVE_ALPHA_BETA_T_CELL_ACTIVATION
1664	-1	GOBP_GLYCOPROTEIN_METABOLIC_PROCESS
1665	-1	GOBP_T_HELPER_1_TYPE_IMMUNE_RESPONSE
1666	-1	GOMF_HYDROLASE_ACTIVITY_HYDROLYZING_N_GLYCOSYL_COMPOUNDS
1667	-1	GOBP_REGULATION_OF_CIRCADIAN_RHYTHM
1668	-1	GOBP_LENS_DEVELOPMENT_IN_CAMERA_TYPE_EYE
1669	-1	GOBP_TETRAPYRROLE_METABOLIC_PROCESS
1670	-1	GOBP_REGULATION_OF_SEQUESTERING_OF_TRIGLYCERIDE
1671	-1	GOMF_ISOMERASE_ACTIVITY
1672	-1	GOCC_ATPASE_DEPENDENT_TRANSMEMBRANE_TRANSPORT_COMPLEX
1673	-1	GOBP_POSITIVE_REGULATION_OF_CATION_CHANNEL_ACTIVITY
1674	-1	GOBP_POSITIVE_REGULATION_OF_ALPHA_BETA_T_CELL_PROLIFERATION
1675	-1	GOBP_MEMBRANE_DOCKING
1676	-1	GOBP_ANTIVIRAL_INNATE_IMMUNE_RESPONSE
1677	-1	GOBP_MEMBRANE_PROTEIN_PROTEOLYSIS
1678	-1	GOMF_POTASSIUM_CHANNEL_ACTIVITY
1679	-1	GOBP_REGULATION_OF_LIPID_METABOLIC_PROCESS
1680	-1	GOCC_CORTICAL_ACTIN_CYTOSKELETON
1681	-1	GOMF_LIGASE_ACTIVITY_FORMING_CARBON_NITROGEN_BONDS
1682	-1	GOMF_FMN_BINDING
1683	-1	GOBP_POSITIVE_REGULATION_OF_NITRIC_OXIDE_SYNTHASE_BIOSYNTHETIC_PROCESS
1684	-1	GOBP_MRNA_PROCESSING
1685	-1	GOMF_SPHINGOLIPID_BINDING
1686	-1	GOMF_HISTONE_LYSINE_N_METHYLTRANSFERASE_ACTIVITY
1687	-1	GOBP_PLASMA_MEMBRANE_FUSION
1688	-1	GOBP_POSITIVE_REGULATION_OF_NATURAL_KILLER_CELL_ACTIVATION
1689	-1	GOBP_NEGATIVE_REGULATION_OF_UBIQUITIN_PROTEIN_TRANSFERASE_ACTIVITY
1690	-1	GOBP_POSITIVE_REGULATION_OF_NATURAL_KILLER_CELL_MEDIATED_CYTOTOXICITY
1691	-1	GOMF_NUCLEAR_RECEPTOR_BINDING
1692	-1	GOBP_MUSCLE_CELL_PROLIFERATION
1693	-1	GOMF_CARBON_CARBON_LYASE_ACTIVITY
1694	-1	GOBP_EMBRYONIC_FORELIMB_MORPHOGENESIS
1695	-1	GOBP_PROTEIN_KINASE_C_ACTIVATING_G_PROTEIN_COUPLED_RECEPTOR_SIGNALING_PATHWAY
1696	-1	GOCC_RIBOSOME
1697	-1	GOBP_RNA_5_END_PROCESSING
1698	-1	GOBP_NEGATIVE_REGULATION_OF_TOR_SIGNALING
1699	-1	GOCC_ANCHORED_COMPONENT_OF_MEMBRANE
1700	-1	GOBP_POSITIVE_REGULATION_OF_BLOOD_CIRCULATION
1701	-1	GOBP_NEGATIVE_REGULATION_OF_PHOSPHORUS_METABOLIC_PROCESS
1702	-1	GOBP_POSITIVE_REGULATION_OF_NUCLEOTIDE_METABOLIC_PROCESS
1703	-1	GOBP_NEGATIVE_REGULATION_OF_TRANSPORTER_ACTIVITY
1704	-1	GOBP_PEPTIDYL_LYSINE_TRIMETHYLATION
1705	-1	GOCC_NUCLEAR_MEMBRANE
1706	-1	GOBP_PEPTIDYL_THREONINE_MODIFICATION
1707	-1	GOBP_VITAMIN_BIOSYNTHETIC_PROCESS
1708	-1	GOBP_LEUKOCYTE_CELL_CELL_ADHESION
1709	-1	GOMF_TRANSFORMING_GROWTH_FACTOR_BETA_RECEPTOR_BINDING
1710	-1	GOMF_CHROMATIN_DNA_BINDING
1711	-1	GOBP_PEPTIDYL_LYSINE_ACETYLATION
1712	-1	GOBP_CELL_CELL_RECOGNITION
1713	-1	GOCC_AMPA_GLUTAMATE_RECEPTOR_COMPLEX
1714	-1	GOMF_MHC_PROTEIN_COMPLEX_BINDING
1715	-1	GOBP_RESPONSE_TO_STEROL
1716	-1	GOBP_POSITIVE_REGULATION_OF_GLUCOSE_METABOLIC_PROCESS
1717	-1	GOCC_ACTIN_CYTOSKELETON
1718	-1	GOCC_LATERAL_PLASMA_MEMBRANE
1719	-1	GOBP_POSITIVE_REGULATION_OF_TRANSCRIPTION_FROM_RNA_POLYMERASE_II_PROMOTER_INVOLVED_IN_CELLULAR_RESPONSE_TO_CHEMICAL_STIMULUS
1720	-1	GOBP_ENDOMEMBRANE_SYSTEM_ORGANIZATION
1721	-1	GOBP_NEUTROPHIL_MEDIATED_IMMUNITY
1722	-1	GOBP_B_CELL_DIFFERENTIATION
1723	-1	GOBP_OLFACTORY_LOBE_DEVELOPMENT
1724	-1	GOBP_PHARYNGEAL_SYSTEM_DEVELOPMENT
1725	-1	GOMF_ATP_DEPENDENT_ACTIVITY_ACTING_ON_DNA
1726	-1	GOBP_CELL_CYCLE_PHASE_TRANSITION
1727	-1	GOBP_ADULT_BEHAVIOR
1728	-1	GOCC_RECYCLING_ENDOSOME_MEMBRANE
1729	-1	GOBP_APICAL_PROTEIN_LOCALIZATION
1730	-1	GOCC_CYTOPLASMIC_SIDE_OF_MEMBRANE
1731	-1	GOBP_NEGATIVE_REGULATION_OF_CYTOSKELETON_ORGANIZATION
1732	-0.99	GOMF_VOLTAGE_GATED_POTASSIUM_CHANNEL_ACTIVITY
1733	-0.99	GOBP_PROTEIN_TARGETING_TO_PEROXISOME
1734	-0.99	GOBP_RIBONUCLEOPROTEIN_COMPLEX_BIOGENESIS
1735	-0.99	GOMF_HYDROLASE_ACTIVITY_ACTING_ON_CARBON_NITROGEN_BUT_NOT_PEPTIDE_BONDS_IN_CYCLIC_AMIDES
1736	-0.99	GOBP_POSITIVE_REGULATION_OF_BROWN_FAT_CELL_DIFFERENTIATION
1737	-0.99	GOMF_HYDROLASE_ACTIVITY_ACTING_ON_CARBON_NITROGEN_BUT_NOT_PEPTIDE_BONDS
1738	-0.99	GOBP_REGULATION_OF_APOPTOTIC_SIGNALING_PATHWAY
1739	-0.99	GOCC_RIBOSOMAL_SUBUNIT
1740	-0.99	GOBP_EMBRYONIC_EYE_MORPHOGENESIS
1741	-0.99	GOBP_REGULATION_OF_PROTEIN_LOCALIZATION_TO_PLASMA_MEMBRANE
1742	-0.99	GOMF_EXTRACELLULAR_MATRIX_BINDING
1743	-0.99	GOBP_POLYAMINE_BIOSYNTHETIC_PROCESS
1744	-0.99	GOMF_RIBONUCLEASE_ACTIVITY
1745	-0.99	GOBP_REGULATION_OF_CELLULAR_RESPONSE_TO_TRANSFORMING_GROWTH_FACTOR_BETA_STIMULUS
1746	-0.99	GOBP_KINETOCHORE_ORGANIZATION
1747	-0.99	GOBP_LEUKOCYTE_DEGRANULATION
1748	-0.99	GOMF_NUCLEOCYTOPLASMIC_CARRIER_ACTIVITY
1749	-0.99	GOBP_BILE_ACID_METABOLIC_PROCESS
1750	-0.99	GOBP_REGULATION_OF_MEMBRANE_REPOLARIZATION
1751	-0.99	GOBP_POSITIVE_REGULATION_OF_SYNAPTIC_TRANSMISSION
1752	-0.99	GOBP_CELL_SUBSTRATE_ADHESION
1753	-0.99	GOBP_DNA_REPLICATION_INITIATION
1754	-0.99	GOBP_RESPONSE_TO_PROTOZOAN
1755	-0.99	GOBP_MITOCHONDRIAL_TRANSPORT
1756	-0.99	GOBP_COMPLEMENT_ACTIVATION_ALTERNATIVE_PATHWAY
1757	-0.99	GOCC_MAIN_AXON
1758	-0.99	GOCC_ENDOCYTIC_VESICLE
1759	-0.99	GOMF_INORGANIC_ANION_EXCHANGER_ACTIVITY
1760	-0.99	GOBP_REGULATION_OF_PROTEIN_MODIFICATION_BY_SMALL_PROTEIN_CONJUGATION_OR_REMOVAL
1761	-0.99	GOBP_RESPONSE_TO_NITRIC_OXIDE
1762	-0.99	GOBP_CELLULAR_MODIFIED_AMINO_ACID_METABOLIC_PROCESS
1763	-0.99	GOBP_EMBRYONIC_SKELETAL_SYSTEM_MORPHOGENESIS
1764	-0.99	GOBP_NEGATIVE_REGULATION_OF_NUCLEAR_DIVISION
1765	-0.99	GOBP_PROTEIN_EXPORT_FROM_NUCLEUS
1766	-0.99	GOCC_APICAL_PART_OF_CELL
1767	-0.99	GOBP_NEGATIVE_REGULATION_OF_INTERLEUKIN_12_PRODUCTION
1768	-0.99	GOBP_ESTABLISHMENT_OF_MITOTIC_SPINDLE_LOCALIZATION
1769	-0.99	GOBP_POSITIVE_REGULATION_OF_TUMOR_NECROSIS_FACTOR_SUPERFAMILY_CYTOKINE_PRODUCTION
1770	-0.99	GOBP_NEGATIVE_REGULATION_OF_APOPTOTIC_SIGNALING_PATHWAY
1771	-0.99	GOBP_POSITIVE_REGULATION_OF_PROTEIN_CONTAINING_COMPLEX_ASSEMBLY
1772	-0.99	GOBP_POSITIVE_REGULATION_OF_COLD_INDUCED_THERMOGENESIS
1773	-0.99	GOMF_PROTEIN_N_TERMINUS_BINDING
1774	-0.99	GOBP_NEGATIVE_REGULATION_OF_PEPTIDASE_ACTIVITY
1775	-0.99	GOMF_COMPLEMENT_BINDING
1776	-0.99	GOBP_NEGATIVE_REGULATION_OF_DNA_RECOMBINATION
1777	-0.99	GOCC_INTRINSIC_COMPONENT_OF_PRESYNAPTIC_MEMBRANE
1778	-0.99	GOBP_MAINTENANCE_OF_PROTEIN_LOCALIZATION_IN_ORGANELLE
1779	-0.99	GOBP_RESPONSE_TO_ARSENIC_CONTAINING_SUBSTANCE
1780	-0.99	GOBP_PHOTOTRANSDUCTION_VISIBLE_LIGHT
1781	-0.99	GOBP_REGULATION_OF_NATURAL_KILLER_CELL_MEDIATED_IMMUNITY
1782	-0.99	GOBP_POSITIVE_REGULATION_OF_VASCULAR_ASSOCIATED_SMOOTH_MUSCLE_CELL_PROLIFERATION
1783	-0.99	GOBP_ORGANIC_ANION_TRANSPORT
1784	-0.99	GOBP_EPITHELIAL_TO_MESENCHYMAL_TRANSITION
1785	-0.99	GOBP_REGULATION_OF_NEUTROPHIL_MIGRATION
1786	-0.99	GOCC_APICAL_PLASMA_MEMBRANE
1787	-0.99	GOBP_CARDIAC_VENTRICLE_DEVELOPMENT
1788	-0.99	GOBP_NEGATIVE_REGULATION_OF_INFLAMMATORY_RESPONSE_TO_ANTIGENIC_STIMULUS
1789	-0.99	GOBP_POSITIVE_REGULATION_OF_COLLAGEN_METABOLIC_PROCESS
1790	-0.99	GOBP_NEGATIVE_REGULATION_OF_ALPHA_BETA_T_CELL_ACTIVATION
1791	-0.99	GOMF_G_PROTEIN_ACTIVITY
1792	-0.99	GOBP_NUCLEAR_EXPORT
1793	-0.99	GOBP_IRE1_MEDIATED_UNFOLDED_PROTEIN_RESPONSE
1794	-0.99	GOBP_NEGATIVE_REGULATION_OF_FIBROBLAST_GROWTH_FACTOR_RECEPTOR_SIGNALING_PATHWAY
1795	-0.99	GOBP_REGULATION_OF_TRANSCRIPTION_REGULATORY_REGION_DNA_BINDING
1796	-0.99	GOBP_NEGATIVE_REGULATION_OF_INFLAMMATORY_RESPONSE
1797	-0.99	GOBP_ASTROCYTE_DIFFERENTIATION
1798	-0.99	GOBP_POSITIVE_REGULATION_OF_PROTEIN_CATABOLIC_PROCESS
1799	-0.98	GOBP_ELECTRON_TRANSPORT_CHAIN
1800	-0.98	GOBP_CELLULAR_RESPONSE_TO_BIOTIC_STIMULUS
1801	-0.98	GOMF_PHOSPHATASE_ACTIVATOR_ACTIVITY
1802	-0.98	GOBP_NEGATIVE_REGULATION_OF_NEURON_DEATH
1803	-0.98	GOBP_SOMATIC_DIVERSIFICATION_OF_IMMUNOGLOBULINS_INVOLVED_IN_IMMUNE_RESPONSE
1804	-0.98	GOMF_PYROPHOSPHATE_HYDROLYSIS_DRIVEN_PROTON_TRANSMEMBRANE_TRANSPORTER_ACTIVITY
1805	-0.98	GOBP_THIOESTER_METABOLIC_PROCESS
1806	-0.98	GOMF_ATPASE_BINDING
1807	-0.98	GOBP_SEX_DIFFERENTIATION
1808	-0.98	GOBP_MORPHOGENESIS_OF_AN_EPITHELIAL_SHEET
1809	-0.98	GOBP_REGULATION_OF_NITRIC_OXIDE_SYNTHASE_ACTIVITY
1810	-0.98	GOBP_VESICLE_DOCKING
1811	-0.98	GOBP_TELENCEPHALON_DEVELOPMENT
1812	-0.98	GOCC_TRANS_GOLGI_NETWORK
1813	-0.98	GOCC_STEREOCILIUM_BUNDLE
1814	-0.98	GOMF_LYASE_ACTIVITY
1815	-0.98	GOBP_MECHANORECEPTOR_DIFFERENTIATION
1816	-0.98	GOMF_LAMININ_BINDING
1817	-0.98	GOBP_GLIAL_CELL_DEVELOPMENT
1818	-0.98	GOBP_UBIQUITIN_DEPENDENT_ERAD_PATHWAY
1819	-0.98	GOMF_LIGAND_GATED_ION_CHANNEL_ACTIVITY
1820	-0.98	GOBP_REGULATION_OF_RESPONSE_TO_BIOTIC_STIMULUS
1821	-0.98	GOBP_INNER_EAR_MORPHOGENESIS
1822	-0.98	GOBP_POSITIVE_REGULATION_OF_MRNA_METABOLIC_PROCESS
1823	-0.98	GOBP_MAINTENANCE_OF_LOCATION
1824	-0.98	GOBP_NEGATIVE_REGULATION_OF_CELL_KILLING
1825	-0.98	GOBP_RESPONSE_TO_VIRUS
1826	-0.98	GOBP_MYELOID_CELL_APOPTOTIC_PROCESS
1827	-0.98	GOBP_ESTABLISHMENT_OR_MAINTENANCE_OF_MONOPOLAR_CELL_POLARITY
1828	-0.98	GOBP_PROTEIN_K48_LINKED_DEUBIQUITINATION
1829	-0.98	GOMF_STEROL_BINDING
1830	-0.98	GOBP_REGULATION_OF_INSULIN_SECRETION
1831	-0.98	GOBP_POSITIVE_REGULATION_OF_STRIATED_MUSCLE_CELL_DIFFERENTIATION
1832	-0.98	GOBP_STEROID_METABOLIC_PROCESS
1833	-0.98	GOBP_NEGATIVE_REGULATION_OF_LIPASE_ACTIVITY
1834	-0.98	GOBP_PROTEIN_MODIFICATION_BY_SMALL_PROTEIN_REMOVAL
1835	-0.98	GOBP_POSITIVE_REGULATION_OF_CYSTEINE_TYPE_ENDOPEPTIDASE_ACTIVITY
1836	-0.98	GOBP_GLYCEROPHOSPHOLIPID_METABOLIC_PROCESS
1837	-0.98	GOBP_EMBRYONIC_ORGAN_MORPHOGENESIS
1838	-0.98	GOBP_REGULATION_OF_IMMUNE_EFFECTOR_PROCESS
1839	-0.98	GOCC_ACTIN_BASED_CELL_PROJECTION
1840	-0.98	GOBP_ATP_SYNTHESIS_COUPLED_ELECTRON_TRANSPORT
1841	-0.98	GOBP_REGULATION_OF_PHOSPHOLIPID_TRANSPORT
1842	-0.98	GOBP_REGULATION_OF_MUSCLE_ADAPTATION
1843	-0.98	GOBP_REGULATION_OF_CANONICAL_WNT_SIGNALING_PATHWAY
1844	-0.98	GOBP_CELLULAR_RESPONSE_TO_DSRNA
1845	-0.98	GOBP_POSITIVE_REGULATION_OF_MEMBRANE_POTENTIAL
1846	-0.98	GOCC_SPINDLE_MICROTUBULE
1847	-0.98	GOBP_HISTONE_H4_K5_ACETYLATION
1848	-0.98	GOBP_ANTERIOR_POSTERIOR_PATTERN_SPECIFICATION
1849	-0.98	GOBP_HIGH_DENSITY_LIPOPROTEIN_PARTICLE_REMODELING
1850	-0.98	GOBP_POSITIVE_REGULATION_OF_GLYCOLYTIC_PROCESS
1851	-0.98	GOMF_MICROFILAMENT_MOTOR_ACTIVITY
1852	-0.98	GOBP_REGULATION_OF_ATP_BIOSYNTHETIC_PROCESS
1853	-0.98	GOCC_BRUSH_BORDER_MEMBRANE
1854	-0.98	GOBP_REGULATION_OF_CHROMATIN_ASSEMBLY
1855	-0.98	GOMF_METHYLATED_HISTONE_BINDING
1856	-0.98	GOBP_CELL_FATE_DETERMINATION
1857	-0.98	GOBP_RNA_INTERFERENCE
1858	-0.98	GOBP_FC_RECEPTOR_MEDIATED_STIMULATORY_SIGNALING_PATHWAY
1859	-0.98	GOCC_PIGMENT_GRANULE
1860	-0.98	GOBP_EPITHELIAL_CELL_MORPHOGENESIS
1861	-0.98	GOBP_RETINA_DEVELOPMENT_IN_CAMERA_TYPE_EYE
1862	-0.98	GOBP_PROTEIN_ACYLATION
1863	-0.98	GOBP_REGULATION_OF_VASCULATURE_DEVELOPMENT
1864	-0.98	GOBP_REGULATION_OF_DENDRITE_DEVELOPMENT
1865	-0.98	GOBP_REGULATION_OF_MITOTIC_CELL_CYCLE_PHASE_TRANSITION
1866	-0.98	GOBP_CELL_MATRIX_ADHESION
1867	-0.97	GOCC_MICROVILLUS_MEMBRANE
1868	-0.97	GOBP_IMPORT_INTO_NUCLEUS
1869	-0.97	GOBP_NEGATIVE_REGULATION_OF_LOCOMOTION
1870	-0.97	GOBP_REGULATION_OF_CYTOSKELETON_ORGANIZATION
1871	-0.97	GOMF_ATPASE_COUPLED_INTRAMEMBRANE_LIPID_TRANSPORTER_ACTIVITY
1872	-0.97	GOBP_TRANSLATIONAL_INITIATION
1873	-0.97	GOMF_SIGNAL_SEQUENCE_BINDING
1874	-0.97	GOBP_REGULATION_OF_TOLL_LIKE_RECEPTOR_SIGNALING_PATHWAY
1875	-0.97	GOBP_SMOOTH_MUSCLE_CELL_PROLIFERATION
1876	-0.97	GOCC_ACROSOMAL_VESICLE
1877	-0.97	GOCC_DISTAL_AXON
1878	-0.97	GOBP_NEGATIVE_REGULATION_OF_PROTEIN_DEPHOSPHORYLATION
1879	-0.97	GOBP_REGULATION_OF_EXOSOMAL_SECRETION
1880	-0.97	GOBP_MUSCLE_ORGAN_MORPHOGENESIS
1881	-0.97	GOBP_REGULATION_OF_T_CELL_DIFFERENTIATION
1882	-0.97	GOBP_NEGATIVE_REGULATION_OF_PROTEIN_CONTAINING_COMPLEX_ASSEMBLY
1883	-0.97	GOBP_REGULATION_OF_PLATELET_ACTIVATION
1884	-0.97	GOBP_HISTONE_DEACETYLATION
1885	-0.97	GOBP_CHROMOSOME_SEGREGATION
1886	-0.97	GOBP_WALKING_BEHAVIOR
1887	-0.97	GOMF_MONOCARBOXYLIC_ACID_TRANSMEMBRANE_TRANSPORTER_ACTIVITY
1888	-0.97	GOBP_HISTONE_DEUBIQUITINATION
1889	-0.97	GOBP_REGULATED_EXOCYTOSIS
1890	-0.97	GOBP_REGULATION_OF_ACTIN_FILAMENT_BASED_PROCESS
1891	-0.97	GOCC_SECRETORY_GRANULE_MEMBRANE
1892	-0.97	GOBP_RIBONUCLEOSIDE_TRIPHOSPHATE_METABOLIC_PROCESS
1893	-0.97	GOBP_ESTABLISHMENT_OF_ORGANELLE_LOCALIZATION
1894	-0.97	GOBP_MULTICELLULAR_ORGANISMAL_SIGNALING
1895	-0.97	GOBP_PURINE_DEOXYRIBONUCLEOTIDE_METABOLIC_PROCESS
1896	-0.97	GOBP_GLUTAMATE_METABOLIC_PROCESS
1897	-0.97	GOBP_STRIATED_MUSCLE_CONTRACTION
1898	-0.97	GOBP_NUCLEOSIDE_PHOSPHATE_BIOSYNTHETIC_PROCESS
1899	-0.97	GOCC_ENDORIBONUCLEASE_COMPLEX
1900	-0.97	GOBP_CD40_SIGNALING_PATHWAY
1901	-0.97	GOBP_ESTABLISHMENT_OF_PROTEIN_LOCALIZATION_TO_CHROMOSOME
1902	-0.97	GOBP_NEGATIVE_REGULATION_OF_LYMPHOCYTE_DIFFERENTIATION
1903	-0.97	GOBP_SKELETAL_SYSTEM_MORPHOGENESIS
1904	-0.97	GOMF_SIALYLTRANSFERASE_ACTIVITY
1905	-0.97	GOBP_OXIDATIVE_DEMETHYLATION
1906	-0.97	GOBP_NEGATIVE_REGULATION_OF_ORGANIC_ACID_TRANSPORT
1907	-0.97	GOBP_DETECTION_OF_STIMULUS_INVOLVED_IN_SENSORY_PERCEPTION
1908	-0.97	GOBP_LABYRINTHINE_LAYER_DEVELOPMENT
1909	-0.97	GOCC_CUL4_RING_E3_UBIQUITIN_LIGASE_COMPLEX
1910	-0.97	GOCC_CHROMOSOME_CENTROMERIC_REGION
1911	-0.97	GOBP_POSITIVE_REGULATION_OF_MONOOXYGENASE_ACTIVITY
1912	-0.97	GOBP_REGULATION_OF_NEUROTRANSMITTER_LEVELS
1913	-0.97	GOBP_CALCIUM_MEDIATED_SIGNALING
1914	-0.97	GOMF_NAD_BINDING
1915	-0.97	GOCC_P_BODY
1916	-0.97	GOBP_POSITIVE_REGULATION_OF_BINDING
1917	-0.97	GOBP_REGULATION_OF_CYCLIN_DEPENDENT_PROTEIN_KINASE_ACTIVITY
1918	-0.97	GOMF_PROTON_TRANSMEMBRANE_TRANSPORTER_ACTIVITY
1919	-0.97	GOMF_PEPTIDE_HORMONE_RECEPTOR_BINDING
1920	-0.97	GOBP_MYELOID_CELL_DEVELOPMENT
1921	-0.97	GOCC_PHAGOCYTIC_VESICLE_MEMBRANE
1922	-0.97	GOMF_UNFOLDED_PROTEIN_BINDING
1923	-0.97	GOBP_REGULATION_OF_TRANSMISSION_OF_NERVE_IMPULSE
1924	-0.97	GOBP_ENDOCRINE_SYSTEM_DEVELOPMENT
1925	-0.97	GOBP_ASTROCYTE_ACTIVATION
1926	-0.97	GOBP_REACTIVE_NITROGEN_SPECIES_METABOLIC_PROCESS
1927	-0.97	GOCC_RESPIRATORY_CHAIN_COMPLEX_IV
1928	-0.97	GOBP_ESTABLISHMENT_OF_PROTEIN_LOCALIZATION_TO_MEMBRANE
1929	-0.97	GOBP_POSITIVE_REGULATION_OF_CELL_MATRIX_ADHESION
1930	-0.97	GOBP_STRIATED_MUSCLE_CELL_APOPTOTIC_PROCESS
1931	-0.97	GOBP_REGULATION_OF_NEUTROPHIL_CHEMOTAXIS
1932	-0.97	GOMF_PROTEIN_PHOSPHATASE_1_BINDING
1933	-0.97	GOBP_CYTOPLASMIC_PATTERN_RECOGNITION_RECEPTOR_SIGNALING_PATHWAY
1934	-0.97	GOMF_CELL_ADHESION_MEDIATOR_ACTIVITY
1935	-0.97	GOBP_REGULATION_OF_ACTOMYOSIN_STRUCTURE_ORGANIZATION
1936	-0.97	GOBP_REGULATION_OF_LYMPHOCYTE_DIFFERENTIATION
1937	-0.97	GOBP_PROTEIN_IMPORT
1938	-0.97	GOBP_CHROMOSOME_ORGANIZATION_INVOLVED_IN_MEIOTIC_CELL_CYCLE
1939	-0.97	GOBP_POLARIZED_EPITHELIAL_CELL_DIFFERENTIATION
1940	-0.97	GOBP_REGULATION_OF_TRANSLATIONAL_ELONGATION
1941	-0.97	GOBP_REGULATION_OF_ENDOCRINE_PROCESS
1942	-0.97	GOMF_OXIDOREDUCTASE_ACTIVITY_ACTING_ON_CH_OH_GROUP_OF_DONORS
1943	-0.97	GOBP_TISSUE_REGENERATION
1944	-0.97	GOBP_REGULATION_OF_MITOTIC_CELL_CYCLE
1945	-0.97	GOBP_INTERLEUKIN_1_MEDIATED_SIGNALING_PATHWAY
1946	-0.97	GOBP_BLOOD_VESSEL_REMODELING
1947	-0.97	GOMF_KINASE_ACTIVATOR_ACTIVITY
1948	-0.97	GOBP_PROTEIN_LOCALIZATION_TO_CILIUM
1949	-0.97	GOMF_CALCIUM_RELEASE_CHANNEL_ACTIVITY
1950	-0.97	GOBP_SEROTONIN_RECEPTOR_SIGNALING_PATHWAY
1951	-0.97	GOBP_ERAD_PATHWAY
1952	-0.97	GOBP_IMMUNOGLOBULIN_PRODUCTION_INVOLVED_IN_IMMUNOGLOBULIN_MEDIATED_IMMUNE_RESPONSE
1953	-0.97	GOBP_KIDNEY_EPITHELIUM_DEVELOPMENT
1954	-0.96	GOBP_DECIDUALIZATION
1955	-0.96	GOBP_PROTEIN_LOCALIZATION_TO_NUCLEUS
1956	-0.96	GOBP_PHOTOTRANSDUCTION
1957	-0.96	GOBP_ORGANELLE_TRANSPORT_ALONG_MICROTUBULE
1958	-0.96	GOBP_LEUKOCYTE_PROLIFERATION
1959	-0.96	GOBP_INTERLEUKIN_10_PRODUCTION
1960	-0.96	GOBP_COPII_COATED_VESICLE_CARGO_LOADING
1961	-0.96	GOBP_VASCULAR_ASSOCIATED_SMOOTH_MUSCLE_CELL_DIFFERENTIATION
1962	-0.96	GOBP_CANONICAL_WNT_SIGNALING_PATHWAY
1963	-0.96	GOBP_POSITIVE_REGULATION_OF_IMMUNE_EFFECTOR_PROCESS
1964	-0.96	GOMF_EPIDERMAL_GROWTH_FACTOR_RECEPTOR_BINDING
1965	-0.96	GOBP_CARBOHYDRATE_DERIVATIVE_TRANSPORT
1966	-0.96	GOBP_MUCOPOLYSACCHARIDE_METABOLIC_PROCESS
1967	-0.96	GOBP_LYMPHOCYTE_MEDIATED_IMMUNITY
1968	-0.96	GOBP_REGULATION_OF_HYDROGEN_PEROXIDE_METABOLIC_PROCESS
1969	-0.96	GOBP_REGULATION_OF_METAL_ION_TRANSPORT
1970	-0.96	GOBP_ALTERNATIVE_MRNA_SPLICING_VIA_SPLICEOSOME
1971	-0.96	GOBP_ENDOCRINE_HORMONE_SECRETION
1972	-0.96	GOBP_REGULATION_OF_SENSORY_PERCEPTION
1973	-0.96	GOBP_CELL_RECOGNITION
1974	-0.96	GOBP_POSITIVE_REGULATION_OF_VOLTAGE_GATED_POTASSIUM_CHANNEL_ACTIVITY
1975	-0.96	GOBP_CELLULAR_RESPIRATION
1976	-0.96	GOBP_REGULATION_OF_CELL_AGING
1977	-0.96	GOBP_REGULATION_OF_NOTCH_SIGNALING_PATHWAY
1978	-0.96	GOBP_LYMPHOCYTE_COSTIMULATION
1979	-0.96	GOBP_RESPONSE_TO_MANGANESE_ION
1980	-0.96	GOBP_POSITIVE_REGULATION_OF_DEFENSE_RESPONSE_TO_VIRUS_BY_HOST
1981	-0.96	GOBP_TRNA_PROCESSING
1982	-0.96	GOBP_REGULATION_OF_BLOOD_CIRCULATION
1983	-0.96	GOBP_NEGATIVE_REGULATION_OF_PROTEIN_CATABOLIC_PROCESS
1984	-0.96	GOBP_REGULATION_OF_DOUBLE_STRAND_BREAK_REPAIR
1985	-0.96	GOBP_FC_RECEPTOR_SIGNALING_PATHWAY
1986	-0.96	GOBP_PROTEIN_PROCESSING
1987	-0.96	GOMF_HEAT_SHOCK_PROTEIN_BINDING
1988	-0.96	GOBP_SMOOTHENED_SIGNALING_PATHWAY
1989	-0.96	GOMF_METALLOPEPTIDASE_ACTIVITY
1990	-0.96	GOBP_CARDIAC_CELL_DEVELOPMENT
1991	-0.96	GOBP_REGULATION_OF_MICROTUBULE_POLYMERIZATION_OR_DEPOLYMERIZATION
1992	-0.96	GOBP_ERK1_AND_ERK2_CASCADE
1993	-0.96	GOBP_AUTOPHAGOSOME_MATURATION
1994	-0.96	GOBP_ADRENAL_GLAND_DEVELOPMENT
1995	-0.96	GOBP_PHAGOCYTOSIS
1996	-0.96	GOBP_REGULATION_OF_ACTIN_FILAMENT_LENGTH
1997	-0.96	GOBP_REGULATION_OF_MRNA_METABOLIC_PROCESS
1998	-0.96	GOCC_TRANSCRIPTION_REPRESSOR_COMPLEX
[truncated: 2,367 more rows]

## Sheet: Fig3
Fig. 3B				Fig. 3D				Fig. 3F				Fig. 3H				Fig. 3I						Fig. 3J					Fig. 3K					Fig. 3L				Fig. 3N
Scramble	shMRC2	shTRAM2		Scramble	shMRC2	shTRAM2		Scramble	shMRC2	shTRAM2		Scramble	shMRC2	shTRAM2		Scramble	shCOL1A1	shCOL1A2	shCOL5A1	shCOL5A3		Scramble	shMRC2	shCOL1A1	shCOL1A2		Scramble	shMRC2	shCOL5A1	shCOL5A3		Scramble	shCOL1A1	shMRC2		Left		Right
0.90566	0.266731	0.527657		1.074	0.61	0.4869		0.502667	0.425315	0.21181		1.18496	0.21454	0.506771		1.04451	0.481213	0.607966	0.675052	0.628608		1.074	0.61	0.6574	0.284		0.765	0.37	0.55			0.589844	0.371647	0.166883		Scr	shCOL1A1	Scr	shCOL1A1
1.04451	0.298714	0.600725		0.4866	0.5044	0.5266		0.480677	0.628431	0.254692		1.17825	0.340124	0.51837		1.16386	0.782064	0.877679	0.686449	0.638312		2.5323	0.5044	0.1659	0.1944		0.74	0.12	0.31	0.4		0.600566	0.373257	0.152953		0.483678	0.168715	0.43376	0.222003
0.90457	0.243605	0.532481		1.6053	0.3821	0.3969		0.495732	0.601698	0.368258		1.22766	0.296492	0.444077		0.90566	0.7334	0.93432	0.683817	0.801955		0.4866	0.3821	0.5547	0.4604		0.915	0.34	0.56	0.81		0.624988	0.470456			0.71941	0.203158	0.704879	0.220509
0.945073	0.315832	0.575121		0.8247	0.1605	0.3642						0.883221	0.306061	0.521278		0.971134	0.751128	0.558966	0.739095	0.487884		1.6053	0.7906	0.6652	0.4113		1.48745	0.2582	0.16	0.9442		0.733123	0.522109			0.421926	0.399367	0.542442	0.227409
																1.05166		0.990704		0.827365		0.8247	0.1605	0.5906	0.4235			0.5477		0.22		0.689559				0.54	0.26528	0.556667	0.0466398
																1.1359																0.751869

## Sheet: Supp_Fig3
Supp. Fig. 3A				Supp. Fig. 3B			Supp. Fig. 3C			Supp. Fig. 3D			Supp. Fig. 3E				Supp. Fig. 3F
Scramble	shMRC2	shTRAM2		Scramble	shSEL1L		Veh	OHT		Veh	OHT		WT	iKO		WT	SEL1L-KO	HRD1-KO		WT	SEL1L-KO	HRD1-KO
0.8448	1.0005	0.6667		1.26416	0.966503		0.428224	0.358275		0.161203	0.00542765		1.00022	0.16933		0.673868	0.0270847	0.670272		0.19945	0.118927	0.334675
0.6003	0.8239	0.3871		1.30832	0.607922		0.462028	0.394905		0.28908	0.0108919		1.00049	0.26446		0.781552	0.0891262	0.897253		0.203448	0.132942	0.324879
1.433	1.4477	0.4352		1.06875	0.624678		0.508017	0.418099		0.125184	0.0387214		1.01428	0.08911		0.4774	0.0501651	0.517776		0.160486	0.116171	0.148534
1.1097	0.9055	0.4722					0.558138	0.641686		0.52589	0.0133505					0.959447	0.411673	0.626863		0.161204	0.0943835	0.145108
																				0.180314	0.158266	0.223188
																				0.213604	0.0410133	0.182407

## Sheet: Fig4
Fig. 4A			Fig. 4B			Fig. 4C			Fig. 4D			Fig. 4E
Veh	TGFβ1		Veh	TGFβ1		Veh	TGFβ1		Veh	Ascorbic Acid		Veh	LPA1
1.27316	2.94959		1.25963	1.56273		1.48717	2.76759		1.02243	2.42398		1.35223	2.23389
1.14738	2.74508		1.08696	1.39503		1.10726	2.08552		1.02243	2.15776		1.1272	2.0381
0.69035	1.63322		0.823602	1.26149		1.15615	2.59981		1.02114	1.91089		1.08461	1.8086
0.889102	1.53913		0.829814	1.6118		0.879807	1.61093		0.893385	1.23975
						1.17084	1.6986

## Sheet: Fig5
Fig. 5B			Fig. 5D			Fig. 5E					Fig. 5G						Fig. 5H			Fig. 5I			Fig. 5K
Scramble	shSEL1L		Scramble	shSEL1L		WT+veh	iKO+veh	WT+OHT	iKO+OHT		Left		Right				WT	iKO		WT-OHT	iKO-OHT		Veh	GAPDH	SEL1L
0.698248	0.463265		1.00632	0.77689				0.979575	0.571081		Veh	OHT	Veh	OHT			1.00023	0.52088		4744	3112		1.00104	0.8618	2.06539
1.07161	0.659967		1.21235	0.616696		1.39078	1.12755	1.37644	0.42662		0.50592	0.475445	0.511917	0.30259			1.00254	0.52252		4431	3206		1.00049	0.7659	1.3562
1.23014	0.749336		1.01778	0.721392		1.14757	1.16353	1.03963	0.0738537		0.485219	0.733779	0.456877	0.246882			1.01867	0.58316		5266	2575		1.00119	1.13717	1.70064
						1.27283	1.0142	0.604355	0.0998242		0.474103	0.469365	0.5552	0.434484						5324	3232		0.7849	1.2135	1.5963
											0.51114	0.483487	0.442165	0.356396

## Sheet: Fig6
Fig. 6A					Fig. 6C				Fig. 6D				Fig. 6G
Baseline	WT	SEL1L-KO	HRD1-KO		WT	SEL1L-KO	HRD1-KO		WT	SEL1L-KO	HRD1-KO		Baseline	WT + MRC2	SEL1L-KO +MRC2	HRD1-KO +MRC2
9569	32200	20800	30900		0.541298	0.366437	0.952748		35.9647	20.5929	31.4305
	33100	25800	35250		0.594762	0.248544	0.414607		33.1982	16.8749	28.6316		9353	324000	390000
7500	53900	23700	40900		0.531749	0.268265	1.37785		36.2009	14.7675	23.578		7500	452000	633000	346000
13500	41400	27700	37800		0.538725	0.249153	0.595076						9796	419000	823500	299500
9796	27100	16800	26700		0.571279	0.473833	0.621372							971500	402500	873500

## Sheet: Fig7
Fig. 7F				Fig. 7G				Fig. 7I					Fig. 7J				Fig. 7K
EV	SEL1L	SEL1LΔFN2		EV	SEL1L	SEL1LΔFN2		WT	EV	SEL1L	SEL1LΔFN2		EV	SEL1L	SEL1LΔFN2		SEL1lL-KO	SEL1L-KO+WT	SEL1L-KO+ΔFN2
0.375204	0.555255	0.450268		1.07576	1.17424	1.06061		0.287121	1.20921	0.595133	0.58814		0.668899	0.7894	0.332236		0.85	1.77	0.72
0.285805	0.438759	0.152067		0.978667	1.07467	1.09067		0.328713	1.25934	0.599819	0.322112		0.633966	1.05191	0.747909		0.9536	1.2744	0.5668
0.246846	0.422483	0.30072		0.939535	1.3907	0.939535		0.152163	0.729412	0.630317	0.475571		0.667102	0.957778	0.423348		0.851	1.848	0.87
0.331096	0.386235	0.305764		0.76824	1.12446	0.93133							0.675509	0.976301	0.632496
				1.26639	1.57377	1.01639
				1.30827	1.90226	1.47744

## Sheet: Supp_Fig5
Supp. Fig. 5E
Wavelength	WT		ΔFN2
280	-0.22915	-0.396157	-0.393053	-0.425284
279	-0.196702	-0.385669	-0.603998	-0.553222
278	-0.211965	-0.258396	-0.410236	-0.424191
277	-0.452821	-0.231016	-0.502326	-0.407265
276	-0.344579	-0.348964	-0.400368	-0.529422
275	-0.524788	-0.239899	-0.431921	-0.526389
274	-0.386993	-0.286327	-0.52564	-0.434202
273	-0.329378	-0.316854	-0.410182	-0.478141
272	-0.321214	-0.305935	-0.52096	-0.254252
271	-0.422275	-0.387494	-0.661078	-0.493365
270	-0.398079	-0.23401	-0.480242	-0.468221
269	-0.494996	-0.133255	-0.503443	-0.552687
268	-0.273961	-0.464774	-0.436891	-0.528282
267	-0.304016	-0.244819	-0.480566	-0.61121
266	-0.399869	-0.381759	-0.444478	-0.551191
265	-0.337628	-0.330831	-0.626381	-0.581296
264	-0.412967	-0.368833	-0.476791	-0.596009
263	-0.563155	-0.458724	-0.79947	-0.483721
262	-0.40976	-0.357043	-0.490183	-0.509312
261	-0.514054	-0.401184	-0.493734	-0.643144
260	-0.458981	-0.286549	-0.578882	-0.453965
259	-0.46795	-0.525663	-0.613987	-0.506015
258	-0.390759	-0.450462	-0.475788	-0.441086
257	-0.435886	-0.285193	-0.567342	-0.678699
256	-0.374514	-0.462963	-0.580533	-0.475159
255	-0.418977	-0.359655	-0.615775	-0.595146
254	-0.372631	-0.455681	-0.442747	-0.599381
253	-0.391986	-0.54953	-0.57871	-0.488972
252	-0.33861	-0.602881	-0.681381	-0.697466
251	-0.421476	-0.371055	-0.757961	-0.599669
250	-0.496398	-0.315583	-0.691083	-0.646842
249	-0.466605	-0.57734	-0.669374	-0.775376
248	-0.488737	-0.409205	-0.760986	-0.60313
247	-0.511535	-0.72596	-0.57191	-0.765339
246	-0.511161	-0.545847	-0.71691	-0.67675
245	-0.497438	-0.451011	-0.63656	-0.589635
244	-0.365905	-0.404728	-0.654351	-0.81348
243	-0.619199	-0.69798	-0.75968	-0.731839
242	-0.497058	-0.528567	-0.877684	-0.812579
241	-0.605547	-0.499617	-0.803319	-0.788491
240	-0.594094	-0.688805	-0.764705	-0.948793
239	-0.611868	-0.570655	-0.944096	-0.905259
238	-0.680535	-0.847902	-0.966395	-1.05949
237	-0.842764	-0.786797	-1.10333	-1.17518
236	-0.876475	-0.857415	-1.24473	-1.04174
235	-0.793609	-0.931295	-1.31819	-1.22333
234	-0.918183	-1.00534	-1.24526	-1.35307
233	-1.06207	-1.11865	-1.31342	-1.2577
232	-1.04505	-1.01336	-1.46371	-1.29901
231	-1.21633	-1.0225	-1.42795	-1.59131
230	-1.14452	-1.12423	-1.7255	-1.57971
229	-1.39355	-1.39227	-1.70828	-1.68948
228	-1.42135	-1.38657	-1.69371	-1.77565
227	-1.56835	-1.56918	-1.69149	-1.81265
226	-1.64077	-1.54717	-1.80839	-1.85327
225	-1.40276	-1.53242	-2.13947	-2.02673
224	-1.45158	-1.66845	-2.10023	-1.93408
223	-1.6868	-1.9126	-2.0909	-2.22288
222	-1.7294	-1.92415	-2.05478	-2.14488
221	-1.72397	-1.72877	-2.35354	-2.30099
220	-1.66961	-1.74614	-2.11436	-2.25963
219	-1.76575	-1.74426	-1.93698	-2.22101
218	-1.61071	-1.73502	-2.08035	-2.06558
217	-1.74251	-1.79377	-2.13863	-2.19267
216	-1.69163	-1.78516	-2.12921	-2.10289
215	-1.96955	-1.80368	-2.3411	-2.04953
214	-1.63874	-1.86412	-2.38392	-2.30381
213	-1.57068	-1.68879	-2.11459	-2.27383
212	-1.6526	-1.8521	-2.22731	-2.56141
211	-2.1093	-1.92754	-2.3479	-2.4388
210	-2.27874	-1.99658	-2.46332	-2.34909
209	-1.91878	-2.42902	-2.56342	-2.3842
208	-2.39142	-2.14643	-2.6359	-2.52446
207	-1.80957	-2.28187	-2.57951	-2.50457
206	-2.10209	-2.09454	-2.7534	-2.53123
205	-2.36048	-2.03539	-2.5137	-2.69724
204	-2.04816	-1.89912	-2.34307	-2.65203
203	-1.9178	-1.78104	-1.16773	-2.39662
202	-1.28582	-1.32994	-1.59285	-1.53287
201	-1.82764	-0.636925	-1.84907	-1.12263
200	-2.18172	-0.614232	-0.941362	0.00032743

## Sheet: Fig8
Fig. 8A								Fig. 8B			Fig. 8C								Fig. 8E																												Fig. 8F	CD147
Time (h)	WT			SEL1LKO				WT	ΔFN2		Time (h)	WT			ΔFN2				OS9	WT				ΔFN2				SEL1LKO				MRC2	WT				ΔFN2				SEL1LKO						Time (h)	WT
0	1	1	1	1	1	1		0.557157	0.0906328		0	1	1	1	1	1	1		CHX	0.556242	0.247144	0.38733		0.464596	0.402325	0.611365		0.908724	0.908512	1.02042		CHX	0.499831	0.791162	0.768712	0.602407	0.365992	0.698041	0.536419	0.505472	0.887494	1.21346	0.734297	1.14893			0	1	1
2.5	1.01741	0.340018	0.504323	1.00158	0.820143	1.16954		0.474539	0.0849103		2.5	0.608012	0.653663	0.500588	0.618556	1.06964	0.631885		MG-132	1.05781	1.0876	1.41933		1.12742	1.06976	1.70508		0.977953	0.919634	1.16105		MG-132	0.694104	0.885962	1.03011	1.69701	0.728011	1.20987	0.738415	0.86246	0.725228	1.29209	0.690623	1.34982			5	0.299639	0.381869
5	0.763542	0.570775	0.44966	1.02624	0.801626	1.13538		0.443847	0.296113		5	0.466244	0.684299	0.627521	0.47855	0.772451	0.775618		MG-132 + CHX	0.664913	0.413758	0.995296		0.764446	0.690144	1.07086		0.937424	0.856639	1.24287		MG-132 + CHX	0.534615	0.910863	0.887254	1.4387	0.559614	1.27785	0.613646	1.1975	0.653397	1.36331	0.705997	1.33402
								0.585656	0.409993
[truncated: 36 more columns]

[truncated: 10 more sheets: Fig9, Fig10, Blots_Fig3, Blots_Fig4, Blots_Fig5, Blots_Fig6, Blots_Fig7, Blots_supp_Fig5, Blots_Fig8, Blots_Fig10]
